# Supplementary material for: LAP2α preserves genome integrity through assisting RPA deposition on damaged chromatin
Source: Genome Biol. 2022 Feb 28;23:64. doi: 10.1186/s13059-022-02638-6 (PMC8883701; doi:10.1186/s13059-022-02638-6)
Supplement: Supplementary file 1 — Additional file 1: Table S1. SILAC-based quantitative mass spectrometry analysis of RPA1-containing protein complexes. [file 13059_2022_2638_MOESM1_ESM.xlsx]

## Sheet: Summary
Table S1. SILAC-based quantitative mass spectrometry analysis of RPA1-containing protein complexes.
This talbe includes biological duplicate SILAC experiments and peptide information from each experiment.

## Sheet: Replicate 1
Protein IDs	Majority protein IDs	Peptide counts (all)	Peptide counts (razor+unique)	Peptide counts (unique)	Protein description	Gene names	Razor + unique peptides	Unique peptides	Sequence coverage [%]	Unique + razor sequence coverage [%]	Intensity	Intensity L	Intensity H	Intensity (Ratio L/H)	Log2 Ratio(L/H)
A2NJV5;A0A0C4DH68;A0A0A0MRZ7;A0A075B6S2	A2NJV5	1;1;1;1	1;1;1;1	1;1;1;1	Immunoglobulin kappa variable 2-29 OS=Homo sapiens OX=9606 GN=IGKV2-29 PE=3 SV=2	IGKV2-29	1	1	5.8	5.8	239180000	237700000	1484000	160.175	7.32351
C9J1S8	C9J1S8	1	1	1	Tripartite motif-containing protein 49D OS=Homo sapiens OX=9606 GN=TRIM49D1 PE=2 SV=1	TRIM49D1	1	1	2.7	2.7	2036900	0	2036900		#NUM!
O00148;Q13838	O00148	3;3	3;3	3;3	ATP-dependent RNA helicase DDX39A OS=Homo sapiens OX=9606 GN=DDX39A PE=1 SV=2	DDX39A	3	3	7.5	7.5	31868000	31435000	432300	72.7157	6.1842
O00231	O00231	3	3	3	26S proteasome non-ATPase regulatory subunit 11 OS=Homo sapiens OX=9606 GN=PSMD11 PE=1 SV=3	PSMD11	3	3	8.8	8.8	21553000	20135000	1418400	14.1956	3.82737
O00425	O00425	1	1	1	Insulin-like growth factor 2 mRNA-binding protein 3 OS=Homo sapiens OX=9606 GN=IGF2BP3 PE=1 SV=2	IGF2BP3	1	1	2.4	2.4	6659200	5253200	1405900	3.73654	1.9017
O00487	O00487	2	2	2	26S proteasome non-ATPase regulatory subunit 14 OS=Homo sapiens OX=9606 GN=PSMD14 PE=1 SV=1	PSMD14	2	2	6.5	6.5	26399000	26399000	0		#NUM!
O00571;O15523	O00571	6;5	6;5	6;5	ATP-dependent RNA helicase DDX3X OS=Homo sapiens OX=9606 GN=DDX3X PE=1 SV=3	DDX3X	6	6	11.9	11.9	176420000	142380000	34045000	4.18211	2.06423
O00743	O00743	4	4	4	Serine/threonine-protein phosphatase 6 catalytic subunit OS=Homo sapiens OX=9606 GN=PPP6C PE=1 SV=1	PPP6C	4	4	14.4	14.4	85910000	74499000	11411000	6.5287	2.7068
O14545	O14545	1	1	1	TRAF-type zinc finger domain-containing protein 1 OS=Homo sapiens OX=9606 GN=TRAFD1 PE=1 SV=1	TRAFD1	1	1	2.2	2.2	23356000	22811000	545010	41.8543	5.3873
O14744	O14744	27	27	27	Protein arginine N-methyltransferase 5 OS=Homo sapiens OX=9606 GN=PRMT5 PE=1 SV=4	PRMT5	27	27	45.4	45.4	15912000000	6884400000	9027800000	0.762578	-0.391044
O14965	O14965	1	1	1	Aurora kinase A OS=Homo sapiens OX=9606 GN=AURKA PE=1 SV=2	AURKA	1	1	3	3	3313200	2903000	410200	7.07704	2.82315
O15027	O15027	11	11	11	Protein transport protein Sec16A OS=Homo sapiens OX=9606 GN=SEC16A PE=1 SV=3	SEC16A	11	11	8.2	8.2	140590000	121900000	18686000	6.5236	2.70567
O15427	O15427	1	1	1	Monocarboxylate transporter 4 OS=Homo sapiens OX=9606 GN=SLC16A3 PE=1 SV=1	SLC16A3	1	1	1.7	1.7	4113700	4113700	0		#NUM!
O43143	O43143	2	2	2	Pre-mRNA-splicing factor ATP-dependent RNA helicase DHX15 OS=Homo sapiens OX=9606 GN=DHX15 PE=1 SV=2	DHX15	2	2	2.9	2.9	39995000	29011000	10984000	2.64121	1.4012
O43175	O43175	3	3	3	D-3-phosphoglycerate dehydrogenase OS=Homo sapiens OX=9606 GN=PHGDH PE=1 SV=4	PHGDH	3	3	5.3	5.3	31411000	30370000	1041200	29.1683	4.86633
O43242	O43242	6	6	6	26S proteasome non-ATPase regulatory subunit 3 OS=Homo sapiens OX=9606 GN=PSMD3 PE=1 SV=2	PSMD3	6	6	12.7	12.7	62848000	52573000	10275000	5.11659	2.35518
O43318	O43318	5	5	5	Mitogen-activated protein kinase kinase kinase 7 OS=Homo sapiens OX=9606 GN=MAP3K7 PE=1 SV=1	MAP3K7	5	5	12.7	12.7	122190000	94644000	27545000	3.43598	1.78072
O43390;O60506	O43390	3;1	3;1	3;1	Heterogeneous nuclear ribonucleoprotein R OS=Homo sapiens OX=9606 GN=HNRNPR PE=1 SV=1	HNRNPR	3	3	6	6	45165000	33418000	11747000	2.84481	1.50833
O43684	O43684	1	1	1	Mitotic checkpoint protein BUB3 OS=Homo sapiens OX=9606 GN=BUB3 PE=1 SV=1	BUB3	1	1	2.1	2.1	7885000	7885000	0		#NUM!
O43852	O43852	1	1	1	Calumenin OS=Homo sapiens OX=9606 GN=CALU PE=1 SV=2	CALU	1	1	3.2	3.2	6406000	5237600	1168400	4.48271	2.16437
O60361;P22392	O60361	1;1	1;1	1;1	Putative nucleoside diphosphate kinase OS=Homo sapiens OX=9606 GN=NME2P1 PE=5 SV=1	NME2P1	1	1	7.3	7.3	13776000	13776000	0		#NUM!
O60825;Q16877;P16118	O60825	10;1;1	10;1;1	8;0;0	6-phosphofructo-2-kinase/fructose-2,6-bisphosphatase 2 OS=Homo sapiens OX=9606 GN=PFKFB2 PE=1 SV=2	PFKFB2	10	8	20.8	20.8	439460000	321120000	118330000	2.71377	1.4403
O60884	O60884	7	7	7	DnaJ homolog subfamily A member 2 OS=Homo sapiens OX=9606 GN=DNAJA2 PE=1 SV=1	DNAJA2	7	7	21.6	21.6	293920000	268370000	25550000	10.5037	3.39283
O60938;Q06828	O60938	1;1	1;1	1;1	Keratocan OS=Homo sapiens OX=9606 GN=KERA PE=1 SV=1	KERA	1	1	2	2	30571000	14168000	16403000	0.863744	-0.211324
O75153	O75153	8	8	8	Clustered mitochondria protein homolog OS=Homo sapiens OX=9606 GN=CLUH PE=1 SV=2	CLUH	8	8	6.4	6.4	165110000	129770000	35338000	3.67225	1.87666
O75323	O75323	1	1	1	Protein NipSnap homolog 2 OS=Homo sapiens OX=9606 GN=NIPSNAP2 PE=1 SV=1	NIPSNAP2	1	1	3.1	3.1	0	0	0		#NUM!
O75531	O75531	1	1	1	Barrier-to-autointegration factor OS=Homo sapiens OX=9606 GN=BANF1 PE=1 SV=1	BANF1	1	1	7.9	7.9	9931400	5190000	4741400	1.09461	0.130421
O75533	O75533	4	4	4	Splicing factor 3B subunit 1 OS=Homo sapiens OX=9606 GN=SF3B1 PE=1 SV=3	SF3B1	4	4	4.2	4.2	56365000	42853000	13513000	3.17124	1.66505
O75534	O75534	1	1	1	Cold shock domain-containing protein E1 OS=Homo sapiens OX=9606 GN=CSDE1 PE=1 SV=2	CSDE1	1	1	1.5	1.5	4617300	3776300	841020	4.49014	2.16676
O75638	O75638	1	1	1	Cancer/testis antigen 2 OS=Homo sapiens OX=9606 GN=CTAG2 PE=1 SV=2	CTAG2	1	1	6.2	6.2	2655100	2577700	77453	33.2808	5.05662
O75688;P35813	O75688	18;2	18;2	18;2	Protein phosphatase 1B OS=Homo sapiens OX=9606 GN=PPM1B PE=1 SV=1	PPM1B	18	18	47	47	4632900000	3008800000	1624100000	1.8526	0.889548
O95263	O95263	1	1	1	High affinity cAMP-specific and IBMX-insensitive 3',5'-cyclic phosphodiesterase 8B OS=Homo sapiens OX=9606 GN=PDE8B PE=1 SV=2	PDE8B	1	1	2.5	2.5	3521900	3521900	0		#NUM!
O95394	O95394	1	1	1	Phosphoacetylglucosamine mutase OS=Homo sapiens OX=9606 GN=PGM3 PE=1 SV=1	PGM3	1	1	1.8	1.8	4934200	4934200	0		#NUM!
O95433	O95433	1	1	1	Activator of 90 kDa heat shock protein ATPase homolog 1 OS=Homo sapiens OX=9606 GN=AHSA1 PE=1 SV=1	AHSA1	1	1	6.5	6.5	20002000	19501000	500500	38.963	5.28403
O95816	O95816	11	11	11	BAG family molecular chaperone regulator 2 OS=Homo sapiens OX=9606 GN=BAG2 PE=1 SV=1	BAG2	11	11	57.3	57.3	1267900000	1231900000	35985000	34.2337	5.09735
O95817	O95817	11	11	11	BAG family molecular chaperone regulator 3 OS=Homo sapiens OX=9606 GN=BAG3 PE=1 SV=3	BAG3	11	11	25.9	25.9	555030000	539820000	15213000	35.4841	5.1491
O95831	O95831	1	1	1	Apoptosis-inducing factor 1, mitochondrial OS=Homo sapiens OX=9606 GN=AIFM1 PE=1 SV=1	AIFM1	1	1	2.1	2.1	2958300	2885500	72781	39.6463	5.30912
O95881	O95881	1	1	1	Thioredoxin domain-containing protein 12 OS=Homo sapiens OX=9606 GN=TXNDC12 PE=1 SV=1	TXNDC12	1	1	5.2	5.2	22261000	6775100	15486000	0.437498	-1.19265
P02545	P02545	11	11	11	Prelamin-A/C OS=Homo sapiens OX=9606 GN=LMNA PE=1 SV=1	LMNA	11	11	22.7	22.7	369260000	314580000	54681000	5.753	2.52432
P02786	P02786	1	1	1	Transferrin receptor protein 1 OS=Homo sapiens OX=9606 GN=TFRC PE=1 SV=2	TFRC	1	1	1.2	1.2	9213100	4606300	4606700	0.999913	-0.000125275
P04792	P04792	1	1	1	Heat shock protein beta-1 OS=Homo sapiens OX=9606 GN=HSPB1 PE=1 SV=2	HSPB1	1	1	3.9	3.9	19064000	17320000	1743700	9.9329	3.31222
P05023;P13637	P05023	3;1	3;1	3;1	Sodium/potassium-transporting ATPase subunit alpha-1 OS=Homo sapiens OX=9606 GN=ATP1A1 PE=1 SV=1	ATP1A1	3	3	3.2	3.2	58927000	50140000	8786800	5.70629	2.51255
P05141;P12235;Q9H0C2	P05141	5;3;1	5;3;1	1;0;0	ADP/ATP translocase 2 OS=Homo sapiens OX=9606 GN=SLC25A5 PE=1 SV=7	SLC25A5	5	1	14.8	14.8	421720000	408900000	12827000	31.8781	4.99449
P05186	P05186	1	1	1	Alkaline phosphatase, tissue-nonspecific isozyme OS=Homo sapiens OX=9606 GN=ALPL PE=1 SV=4	ALPL	1	1	2.3	2.3	11640000	11073000	567150	19.5239	4.28717
P05198	P05198	2	2	2	Eukaryotic translation initiation factor 2 subunit 1 OS=Homo sapiens OX=9606 GN=EIF2S1 PE=1 SV=3	EIF2S1	2	2	7	7	17251000	16508000	742360	22.2372	4.4749
P05386	P05386	1	1	1	60S acidic ribosomal protein P1 OS=Homo sapiens OX=9606 GN=RPLP1 PE=1 SV=1	RPLP1	1	1	14	14	43196000	39094000	4101700	9.53117	3.25265
P05387	P05387	2	2	2	60S acidic ribosomal protein P2 OS=Homo sapiens OX=9606 GN=RPLP2 PE=1 SV=1	RPLP2	2	2	24.3	24.3	72481000	61229000	11252000	5.44161	2.44403
P05388;Q8NHW5	P05388	5;4	5;4	5;4	60S acidic ribosomal protein P0 OS=Homo sapiens OX=9606 GN=RPLP0 PE=1 SV=1	RPLP0	5	5	25.6	25.6	241430000	215150000	26281000	8.18652	3.03325
P05455	P05455	1	1	1	Lupus La protein OS=Homo sapiens OX=9606 GN=SSB PE=1 SV=2	SSB	1	1	3.2	3.2	1215700	1172200	43548	26.9174	4.75047
P06576	P06576	5	5	5	ATP synthase subunit beta, mitochondrial OS=Homo sapiens OX=9606 GN=ATP5F1B PE=1 SV=3	ATP5F1B	5	5	12.9	12.9	354000000	136430000	217570000	0.627063	-0.673319
P07237	P07237	2	2	2	Protein disulfide-isomerase OS=Homo sapiens OX=9606 GN=P4HB PE=1 SV=3	P4HB	2	2	3.1	3.1	20318000	17189000	3128400	5.4945	2.45799
P07355;A6NMY6	P07355	3;2	3;2	3;2	Annexin A2 OS=Homo sapiens OX=9606 GN=ANXA2 PE=1 SV=2	ANXA2	3	3	10	10	164340000	76863000	87478000	0.878655	-0.186631
P07741	P07741	1	1	1	Adenine phosphoribosyltransferase OS=Homo sapiens OX=9606 GN=APRT PE=1 SV=2	APRT	1	1	4.4	4.4	15354000	13975000	1379200	10.1327	3.34094
P07814	P07814	1	1	1	Bifunctional glutamate/proline--tRNA ligase OS=Homo sapiens OX=9606 GN=EPRS PE=1 SV=5	EPRS	1	1	0.8	0.8	21743000	8002900	13740000	0.582453	-0.779787
P07858	P07858	1	1	1	Cathepsin B OS=Homo sapiens OX=9606 GN=CTSB PE=1 SV=3	CTSB	1	1	5	5	20846000	15020000	5826000	2.5781	1.36631
P07900;Q58FG0	P07900	5;2	1;1	1;1	Heat shock protein HSP 90-alpha OS=Homo sapiens OX=9606 GN=HSP90AA1 PE=1 SV=5	HSP90AA1	1	1	7.2	1.4	19191000	16436000	2754500	5.96696	2.577
P08195	P08195	3	3	3	4F2 cell-surface antigen heavy chain OS=Homo sapiens OX=9606 GN=SLC3A2 PE=1 SV=3	SLC3A2	3	3	7.3	7.3	53874000	46230000	7643700	6.04812	2.59649
P08237	P08237	1	1	1	ATP-dependent 6-phosphofructokinase, muscle type OS=Homo sapiens OX=9606 GN=PFKM PE=1 SV=2	PFKM	1	1	2.2	2.2	6422900	6422900	0		#NUM!
P08238;Q58FF7;Q58FF8;Q58FF6;Q14568;P14625	P08238	10;3;2;2;1;1	10;3;2;2;1;1	6;1;0;0;0;1	Heat shock protein HSP 90-beta OS=Homo sapiens OX=9606 GN=HSP90AB1 PE=1 SV=4	HSP90AB1	10	6	15.6	15.6	534930000	437820000	97110000	4.5085	2.17265
P08574	P08574	1	1	1	Cytochrome c1, heme protein, mitochondrial OS=Homo sapiens OX=9606 GN=CYC1 PE=1 SV=3	CYC1	1	1	3.7	3.7	0	0	0		#NUM!
P08670;P17661;P41219;Q16352;P07196;P07197;P12036	P08670	19;4;3;1;1;1;1	16;2;1;1;1;1;1	16;2;1;1;1;1;1	Vimentin OS=Homo sapiens OX=9606 GN=VIM PE=1 SV=4	VIM	16	16	39.7	36.3	1321300000	962310000	358970000	2.68075	1.42264
P08865	P08865	1	1	1	40S ribosomal protein SA OS=Homo sapiens OX=9606 GN=RPSA PE=1 SV=4	RPSA	1	1	5.8	5.8	7426800	7426800	0		#NUM!
P09543	P09543	3	3	3	2',3'-cyclic-nucleotide 3'-phosphodiesterase OS=Homo sapiens OX=9606 GN=CNP PE=1 SV=2	CNP	3	3	7.6	7.6	20980000	19355000	1624700	11.913	3.57446
P0DMR1;B7ZW38;O60812;B2RXH8;P07910	P0DMR1	2;2;2;2;2	2;2;2;2;2	2;2;2;2;2	Heterogeneous nuclear ribonucleoprotein C-like 4 OS=Homo sapiens OX=9606 GN=HNRNPCL4 PE=3 SV=1	HNRNPCL4	2	2	7.2	7.2	31402000	27416000	3985200	6.87945	2.78229
P0DMV9;P0DMV8	P0DMV9	21;21	18;18	9;9	Heat shock 70 kDa protein 1B OS=Homo sapiens OX=9606 GN=HSPA1B PE=1 SV=1	HSPA1B	18	9	38.5	34.3	6048600000	5529700000	518910000	10.6564	3.41364
P0DN76;Q8WU68;Q01081	P0DN76	1;1;1	1;1;1	1;1;1	Splicing factor U2AF 35 kDa subunit-like protein OS=Homo sapiens OX=9606 GN=U2AF1L5 PE=1 SV=1	U2AF1L5	1	1	5	5	3915500	3915500	0		#NUM!
P10321	P10321	3	2	1	HLA class I histocompatibility antigen, Cw-7 alpha chain OS=Homo sapiens OX=9606 GN=HLA-C PE=1 SV=3	HLA-C	2	1	10.9	10.9	170620000	155110000	15510000	10.0006	3.32202
P10398	P10398	1	1	1	Serine/threonine-protein kinase A-Raf OS=Homo sapiens OX=9606 GN=ARAF PE=1 SV=2	ARAF	1	1	2.1	2.1	15492000	13275000	2217200	5.98728	2.5819
P10644	P10644	1	1	1	cAMP-dependent protein kinase type I-alpha regulatory subunit OS=Homo sapiens OX=9606 GN=PRKAR1A PE=1 SV=1	PRKAR1A	1	1	4.5	4.5	6115400	6115400	0		#NUM!
P10696;P05187;P09923	P10696	3;3;1	3;3;1	3;3;1	Alkaline phosphatase, placental-like OS=Homo sapiens OX=9606 GN=ALPPL2 PE=2 SV=4	ALPPL2	3	3	7.5	7.5	47803000	39127000	8675800	4.5099	2.1731
P10809	P10809	5	5	5	60 kDa heat shock protein, mitochondrial OS=Homo sapiens OX=9606 GN=HSPD1 PE=1 SV=2	HSPD1	5	5	9.9	9.9	130220000	125570000	4652100	26.9921	4.75447
P11021	P11021	15	14	14	Endoplasmic reticulum chaperone BiP OS=Homo sapiens OX=9606 GN=HSPA5 PE=1 SV=2	HSPA5	14	14	31.3	28.9	761660000	513710000	247950000	2.07183	1.0509
P11142	P11142	32	32	21	Heat shock cognate 71 kDa protein OS=Homo sapiens OX=9606 GN=HSPA8 PE=1 SV=1	HSPA8	32	21	50.2	50.2	39297000000	38691000000	606290000	63.816	5.99585
P11166	P11166	1	1	1	Solute carrier family 2, facilitated glucose transporter member 1 OS=Homo sapiens OX=9606 GN=SLC2A1 PE=1 SV=2	SLC2A1	1	1	1.6	1.6	8164500	7748200	416230	18.6152	4.21841
P11413	P11413	1	1	1	Glucose-6-phosphate 1-dehydrogenase OS=Homo sapiens OX=9606 GN=G6PD PE=1 SV=4	G6PD	1	1	1.7	1.7	7207400	5484300	1723000	3.18299	1.67038
P11441	P11441	1	1	1	Ubiquitin-like protein 4A OS=Homo sapiens OX=9606 GN=UBL4A PE=1 SV=1	UBL4A	1	1	4.5	4.5	6581700	6581700	0		#NUM!
P11586	P11586	2	2	2	C-1-tetrahydrofolate synthase, cytoplasmic OS=Homo sapiens OX=9606 GN=MTHFD1 PE=1 SV=3	MTHFD1	2	2	3.1	3.1	7999100	7999100	0		#NUM!
P11940;Q9H361;Q4VXU2;Q5JQF8	P11940	9;7;2;1	9;7;2;1	7;6;1;1	Polyadenylate-binding protein 1 OS=Homo sapiens OX=9606 GN=PABPC1 PE=1 SV=2	PABPC1	9	7	16	16	351510000	288210000	63302000	4.55294	2.1868
P12236	P12236	5	1	1	ADP/ATP translocase 3 OS=Homo sapiens OX=9606 GN=SLC25A6 PE=1 SV=4	SLC25A6	1	1	16.1	4.4	16912000	16912000	0		#NUM!
P12268;P20839	P12268	9;1	9;1	9;1	Inosine-5'-monophosphate dehydrogenase 2 OS=Homo sapiens OX=9606 GN=IMPDH2 PE=1 SV=2	IMPDH2	9	9	20.6	20.6	441160000	349940000	91225000	3.83601	1.93961
P12814;O43707	P12814	1;1	1;1	1;1	Alpha-actinin-1 OS=Homo sapiens OX=9606 GN=ACTN1 PE=1 SV=2	ACTN1	1	1	1.3	1.3	3826800	3331600	495150	6.72847	2.75028
P12882;Q9UKX2	P12882	1;1	1;1	1;1	Myosin-1 OS=Homo sapiens OX=9606 GN=MYH1 PE=1 SV=3	MYH1	1	1	0.4	0.4	8805600	2688900	6116700	0.4396	-1.18574
P12956	P12956	4	4	4	X-ray repair cross-complementing protein 6 OS=Homo sapiens OX=9606 GN=XRCC6 PE=1 SV=2	XRCC6	4	4	7.9	7.9	105900000	79259000	26642000	2.97496	1.57287
P13010	P13010	4	4	4	X-ray repair cross-complementing protein 5 OS=Homo sapiens OX=9606 GN=XRCC5 PE=1 SV=3	XRCC5	4	4	7.4	7.4	113580000	87228000	26348000	3.31061	1.7271
P13489	P13489	1	1	1	Ribonuclease inhibitor OS=Homo sapiens OX=9606 GN=RNH1 PE=1 SV=2	RNH1	1	1	3.3	3.3	14623000	14623000	0		#NUM!
P13639	P13639	5	5	5	Elongation factor 2 OS=Homo sapiens OX=9606 GN=EEF2 PE=1 SV=4	EEF2	5	5	6.4	6.4	133660000	116880000	16779000	6.96585	2.8003
P13674	P13674	2	2	2	Prolyl 4-hydroxylase subunit alpha-1 OS=Homo sapiens OX=9606 GN=P4HA1 PE=1 SV=2	P4HA1	2	2	3.9	3.9	19639000	18983000	655400	28.964	4.85619
P14866	P14866	3	3	3	Heterogeneous nuclear ribonucleoprotein L OS=Homo sapiens OX=9606 GN=HNRNPL PE=1 SV=2	HNRNPL	3	3	8.1	8.1	63603000	51814000	11789000	4.39511	2.1359
P14868	P14868	1	1	1	Aspartate--tRNA ligase, cytoplasmic OS=Homo sapiens OX=9606 GN=DARS PE=1 SV=2	DARS	1	1	1.8	1.8	6488700	5051700	1437000	3.51545	1.81371
P14923	P14923	1	1	1	Junction plakoglobin OS=Homo sapiens OX=9606 GN=JUP PE=1 SV=3	JUP	1	1	1.3	1.3	18791000	12749000	6043000	2.10971	1.07705
P15531	P15531	1	1	1	Nucleoside diphosphate kinase A OS=Homo sapiens OX=9606 GN=NME1 PE=1 SV=1	NME1	1	1	6.6	6.6	6148900	6148900	0		#NUM!
P15880	P15880	6	6	6	40S ribosomal protein S2 OS=Homo sapiens OX=9606 GN=RPS2 PE=1 SV=2	RPS2	6	6	20.5	20.5	445870000	393090000	52777000	7.44813	2.89688
P15924	P15924	2	2	2	Desmoplakin OS=Homo sapiens OX=9606 GN=DSP PE=1 SV=3	DSP	2	2	0.6	0.6	17325000	15921000	1403400	11.3446	3.50393
P15927	P15927	9	9	9	Replication protein A 32 kDa subunit OS=Homo sapiens OX=9606 GN=RPA2 PE=1 SV=1	RPA2	9	9	41.1	41.1	14994000000	14188000000	805570000	17.6124	4.13852
P16401	P16401	1	1	1	Histone H1.5 OS=Homo sapiens OX=9606 GN=HIST1H1B PE=1 SV=3	HIST1H1B	1	1	7.1	7.1	10309000	10309000	0		#NUM!
P16989	P16989	2	1	1	Y-box-binding protein 3 OS=Homo sapiens OX=9606 GN=YBX3 PE=1 SV=4	YBX3	1	1	6.5	3.5	8218500	7978700	239830	33.2681	5.05607
P17066;P48741	P17066	9;5	1;1	1;1	Heat shock 70 kDa protein 6 OS=Homo sapiens OX=9606 GN=HSPA6 PE=1 SV=2	HSPA6	1	1	15.1	1.7	13971000	13971000	0		#NUM!
P17612	P17612	1	1	1	cAMP-dependent protein kinase catalytic subunit alpha OS=Homo sapiens OX=9606 GN=PRKACA PE=1 SV=2	PRKACA	1	1	3.4	3.4	23134000	22160000	973690	22.7588	4.50835
P17812	P17812	2	2	2	CTP synthase 1 OS=Homo sapiens OX=9606 GN=CTPS1 PE=1 SV=2	CTPS1	2	2	3.4	3.4	19940000	17369000	2571200	6.75521	2.756
P17844	P17844	4	4	4	Probable ATP-dependent RNA helicase DDX5 OS=Homo sapiens OX=9606 GN=DDX5 PE=1 SV=1	DDX5	4	4	5.2	5.2	80899000	77140000	3758800	20.5225	4.35914
P17858	P17858	2	2	2	ATP-dependent 6-phosphofructokinase, liver type OS=Homo sapiens OX=9606 GN=PFKL PE=1 SV=6	PFKL	2	2	4.5	4.5	23928000	23156000	771540	30.0127	4.9075
P17980	P17980	3	3	3	26S proteasome regulatory subunit 6A OS=Homo sapiens OX=9606 GN=PSMC3 PE=1 SV=3	PSMC3	3	3	10.7	10.7	38359000	32683000	5676200	5.7579	2.52554
P18077	P18077	2	2	2	60S ribosomal protein L35a OS=Homo sapiens OX=9606 GN=RPL35A PE=1 SV=2	RPL35A	2	2	17.3	17.3	51334000	43030000	8303800	5.18196	2.3735
P18085;P84085	P18085	2;1	1;0	1;0	ADP-ribosylation factor 4 OS=Homo sapiens OX=9606 GN=ARF4 PE=1 SV=3	ARF4	1	1	13.9	3.9	19906000	17682000	2224400	7.94911	2.99079
P18124	P18124	4	4	4	60S ribosomal protein L7 OS=Homo sapiens OX=9606 GN=RPL7 PE=1 SV=1	RPL7	4	4	16.1	16.1	292830000	259040000	33793000	7.66549	2.93838
P18621	P18621	2	2	2	60S ribosomal protein L17 OS=Homo sapiens OX=9606 GN=RPL17 PE=1 SV=3	RPL17	2	2	12	12	145540000	130360000	15180000	8.58762	3.10226
P19338	P19338	10	10	10	Nucleolin OS=Homo sapiens OX=9606 GN=NCL PE=1 SV=3	NCL	10	10	14.1	14.1	363820000	301100000	62724000	4.8004	2.26315
P20042	P20042	1	1	1	Eukaryotic translation initiation factor 2 subunit 2 OS=Homo sapiens OX=9606 GN=EIF2S2 PE=1 SV=2	EIF2S2	1	1	6	6	20322000	20322000	0		#NUM!
P20700	P20700	1	1	1	Lamin-B1 OS=Homo sapiens OX=9606 GN=LMNB1 PE=1 SV=2	LMNB1	1	1	2.2	2.2	18086000	10644000	7441700	1.43032	0.516336
P21291	P21291	1	1	1	Cysteine and glycine-rich protein 1 OS=Homo sapiens OX=9606 GN=CSRP1 PE=1 SV=3	CSRP1	1	1	8.8	8.8	21276000	18438000	2838100	6.4966	2.69968
P21333;O75369;Q14315	P21333	67;6;6	67;6;6	67;6;6	Filamin-A OS=Homo sapiens OX=9606 GN=FLNA PE=1 SV=4	FLNA	67	67	33.8	33.8	5609100000	3760600000	1848400000	2.03452	1.02469
P22102	P22102	2	2	2	Trifunctional purine biosynthetic protein adenosine-3 OS=Homo sapiens OX=9606 GN=GART PE=1 SV=1	GART	2	2	2.7	2.7	18294000	17942000	351980	50.9745	5.6717
P22492;P16403;Q02539;P10412;P16402	P22492	1;1;1;1;1	1;1;1;1;1	1;1;1;1;1	Histone H1t OS=Homo sapiens OX=9606 GN=HIST1H1T PE=2 SV=4	HIST1H1T	1	1	5.3	5.3	128940000	113060000	15881000	7.1192	2.83171
P22626	P22626	8	8	7	Heterogeneous nuclear ribonucleoproteins A2/B1 OS=Homo sapiens OX=9606 GN=HNRNPA2B1 PE=1 SV=2	HNRNPA2B1	8	7	26.1	26.1	272520000	235250000	37267000	6.31256	2.65822
P22694	P22694	1	1	1	cAMP-dependent protein kinase catalytic subunit beta OS=Homo sapiens OX=9606 GN=PRKACB PE=1 SV=2	PRKACB	1	1	3.4	3.4	3618300	3618300	0		#NUM!
P23396	P23396	10	10	10	40S ribosomal protein S3 OS=Homo sapiens OX=9606 GN=RPS3 PE=1 SV=2	RPS3	10	10	39.1	39.1	796690000	732720000	63979000	11.4525	3.51759
P23458	P23458	4	4	4	Tyrosine-protein kinase JAK1 OS=Homo sapiens OX=9606 GN=JAK1 PE=1 SV=2	JAK1	4	4	4.2	4.2	116760000	32565000	84200000	0.386758	-1.3705
P23528;Q9Y281	P23528	2;1	2;1	2;1	Cofilin-1 OS=Homo sapiens OX=9606 GN=CFL1 PE=1 SV=3	CFL1	2	2	18.7	18.7	67421000	62205000	5215800	11.9263	3.57607
P23588	P23588	8	8	8	Eukaryotic translation initiation factor 4B OS=Homo sapiens OX=9606 GN=EIF4B PE=1 SV=2	EIF4B	8	8	18	18	279500000	182520000	96982000	1.882	0.912266
P25205	P25205	4	4	4	DNA replication licensing factor MCM3 OS=Homo sapiens OX=9606 GN=MCM3 PE=1 SV=3	MCM3	4	4	5.8	5.8	86491000	73405000	13086000	5.60943	2.48785
P25398	P25398	1	1	1	40S ribosomal protein S12 OS=Homo sapiens OX=9606 GN=RPS12 PE=1 SV=3	RPS12	1	1	7.6	7.6	37465000	31128000	6336400	4.91257	2.29648
P25705	P25705	5	5	5	ATP synthase subunit alpha, mitochondrial OS=Homo sapiens OX=9606 GN=ATP5F1A PE=1 SV=1	ATP5F1A	5	5	10.8	10.8	399220000	337420000	61795000	5.46031	2.44898
P25786	P25786	2	2	2	Proteasome subunit alpha type-1 OS=Homo sapiens OX=9606 GN=PSMA1 PE=1 SV=1	PSMA1	2	2	8	8	32663000	32663000	0		#NUM!
P25789	P25789	7	7	7	Proteasome subunit alpha type-4 OS=Homo sapiens OX=9606 GN=PSMA4 PE=1 SV=1	PSMA4	7	7	29.5	29.5	376570000	280790000	95772000	2.93186	1.55182
P26373	P26373	2	2	2	60S ribosomal protein L13 OS=Homo sapiens OX=9606 GN=RPL13 PE=1 SV=4	RPL13	2	2	9	9	74707000	66013000	8694600	7.59241	2.92456
P26641	P26641	1	1	1	Elongation factor 1-gamma OS=Homo sapiens OX=9606 GN=EEF1G PE=1 SV=3	EEF1G	1	1	2.3	2.3	5346700	4210500	1136300	3.70545	1.88965
P27348	P27348	1	1	1	14-3-3 protein theta OS=Homo sapiens OX=9606 GN=YWHAQ PE=1 SV=1	YWHAQ	1	1	4.9	4.9	10943000	9822200	1120400	8.76669	3.13203
P27635;Q96L21	P27635	3;1	3;1	3;1	60S ribosomal protein L10 OS=Homo sapiens OX=9606 GN=RPL10 PE=1 SV=4	RPL10	3	3	15.4	15.4	180680000	88935000	91747000	0.96935	-0.0449097
P27694	P27694	40	40	40	Replication protein A 70 kDa DNA-binding subunit OS=Homo sapiens OX=9606 GN=RPA1 PE=1 SV=2	RPA1	40	40	59.6	59.6	118260000000	114800000000	3455900000	33.2186	5.05392
P27708	P27708	31	31	31	CAD protein OS=Homo sapiens OX=9606 GN=CAD PE=1 SV=3	CAD	31	31	18.9	18.9	1636300000	1509500000	126810000	11.9036	3.57333
P28066	P28066	3	3	3	Proteasome subunit alpha type-5 OS=Homo sapiens OX=9606 GN=PSMA5 PE=1 SV=3	PSMA5	3	3	16.6	16.6	73027000	69233000	3793900	18.2485	4.18971
P30041	P30041	1	1	1	Peroxiredoxin-6 OS=Homo sapiens OX=9606 GN=PRDX6 PE=1 SV=3	PRDX6	1	1	4	4	0	0	0		#NUM!
P30050	P30050	4	4	4	60S ribosomal protein L12 OS=Homo sapiens OX=9606 GN=RPL12 PE=1 SV=1	RPL12	4	4	35.8	35.8	171550000	140360000	31190000	4.50016	2.16998
P30512;P30459;P30457;P30456;P30453;P30450;P18462;P16190;P16189;P10316;P10314;P01892;P01891;Q31612;Q09160;Q95604	P30512	3;3;3;3;3;3;3;3;3;3;3;3;3;2;2;2	1;1;1;1;1;1;1;1;1;1;1;1;1;0;0;0	1;1;1;1;1;1;1;1;1;1;1;1;1;0;0;0	HLA class I histocompatibility antigen, A-29 alpha chain OS=Homo sapiens OX=9606 GN=HLA-A PE=1 SV=2	HLA-A	1	1	11	4.4	9987900	9387300	600540	15.6314	3.96638
P31040	P31040	1	1	1	Succinate dehydrogenase [ubiquinone] flavoprotein subunit, mitochondrial OS=Homo sapiens OX=9606 GN=SDHA PE=1 SV=2	SDHA	1	1	2.3	2.3	8366200	8366200	0		#NUM!
P31327	P31327	4	4	4	Carbamoyl-phosphate synthase [ammonia], mitochondrial OS=Homo sapiens OX=9606 GN=CPS1 PE=1 SV=2	CPS1	4	4	3.2	3.2	63018000	45759000	17260000	2.65116	1.40662
P31689	P31689	6	6	6	DnaJ homolog subfamily A member 1 OS=Homo sapiens OX=9606 GN=DNAJA1 PE=1 SV=2	DNAJA1	6	6	17.4	17.4	686950000	619350000	67597000	9.16239	3.19572
P31943;P55795;P31942	P31943	5;3;1	5;3;1	3;2;1	Heterogeneous nuclear ribonucleoprotein H OS=Homo sapiens OX=9606 GN=HNRNPH1 PE=1 SV=4	HNRNPH1	5	3	14.3	14.3	541540000	320400000	221140000	1.44886	0.534914
P32119	P32119	3	2	2	Peroxiredoxin-2 OS=Homo sapiens OX=9606 GN=PRDX2 PE=1 SV=5	PRDX2	2	2	14.6	9.1	14455000	12579000	1876600	6.70308	2.74482
P33992	P33992	1	1	1	DNA replication licensing factor MCM5 OS=Homo sapiens OX=9606 GN=MCM5 PE=1 SV=5	MCM5	1	1	1.8	1.8	17215000	12164000	5051100	2.40819	1.26795
P33993	P33993	1	1	1	DNA replication licensing factor MCM7 OS=Homo sapiens OX=9606 GN=MCM7 PE=1 SV=4	MCM7	1	1	1	1	4699200	4699200	0		#NUM!
P34931	P34931	10	1	1	Heat shock 70 kDa protein 1-like OS=Homo sapiens OX=9606 GN=HSPA1L PE=1 SV=2	HSPA1L	1	1	20.4	2.3	21954000	20497000	1457100	14.067	3.81424
P34932	P34932	6	6	6	Heat shock 70 kDa protein 4 OS=Homo sapiens OX=9606 GN=HSPA4 PE=1 SV=4	HSPA4	6	6	10.6	10.6	99032000	81412000	17621000	4.62017	2.20795
P35232	P35232	2	2	2	Prohibitin OS=Homo sapiens OX=9606 GN=PHB PE=1 SV=1	PHB	2	2	8.1	8.1	45783000	29179000	16604000	1.75735	0.8134
P35244	P35244	6	6	6	Replication protein A 14 kDa subunit OS=Homo sapiens OX=9606 GN=RPA3 PE=1 SV=1	RPA3	6	6	52.9	52.9	7572800000	7034800000	537990000	13.0761	3.70886
P35249	P35249	4	4	4	Replication factor C subunit 4 OS=Homo sapiens OX=9606 GN=RFC4 PE=1 SV=2	RFC4	4	4	15.4	15.4	85798000	74781000	11017000	6.78778	2.76294
P35250	P35250	4	4	4	Replication factor C subunit 2 OS=Homo sapiens OX=9606 GN=RFC2 PE=1 SV=3	RFC2	4	4	11.3	11.3	75200000	69712000	5487600	12.7035	3.66716
P35613	P35613	1	1	1	Basigin OS=Homo sapiens OX=9606 GN=BSG PE=1 SV=2	BSG	1	1	3.6	3.6	25114000	22091000	3022600	7.30861	2.8696
P35637;Q92804	P35637	1;1	1;1	1;1	RNA-binding protein FUS OS=Homo sapiens OX=9606 GN=FUS PE=1 SV=1	FUS	1	1	1.7	1.7	14970000	12141000	2828900	4.29177	2.10157
P35998	P35998	3	3	3	26S proteasome regulatory subunit 7 OS=Homo sapiens OX=9606 GN=PSMC2 PE=1 SV=3	PSMC2	3	3	8.3	8.3	49551000	47185000	2365800	19.9446	4.31793
P36578	P36578	11	11	11	60S ribosomal protein L4 OS=Homo sapiens OX=9606 GN=RPL4 PE=1 SV=5	RPL4	11	11	22.7	22.7	384200000	334860000	49334000	6.78761	2.7629
P38646	P38646	9	9	9	Stress-70 protein, mitochondrial OS=Homo sapiens OX=9606 GN=HSPA9 PE=1 SV=2	HSPA9	9	9	17.4	17.4	249130000	218300000	30835000	7.07962	2.82367
P39023	P39023	6	6	6	60S ribosomal protein L3 OS=Homo sapiens OX=9606 GN=RPL3 PE=1 SV=2	RPL3	6	6	13.6	13.6	258770000	220880000	37893000	5.82904	2.54326
P40227;Q92526	P40227	2;1	2;1	2;1	T-complex protein 1 subunit zeta OS=Homo sapiens OX=9606 GN=CCT6A PE=1 SV=3	CCT6A	2	2	4.3	4.3	19857000	19283000	574430	33.5689	5.06905
P40937	P40937	5	5	5	Replication factor C subunit 5 OS=Homo sapiens OX=9606 GN=RFC5 PE=1 SV=1	RFC5	5	5	19.4	19.4	131170000	106670000	24498000	4.35423	2.12242
P41091;Q2VIR3	P41091	8;5	8;5	8;5	Eukaryotic translation initiation factor 2 subunit 3 OS=Homo sapiens OX=9606 GN=EIF2S3 PE=1 SV=3	EIF2S3	8	8	25.8	25.8	220990000	214580000	6405800	33.4978	5.06599
P41250	P41250	1	1	1	Glycine--tRNA ligase OS=Homo sapiens OX=9606 GN=GARS PE=1 SV=3	GARS	1	1	1.8	1.8	10282000	10105000	177120	57.0517	5.8342
P42166;P42167	P42166	11;4	11;4	11;4	Lamina-associated polypeptide 2, isoform alpha OS=Homo sapiens OX=9606 GN=TMPO PE=1 SV=2	TMPO	11	11	21	21	398310000	371560000	26757000	13.8865	3.79561
P42677;Q71UM5	P42677	2;1	2;1	2;1	40S ribosomal protein S27 OS=Homo sapiens OX=9606 GN=RPS27 PE=1 SV=3	RPS27	2	2	23.8	23.8	187090000	175710000	11377000	15.4443	3.949
P42766	P42766	2	2	2	60S ribosomal protein L35 OS=Homo sapiens OX=9606 GN=RPL35 PE=1 SV=2	RPL35	2	2	14.6	14.6	23241000	21414000	1827200	11.7196	3.55085
P43243	P43243	1	1	1	Matrin-3 OS=Homo sapiens OX=9606 GN=MATR3 PE=1 SV=2	MATR3	1	1	1.7	1.7	3777900	3426400	351540	9.74683	3.28493
P43355;P43358;P43361;A2A368;A8MXT2;Q96M61;O15480;P43363;O60732	P43355	2;1;1;1;1;1;1;1;1	2;1;1;1;1;1;1;1;1	2;1;1;1;1;1;1;1;1	Melanoma-associated antigen 1 OS=Homo sapiens OX=9606 GN=MAGEA1 PE=1 SV=1	MAGEA1	2	2	4.9	4.9	15633000	15140000	492900	30.7162	4.94093
P46379	P46379	3	3	3	Large proline-rich protein BAG6 OS=Homo sapiens OX=9606 GN=BAG6 PE=1 SV=2	BAG6	3	3	3.3	3.3	43234000	34934000	8300200	4.20881	2.07341
P46776	P46776	1	1	1	60S ribosomal protein L27a OS=Homo sapiens OX=9606 GN=RPL27A PE=1 SV=2	RPL27A	1	1	6.8	6.8	58896000	46324000	12573000	3.6844	1.88143
P46778	P46778	1	1	1	60S ribosomal protein L21 OS=Homo sapiens OX=9606 GN=RPL21 PE=1 SV=2	RPL21	1	1	9.4	9.4	66052000	55921000	10131000	5.51979	2.46461
P46779	P46779	1	1	1	60S ribosomal protein L28 OS=Homo sapiens OX=9606 GN=RPL28 PE=1 SV=3	RPL28	1	1	5.1	5.1	22482000	18252000	4230000	4.31489	2.10932
P46781	P46781	6	6	6	40S ribosomal protein S9 OS=Homo sapiens OX=9606 GN=RPS9 PE=1 SV=3	RPS9	6	6	32.5	32.5	197890000	178400000	19487000	9.15482	3.19453
P46782	P46782	2	2	2	40S ribosomal protein S5 OS=Homo sapiens OX=9606 GN=RPS5 PE=1 SV=4	RPS5	2	2	15.7	15.7	49713000	41010000	8703100	4.71211	2.23637
P46783;Q9NQ39	P46783	3;1	3;1	3;1	40S ribosomal protein S10 OS=Homo sapiens OX=9606 GN=RPS10 PE=1 SV=1	RPS10	3	3	20	20	70387000	26497000	43890000	0.603714	-0.728063
P47985	P47985	1	1	1	Cytochrome b-c1 complex subunit Rieske, mitochondrial OS=Homo sapiens OX=9606 GN=UQCRFS1 PE=1 SV=2	UQCRFS1	1	1	5.1	5.1	10955000	10955000	0		#NUM!
P48444	P48444	1	1	1	Coatomer subunit delta OS=Homo sapiens OX=9606 GN=ARCN1 PE=1 SV=1	ARCN1	1	1	2.3	2.3	4006900	4006900	0		#NUM!
P48556	P48556	1	1	1	26S proteasome non-ATPase regulatory subunit 8 OS=Homo sapiens OX=9606 GN=PSMD8 PE=1 SV=2	PSMD8	1	1	2.3	2.3	28553000	27197000	1356500	20.0494	4.32549
P48643	P48643	5	5	5	T-complex protein 1 subunit epsilon OS=Homo sapiens OX=9606 GN=CCT5 PE=1 SV=1	CCT5	5	5	10.4	10.4	57840000	47865000	9975600	4.79821	2.2625
P49207	P49207	2	2	2	60S ribosomal protein L34 OS=Homo sapiens OX=9606 GN=RPL34 PE=1 SV=3	RPL34	2	2	12.8	12.8	102400000	88364000	14040000	6.29373	2.65392
P49327	P49327	10	10	10	Fatty acid synthase OS=Homo sapiens OX=9606 GN=FASN PE=1 SV=3	FASN	10	10	5.5	5.5	148330000	136550000	11781000	11.5907	3.5349
P49411	P49411	17	17	17	Elongation factor Tu, mitochondrial OS=Homo sapiens OX=9606 GN=TUFM PE=1 SV=2	TUFM	17	17	45.6	45.6	1202500000	1081300000	121170000	8.92383	3.15766
P49458	P49458	1	1	1	Signal recognition particle 9 kDa protein OS=Homo sapiens OX=9606 GN=SRP9 PE=1 SV=2	SRP9	1	1	12.8	12.8	12067000	9425000	2642500	3.5667	1.83459
P49721	P49721	1	1	1	Proteasome subunit beta type-2 OS=Homo sapiens OX=9606 GN=PSMB2 PE=1 SV=1	PSMB2	1	1	5.5	5.5	13155000	13155000	0		#NUM!
P49902	P49902	1	1	1	Cytosolic purine 5'-nucleotidase OS=Homo sapiens OX=9606 GN=NT5C2 PE=1 SV=1	NT5C2	1	1	1.2	1.2	23800000	16443000	7357100	2.23498	1.16026
P49959	P49959	1	1	1	Double-strand break repair protein MRE11 OS=Homo sapiens OX=9606 GN=MRE11 PE=1 SV=3	MRE11	1	1	1.8	1.8	7147500	5513800	1633600	3.37524	1.75499
P50238	P50238	2	2	2	Cysteine-rich protein 1 OS=Homo sapiens OX=9606 GN=CRIP1 PE=1 SV=3	CRIP1	2	2	26	26	28669000	19878000	8790800	2.26123	1.17711
P50991	P50991	2	2	2	T-complex protein 1 subunit delta OS=Homo sapiens OX=9606 GN=CCT4 PE=1 SV=4	CCT4	2	2	4.8	4.8	53663000	50414000	3249300	15.5153	3.95562
P51114;P51116	P51114	1;1	1;1	1;1	Fragile X mental retardation syndrome-related protein 1 OS=Homo sapiens OX=9606 GN=FXR1 PE=1 SV=3	FXR1	1	1	1.3	1.3	16569000	13336000	3233000	4.12496	2.04438
P51665	P51665	1	1	1	26S proteasome non-ATPase regulatory subunit 7 OS=Homo sapiens OX=9606 GN=PSMD7 PE=1 SV=2	PSMD7	1	1	3.4	3.4	17545000	17545000	0		#NUM!
P51970	P51970	1	1	1	NADH dehydrogenase [ubiquinone] 1 alpha subcomplex subunit 8 OS=Homo sapiens OX=9606 GN=NDUFA8 PE=1 SV=3	NDUFA8	1	1	8.7	8.7	4341700	1820600	2521100	0.722145	-0.469639
P52272	P52272	6	6	6	Heterogeneous nuclear ribonucleoprotein M OS=Homo sapiens OX=9606 GN=HNRNPM PE=1 SV=3	HNRNPM	6	6	10.5	10.5	195780000	177170000	18614000	9.5181	3.25067
P52292	P52292	2	2	2	Importin subunit alpha-1 OS=Homo sapiens OX=9606 GN=KPNA2 PE=1 SV=1	KPNA2	2	2	6	6	14715000	14084000	631260	22.3109	4.47968
P52597	P52597	4	2	2	Heterogeneous nuclear ribonucleoprotein F OS=Homo sapiens OX=9606 GN=HNRNPF PE=1 SV=3	HNRNPF	2	2	11.1	4.6	13187000	11663000	1524500	7.65038	2.93553
P52701	P52701	1	1	1	DNA mismatch repair protein Msh6 OS=Homo sapiens OX=9606 GN=MSH6 PE=1 SV=2	MSH6	1	1	0.9	0.9	4520500	4520500	0		#NUM!
P52732	P52732	56	56	56	Kinesin-like protein KIF11 OS=Homo sapiens OX=9606 GN=KIF11 PE=1 SV=2	KIF11	56	56	50.3	50.3	22722000000	13133000000	9588900000	1.3696	0.453759
P52907;P47755	P52907	3;1	3;1	3;1	F-actin-capping protein subunit alpha-1 OS=Homo sapiens OX=9606 GN=CAPZA1 PE=1 SV=3	CAPZA1	3	3	15	15	84556000	43493000	41063000	1.05918	0.0829442
P53007	P53007	1	1	1	Tricarboxylate transport protein, mitochondrial OS=Homo sapiens OX=9606 GN=SLC25A1 PE=1 SV=2	SLC25A1	1	1	3.5	3.5	16341000	16341000	0		#NUM!
P54105	P54105	2	2	2	Methylosome subunit pICln OS=Homo sapiens OX=9606 GN=CLNS1A PE=1 SV=1	CLNS1A	2	2	11	11	82322000	43347000	38975000	1.11217	0.153383
P55036;A2A3N6	P55036	2;1	2;1	2;1	26S proteasome non-ATPase regulatory subunit 4 OS=Homo sapiens OX=9606 GN=PSMD4 PE=1 SV=1	PSMD4	2	2	11.1	11.1	54912000	36384000	18528000	1.96373	0.973597
P55209	P55209	2	1	1	Nucleosome assembly protein 1-like 1 OS=Homo sapiens OX=9606 GN=NAP1L1 PE=1 SV=1	NAP1L1	1	1	6.9	4.3	30235000	30235000	0		#NUM!
P55735	P55735	1	1	1	Protein SEC13 homolog OS=Homo sapiens OX=9606 GN=SEC13 PE=1 SV=3	SEC13	1	1	2.8	2.8	9939300	9081900	857430	10.592	3.4049
P56270	P56270	1	1	1	Myc-associated zinc finger protein OS=Homo sapiens OX=9606 GN=MAZ PE=1 SV=1	MAZ	1	1	3.1	3.1	13396000	10236000	3160300	3.23893	1.69552
P60866	P60866	2	2	2	40S ribosomal protein S20 OS=Homo sapiens OX=9606 GN=RPS20 PE=1 SV=1	RPS20	2	2	19.3	19.3	198810000	177550000	21259000	8.35176	3.06208
P60891;P21108;P11908	P60891	2;1;1	2;1;1	2;1;1	Ribose-phosphate pyrophosphokinase 1 OS=Homo sapiens OX=9606 GN=PRPS1 PE=1 SV=2	PRPS1	2	2	7.5	7.5	18227000	12715000	5512500	2.30658	1.20575
P60900	P60900	1	1	1	Proteasome subunit alpha type-6 OS=Homo sapiens OX=9606 GN=PSMA6 PE=1 SV=1	PSMA6	1	1	4.9	4.9	21613000	20017000	1595300	12.5475	3.64933
P60953	P60953	1	1	1	Cell division control protein 42 homolog OS=Homo sapiens OX=9606 GN=CDC42 PE=1 SV=2	CDC42	1	1	8.9	8.9	2550600	2408200	142440	16.9068	4.07953
P60981	P60981	1	1	1	Destrin OS=Homo sapiens OX=9606 GN=DSTN PE=1 SV=3	DSTN	1	1	7.3	7.3	14243000	9735000	4507700	2.15964	1.11079
P61221	P61221	1	1	1	ATP-binding cassette sub-family E member 1 OS=Homo sapiens OX=9606 GN=ABCE1 PE=1 SV=1	ABCE1	1	1	2	2	13743000	13056000	687120	19.001	4.24801
P61247	P61247	6	6	6	40S ribosomal protein S3a OS=Homo sapiens OX=9606 GN=RPS3A PE=1 SV=2	RPS3A	6	6	20.5	20.5	195660000	162200000	33455000	4.8483	2.27748
P61313	P61313	3	3	3	60S ribosomal protein L15 OS=Homo sapiens OX=9606 GN=RPL15 PE=1 SV=2	RPL15	3	3	14.7	14.7	96929000	81502000	15426000	5.28342	2.40147
P61353	P61353	3	3	3	60S ribosomal protein L27 OS=Homo sapiens OX=9606 GN=RPL27 PE=1 SV=2	RPL27	3	3	27.9	27.9	227630000	147690000	79940000	1.84751	0.885583
P61513	P61513	2	2	2	60S ribosomal protein L37a OS=Homo sapiens OX=9606 GN=RPL37A PE=1 SV=2	RPL37A	2	2	29.3	29.3	38696000	33939000	4756300	7.13559	2.83503
P61586;P08134	P61586	1;1	1;1	1;1	Transforming protein RhoA OS=Homo sapiens OX=9606 GN=RHOA PE=1 SV=1	RHOA	1	1	7.3	7.3	13504000	12220000	1283100	9.52381	3.25154
P61769	P61769	2	2	2	Beta-2-microglobulin OS=Homo sapiens OX=9606 GN=B2M PE=1 SV=1	B2M	2	2	16.8	16.8	39586000	37142000	2444700	15.1929	3.92532
P61978	P61978	7	7	7	Heterogeneous nuclear ribonucleoprotein K OS=Homo sapiens OX=9606 GN=HNRNPK PE=1 SV=1	HNRNPK	7	7	20.3	20.3	365850000	297010000	68844000	4.31425	2.10911
P62081	P62081	1	1	1	40S ribosomal protein S7 OS=Homo sapiens OX=9606 GN=RPS7 PE=1 SV=1	RPS7	1	1	11.3	11.3	5652100	5652100	0		#NUM!
P62191	P62191	1	1	1	26S proteasome regulatory subunit 4 OS=Homo sapiens OX=9606 GN=PSMC1 PE=1 SV=1	PSMC1	1	1	2.7	2.7	27855000	26182000	1672400	15.6553	3.96858
P62195	P62195	2	2	2	26S proteasome regulatory subunit 8 OS=Homo sapiens OX=9606 GN=PSMC5 PE=1 SV=1	PSMC5	2	2	6.4	6.4	80359000	47307000	33052000	1.43129	0.517316
P62241	P62241	5	5	5	40S ribosomal protein S8 OS=Homo sapiens OX=9606 GN=RPS8 PE=1 SV=2	RPS8	5	5	28.4	28.4	312170000	260360000	51804000	5.02587	2.32937
P62244	P62244	1	1	1	40S ribosomal protein S15a OS=Homo sapiens OX=9606 GN=RPS15A PE=1 SV=2	RPS15A	1	1	6.2	6.2	54101000	46514000	7587800	6.1301	2.61591
P62249	P62249	8	8	8	40S ribosomal protein S16 OS=Homo sapiens OX=9606 GN=RPS16 PE=1 SV=2	RPS16	8	8	50	50	821350000	669120000	152230000	4.39545	2.13601
P62263	P62263	3	3	3	40S ribosomal protein S14 OS=Homo sapiens OX=9606 GN=RPS14 PE=1 SV=3	RPS14	3	3	22.5	22.5	268460000	243610000	24856000	9.80085	3.29291
P62266	P62266	2	2	2	40S ribosomal protein S23 OS=Homo sapiens OX=9606 GN=RPS23 PE=1 SV=3	RPS23	2	2	15.4	15.4	96327000	77902000	18425000	4.22806	2.08
P62277	P62277	6	6	6	40S ribosomal protein S13 OS=Homo sapiens OX=9606 GN=RPS13 PE=1 SV=2	RPS13	6	6	33.8	33.8	295080000	253190000	41891000	6.04402	2.59551
P62280	P62280	5	5	5	40S ribosomal protein S11 OS=Homo sapiens OX=9606 GN=RPS11 PE=1 SV=3	RPS11	5	5	26.6	26.6	217450000	180160000	37292000	4.83106	2.27234
P62318	P62318	3	3	3	Small nuclear ribonucleoprotein Sm D3 OS=Homo sapiens OX=9606 GN=SNRPD3 PE=1 SV=1	SNRPD3	3	3	31.7	31.7	111390000	58717000	52676000	1.11468	0.156632
P62333	P62333	2	2	2	26S proteasome regulatory subunit 10B OS=Homo sapiens OX=9606 GN=PSMC6 PE=1 SV=1	PSMC6	2	2	6.7	6.7	25440000	24258000	1181200	20.5367	4.36014
P62424	P62424	5	5	5	60S ribosomal protein L7a OS=Homo sapiens OX=9606 GN=RPL7A PE=1 SV=2	RPL7A	5	5	19.9	19.9	236950000	196970000	39977000	4.92708	2.30073
P62633	P62633	1	1	1	Cellular nucleic acid-binding protein OS=Homo sapiens OX=9606 GN=CNBP PE=1 SV=1	CNBP	1	1	8.5	8.5	9282100	7872800	1409300	5.58632	2.4819
P62701;P22090;Q8TD47	P62701	8;3;2	8;3;2	8;3;2	40S ribosomal protein S4, X isoform OS=Homo sapiens OX=9606 GN=RPS4X PE=1 SV=2	RPS4X	8	8	28.1	28.1	406430000	337670000	68754000	4.91128	2.2961
P62750	P62750	3	3	3	60S ribosomal protein L23a OS=Homo sapiens OX=9606 GN=RPL23A PE=1 SV=1	RPL23A	3	3	21.2	21.2	200320000	166360000	33967000	4.89769	2.2921
P62753	P62753	2	2	2	40S ribosomal protein S6 OS=Homo sapiens OX=9606 GN=RPS6 PE=1 SV=1	RPS6	2	2	10	10	19376000	15884000	3492300	4.54829	2.18532
P62826	P62826	5	5	5	GTP-binding nuclear protein Ran OS=Homo sapiens OX=9606 GN=RAN PE=1 SV=3	RAN	5	5	29.6	29.6	820000000	780170000	39837000	19.5841	4.29161
P62829	P62829	1	1	1	60S ribosomal protein L23 OS=Homo sapiens OX=9606 GN=RPL23 PE=1 SV=1	RPL23	1	1	14.3	14.3	72138000	69024000	3113500	22.1693	4.47049
P62841	P62841	1	1	1	40S ribosomal protein S15 OS=Homo sapiens OX=9606 GN=RPS15 PE=1 SV=2	RPS15	1	1	9	9	13484000	12041000	1443300	8.34269	3.06051
P62851	P62851	5	5	5	40S ribosomal protein S25 OS=Homo sapiens OX=9606 GN=RPS25 PE=1 SV=1	RPS25	5	5	29.6	29.6	180720000	150440000	30273000	4.96944	2.31308
P62854;Q5JNZ5	P62854	3;2	3;2	3;2	40S ribosomal protein S26 OS=Homo sapiens OX=9606 GN=RPS26 PE=1 SV=3	RPS26	3	3	27	27	121340000	105620000	15727000	6.71584	2.74757
P62861	P62861	1	1	1	40S ribosomal protein S30 OS=Homo sapiens OX=9606 GN=FAU PE=1 SV=1	FAU	1	1	16.9	16.9	41466000	35108000	6358700	5.52125	2.465
P62888	P62888	2	2	2	60S ribosomal protein L30 OS=Homo sapiens OX=9606 GN=RPL30 PE=1 SV=2	RPL30	2	2	27	27	138540000	121290000	17244000	7.03375	2.81429
P62899	P62899	2	2	2	60S ribosomal protein L31 OS=Homo sapiens OX=9606 GN=RPL31 PE=1 SV=1	RPL31	2	2	16.8	16.8	58577000	51261000	7315500	7.00718	2.80883
P62906	P62906	3	3	3	60S ribosomal protein L10a OS=Homo sapiens OX=9606 GN=RPL10A PE=1 SV=2	RPL10A	3	3	14.7	14.7	162140000	145150000	16990000	8.54326	3.09479
P62910	P62910	1	1	1	60S ribosomal protein L32 OS=Homo sapiens OX=9606 GN=RPL32 PE=1 SV=2	RPL32	1	1	9.6	9.6	19050000	16552000	2498000	6.6261	2.72816
P62913	P62913	4	4	4	60S ribosomal protein L11 OS=Homo sapiens OX=9606 GN=RPL11 PE=1 SV=2	RPL11	4	4	21.3	21.3	324580000	277880000	46703000	5.94994	2.57287
P62917	P62917	3	3	3	60S ribosomal protein L8 OS=Homo sapiens OX=9606 GN=RPL8 PE=1 SV=2	RPL8	3	3	11.7	11.7	73529000	55728000	17801000	3.13061	1.64644
P62979;P62987;P0CG47;P0CG48	P62979	2;1;1;1	2;1;1;1	2;1;1;1	Ubiquitin-40S ribosomal protein S27a OS=Homo sapiens OX=9606 GN=RPS27A PE=1 SV=2	RPS27A	2	2	22.4	22.4	160960000	157550000	3403100	46.296	5.53282
P63104	P63104	2	2	2	14-3-3 protein zeta/delta OS=Homo sapiens OX=9606 GN=YWHAZ PE=1 SV=1	YWHAZ	2	2	8.2	8.2	16955000	15192000	1762500	8.61957	3.10762
P63162;P14678	P63162	3;3	3;3	3;3	Small nuclear ribonucleoprotein-associated protein N OS=Homo sapiens OX=9606 GN=SNRPN PE=1 SV=1	SNRPN	3	3	9.6	9.6	47983000	27736000	20247000	1.36988	0.454052
P63173	P63173	3	3	3	60S ribosomal protein L38 OS=Homo sapiens OX=9606 GN=RPL38 PE=1 SV=2	RPL38	3	3	18.6	18.6	98017000	80566000	17452000	4.61643	2.20678
P63208	P63208	1	1	1	S-phase kinase-associated protein 1 OS=Homo sapiens OX=9606 GN=SKP1 PE=1 SV=2	SKP1	1	1	7.4	7.4	14602000	11707000	2895300	4.04345	2.01559
P63244	P63244	3	3	3	Receptor of activated protein C kinase 1 OS=Homo sapiens OX=9606 GN=RACK1 PE=1 SV=3	RACK1	3	3	17	17	50729000	47993000	2736300	17.5394	4.13253
P63261;P60709;Q562R1;Q6S8J3;A5A3E0;Q9BYX7;P0CG38;P0CG39	P63261	10;10;4;4;4;3;3;2	10;10;4;4;4;3;3;2	3;3;0;1;1;1;1;1	Actin, cytoplasmic 2 OS=Homo sapiens OX=9606 GN=ACTG1 PE=1 SV=1	ACTG1	10	3	30.4	30.4	1999400000	1902800000	96631000	19.6914	4.29949
P67809;Q9Y2T7	P67809	3;1	3;1	2;0	Nuclease-sensitive element-binding protein 1 OS=Homo sapiens OX=9606 GN=YBX1 PE=1 SV=3	YBX1	3	2	13.9	13.9	121390000	109450000	11937000	9.16897	3.19676
P68133;P68032;P63267;P62736	P68133	8;8;7;7	1;1;1;1	1;1;1;1	Actin, alpha skeletal muscle OS=Homo sapiens OX=9606 GN=ACTA1 PE=1 SV=1	ACTA1	1	1	23.6	4.2	464760000	46008000	418750000	0.10987	-3.18613
P68363;Q9H853;A6NHL2	P68363	16;2;2	16;2;2	0;0;0	Tubulin alpha-1B chain OS=Homo sapiens OX=9606 GN=TUBA1B PE=1 SV=1	TUBA1B	16	0	48.3	48.3	7608000000	7431900000	176100000	42.2027	5.39926
P68366	P68366	14	2	2	Tubulin alpha-4A chain OS=Homo sapiens OX=9606 GN=TUBA4A PE=1 SV=1	TUBA4A	2	2	43.1	6.5	137740000	135590000	2151100	63.0329	5.97803
P68371;P04350;Q3ZCM7	P68371	20;16;7	20;16;7	4;3;1	Tubulin beta-4B chain OS=Homo sapiens OX=9606 GN=TUBB4B PE=1 SV=1	TUBB4B	20	4	60.9	60.9	5079900000	4796800000	283160000	16.9402	4.08238
P78371	P78371	2	2	2	T-complex protein 1 subunit beta OS=Homo sapiens OX=9606 GN=CCT2 PE=1 SV=4	CCT2	2	2	4.5	4.5	45005000	38404000	6601000	5.81791	2.5405
P78527	P78527	11	11	11	DNA-dependent protein kinase catalytic subunit OS=Homo sapiens OX=9606 GN=PRKDC PE=1 SV=3	PRKDC	11	11	3	3	90358000	72603000	17755000	4.08916	2.0318
P83731	P83731	2	2	2	60S ribosomal protein L24 OS=Homo sapiens OX=9606 GN=RPL24 PE=1 SV=1	RPL24	2	2	10.8	10.8	58297000	50038000	8259100	6.05853	2.59897
P84077;P61204	P84077	2;2	2;2	1;1	ADP-ribosylation factor 1 OS=Homo sapiens OX=9606 GN=ARF1 PE=1 SV=2	ARF1	2	1	17.7	17.7	44394000	40683000	3710800	10.9634	3.45462
P84090	P84090	1	1	1	Enhancer of rudimentary homolog OS=Homo sapiens OX=9606 GN=ERH PE=1 SV=1	ERH	1	1	10.6	10.6	86369000	56273000	30096000	1.86978	0.902871
P84098	P84098	3	3	3	60S ribosomal protein L19 OS=Homo sapiens OX=9606 GN=RPL19 PE=1 SV=1	RPL19	3	3	16.8	16.8	119490000	106110000	13376000	7.93286	2.98784
P84103;Q16629	P84103	1;1	1;1	1;1	Serine/arginine-rich splicing factor 3 OS=Homo sapiens OX=9606 GN=SRSF3 PE=1 SV=1	SRSF3	1	1	8.5	8.5	25152000	21916000	3236600	6.7713	2.75943
P98175;P52756;P78332	P98175	18;1;1	18;1;1	18;1;1	RNA-binding protein 10 OS=Homo sapiens OX=9606 GN=RBM10 PE=1 SV=3	RBM10	18	18	22.3	22.3	1876600000	1265600000	610990000	2.07139	1.0506
Q00839	Q00839	7	7	7	Heterogeneous nuclear ribonucleoprotein U OS=Homo sapiens OX=9606 GN=HNRNPU PE=1 SV=6	HNRNPU	7	7	12.4	12.4	162320000	141930000	20389000	6.96111	2.79932
Q01082	Q01082	5	5	5	Spectrin beta chain, non-erythrocytic 1 OS=Homo sapiens OX=9606 GN=SPTBN1 PE=1 SV=2	SPTBN1	5	5	2.6	2.6	61533000	42956000	18577000	2.31232	1.20934
Q01484	Q01484	1	1	1	Ankyrin-2 OS=Homo sapiens OX=9606 GN=ANK2 PE=1 SV=4	ANK2	1	1	0.3	0.3	21621000	21621000	0		#NUM!
Q01804	Q01804	23	23	23	OTU domain-containing protein 4 OS=Homo sapiens OX=9606 GN=OTUD4 PE=1 SV=4	OTUD4	23	23	24.1	24.1	932790000	634880000	297910000	2.13111	1.09161
Q02218	Q02218	1	1	1	2-oxoglutarate dehydrogenase, mitochondrial OS=Homo sapiens OX=9606 GN=OGDH PE=1 SV=3	OGDH	1	1	1.2	1.2	1266300	1005400	260880	3.85388	1.94631
Q02543	Q02543	5	5	5	60S ribosomal protein L18a OS=Homo sapiens OX=9606 GN=RPL18A PE=1 SV=2	RPL18A	5	5	26.7	26.7	182150000	152500000	29644000	5.14438	2.363
Q02878	Q02878	2	2	2	60S ribosomal protein L6 OS=Homo sapiens OX=9606 GN=RPL6 PE=1 SV=3	RPL6	2	2	9.7	9.7	27097000	27097000	0		#NUM!
Q03252	Q03252	1	1	1	Lamin-B2 OS=Homo sapiens OX=9606 GN=LMNB2 PE=1 SV=4	LMNB2	1	1	1.6	1.6	0	0	0		#NUM!
Q03393	Q03393	3	3	3	6-pyruvoyl tetrahydrobiopterin synthase OS=Homo sapiens OX=9606 GN=PTS PE=1 SV=1	PTS	3	3	23.4	23.4	955120000	349370000	605750000	0.576756	-0.793967
Q04837	Q04837	3	3	3	Single-stranded DNA-binding protein, mitochondrial OS=Homo sapiens OX=9606 GN=SSBP1 PE=1 SV=1	SSBP1	3	3	27.7	27.7	263470000	241720000	21749000	11.1141	3.47432
Q05639	Q05639	4	1	1	Elongation factor 1-alpha 2 OS=Homo sapiens OX=9606 GN=EEF1A2 PE=1 SV=1	EEF1A2	1	1	12.5	6	8202300	8202300	0		#NUM!
Q06210;O94808	Q06210	8;1	8;1	8;1	Glutamine--fructose-6-phosphate aminotransferase [isomerizing] 1 OS=Homo sapiens OX=9606 GN=GFPT1 PE=1 SV=3	GFPT1	8	8	14.7	14.7	144840000	128930000	15908000	8.10473	3.01876
Q06830	Q06830	6	6	3	Peroxiredoxin-1 OS=Homo sapiens OX=9606 GN=PRDX1 PE=1 SV=1	PRDX1	6	3	34.2	34.2	445140000	366220000	78927000	4.63998	2.21412
Q07020	Q07020	4	4	4	60S ribosomal protein L18 OS=Homo sapiens OX=9606 GN=RPL18 PE=1 SV=2	RPL18	4	4	25.5	25.5	98021000	91049000	6971900	13.0594	3.70702
Q07021	Q07021	3	3	3	Complement component 1 Q subcomponent-binding protein, mitochondrial OS=Homo sapiens OX=9606 GN=C1QBP PE=1 SV=1	C1QBP	3	3	12.1	12.1	82242000	72771000	9471400	7.68324	2.94171
Q08211	Q08211	2	2	2	ATP-dependent RNA helicase A OS=Homo sapiens OX=9606 GN=DHX9 PE=1 SV=4	DHX9	2	2	2.4	2.4	45849000	15716000	30133000	0.521554	-0.93911
Q08J23	Q08J23	1	1	1	tRNA (cytosine(34)-C(5))-methyltransferase OS=Homo sapiens OX=9606 GN=NSUN2 PE=1 SV=2	NSUN2	1	1	2.5	2.5	12517000	10189000	2327800	4.37709	2.12997
Q12874	Q12874	1	1	1	Splicing factor 3A subunit 3 OS=Homo sapiens OX=9606 GN=SF3A3 PE=1 SV=1	SF3A3	1	1	1.8	1.8	6231500	5275300	956260	5.5166	2.46378
Q12933	Q12933	1	1	1	TNF receptor-associated factor 2 OS=Homo sapiens OX=9606 GN=TRAF2 PE=1 SV=2	TRAF2	1	1	1.8	1.8	6338100	5880900	457160	12.864	3.68527
Q13148	Q13148	1	1	1	TAR DNA-binding protein 43 OS=Homo sapiens OX=9606 GN=TARDBP PE=1 SV=1	TARDBP	1	1	2.9	2.9	8691800	8691800	0		#NUM!
Q13151	Q13151	1	1	1	Heterogeneous nuclear ribonucleoprotein A0 OS=Homo sapiens OX=9606 GN=HNRNPA0 PE=1 SV=1	HNRNPA0	1	1	2.3	2.3	112400000	100900000	11493000	8.77926	3.1341
Q13155	Q13155	2	2	2	Aminoacyl tRNA synthase complex-interacting multifunctional protein 2 OS=Homo sapiens OX=9606 GN=AIMP2 PE=1 SV=2	AIMP2	2	2	6.6	6.6	20064000	18280000	1784800	10.242	3.35643
Q13162	Q13162	5	3	3	Peroxiredoxin-4 OS=Homo sapiens OX=9606 GN=PRDX4 PE=1 SV=1	PRDX4	3	3	19.9	14.4	76151000	72926000	3224500	22.6162	4.49929
Q13200	Q13200	7	7	7	26S proteasome non-ATPase regulatory subunit 2 OS=Homo sapiens OX=9606 GN=PSMD2 PE=1 SV=3	PSMD2	7	7	10.2	10.2	106520000	88540000	17985000	4.92299	2.29954
Q13310	Q13310	6	4	4	Polyadenylate-binding protein 4 OS=Homo sapiens OX=9606 GN=PABPC4 PE=1 SV=1	PABPC4	4	4	11.2	7.1	85237000	65805000	19432000	3.38642	1.75976
Q13435	Q13435	1	1	1	Splicing factor 3B subunit 2 OS=Homo sapiens OX=9606 GN=SF3B2 PE=1 SV=2	SF3B2	1	1	1.6	1.6	19841000	16982000	2859000	5.93984	2.57042
Q13501	Q13501	10	10	10	Sequestosome-1 OS=Homo sapiens OX=9606 GN=SQSTM1 PE=1 SV=1	SQSTM1	10	10	40.5	40.5	1151300000	1122200000	29131000	38.5225	5.26763
Q13813	Q13813	11	11	11	Spectrin alpha chain, non-erythrocytic 1 OS=Homo sapiens OX=9606 GN=SPTAN1 PE=1 SV=3	SPTAN1	11	11	5.6	5.6	561390000	326530000	234850000	1.39038	0.475476
Q14204	Q14204	19	19	19	Cytoplasmic dynein 1 heavy chain 1 OS=Homo sapiens OX=9606 GN=DYNC1H1 PE=1 SV=5	DYNC1H1	19	19	4.7	4.7	267300000	200320000	66979000	2.99079	1.58053
Q14498	Q14498	2	2	2	RNA-binding protein 39 OS=Homo sapiens OX=9606 GN=RBM39 PE=1 SV=2	RBM39	2	2	5.3	5.3	17595000	14829000	2765800	5.36156	2.42265
Q14764	Q14764	6	6	6	Major vault protein OS=Homo sapiens OX=9606 GN=MVP PE=1 SV=4	MVP	6	6	8.3	8.3	159750000	120220000	39521000	3.04193	1.60499
Q14766	Q14766	1	1	1	Latent-transforming growth factor beta-binding protein 1 OS=Homo sapiens OX=9606 GN=LTBP1 PE=1 SV=4	LTBP1	1	1	0.5	0.5	882810	660830	221970	2.97711	1.57391
Q14974	Q14974	1	1	1	Importin subunit beta-1 OS=Homo sapiens OX=9606 GN=KPNB1 PE=1 SV=2	KPNB1	1	1	1.7	1.7	1592300	1592300	0		#NUM!
Q15003	Q15003	1	1	1	Condensin complex subunit 2 OS=Homo sapiens OX=9606 GN=NCAPH PE=1 SV=3	NCAPH	1	1	1.6	1.6	433490	433490	0		#NUM!
Q15008	Q15008	3	3	3	26S proteasome non-ATPase regulatory subunit 6 OS=Homo sapiens OX=9606 GN=PSMD6 PE=1 SV=1	PSMD6	3	3	10	10	48938000	40538000	8400000	4.82595	2.27081
Q15125	Q15125	1	1	1	3-beta-hydroxysteroid-Delta(8),Delta(7)-isomerase OS=Homo sapiens OX=9606 GN=EBP PE=1 SV=3	EBP	1	1	5.2	5.2	20545000	19036000	1508100	12.6225	3.65793
Q15149;P58107	Q15149	6;2	6;2	6;2	Plectin OS=Homo sapiens OX=9606 GN=PLEC PE=1 SV=3	PLEC	6	6	1.3	1.3	73664000	52826000	20838000	2.53508	1.34203
Q15154	Q15154	31	31	31	Pericentriolar material 1 protein OS=Homo sapiens OX=9606 GN=PCM1 PE=1 SV=5	PCM1	31	31	19.4	19.4	1563300000	1311600000	251660000	5.21179	2.38178
Q15208	Q15208	24	24	19	Serine/threonine-protein kinase 38 OS=Homo sapiens OX=9606 GN=STK38 PE=1 SV=1	STK38	24	19	54.2	54.2	6655600000	4378200000	2277400000	1.92246	0.94295
Q15365	Q15365	2	1	1	Poly(rC)-binding protein 1 OS=Homo sapiens OX=9606 GN=PCBP1 PE=1 SV=2	PCBP1	1	1	7	3.9	35987000	34923000	1064000	32.8224	5.03661
Q15366;P57721	Q15366	4;2	4;2	3;1	Poly(rC)-binding protein 2 OS=Homo sapiens OX=9606 GN=PCBP2 PE=1 SV=1	PCBP2	4	3	15.1	15.1	100370000	87634000	12738000	6.87973	2.78235
Q15370	Q15370	1	1	1	Elongin-B OS=Homo sapiens OX=9606 GN=ELOB PE=1 SV=1	ELOB	1	1	10.2	10.2	14606000	13579000	1027400	13.2169	3.72431
Q15393	Q15393	2	2	2	Splicing factor 3B subunit 3 OS=Homo sapiens OX=9606 GN=SF3B3 PE=1 SV=4	SF3B3	2	2	1.6	1.6	48427000	37439000	10988000	3.40726	1.76861
Q15750	Q15750	6	6	6	TGF-beta-activated kinase 1 and MAP3K7-binding protein 1 OS=Homo sapiens OX=9606 GN=TAB1 PE=1 SV=1	TAB1	6	6	15.7	15.7	233270000	153660000	79608000	1.93021	0.948756
Q15758	Q15758	1	1	1	Neutral amino acid transporter B(0) OS=Homo sapiens OX=9606 GN=SLC1A5 PE=1 SV=2	SLC1A5	1	1	2.2	2.2	0	0	0		#NUM!
Q15776	Q15776	1	1	1	Zinc finger protein with KRAB and SCAN domains 8 OS=Homo sapiens OX=9606 GN=ZKSCAN8 PE=1 SV=2	ZKSCAN8	1	1	1.2	1.2	24233000	24233000	0		#NUM!
Q16401	Q16401	3	3	3	26S proteasome non-ATPase regulatory subunit 5 OS=Homo sapiens OX=9606 GN=PSMD5 PE=1 SV=3	PSMD5	3	3	5.8	5.8	31205000	28136000	3068800	9.1684	3.19667
Q16531	Q16531	4	4	4	DNA damage-binding protein 1 OS=Homo sapiens OX=9606 GN=DDB1 PE=1 SV=1	DDB1	4	4	3.1	3.1	43666000	39248000	4418100	8.88346	3.15112
Q16576;Q09028	Q16576	1;1	1;1	1;1	Histone-binding protein RBBP7 OS=Homo sapiens OX=9606 GN=RBBP7 PE=1 SV=1	RBBP7	1	1	2.1	2.1	14089000	13598000	491650	27.6579	4.78962
Q16875	Q16875	6	4	4	6-phosphofructo-2-kinase/fructose-2,6-bisphosphatase 3 OS=Homo sapiens OX=9606 GN=PFKFB3 PE=1 SV=1	PFKFB3	4	4	13.1	9.2	157550000	81302000	76250000	1.06626	0.0925535
Q2TB90;P19367;P52789;P52790	Q2TB90	5;2;1;1	5;2;1;1	5;2;1;1	Putative hexokinase HKDC1 OS=Homo sapiens OX=9606 GN=HKDC1 PE=1 SV=3	HKDC1	5	5	5	5	93288000	83533000	9754900	8.56318	3.09815
Q32P51;P09651	Q32P51	4;4	3;3	3;3	Heterogeneous nuclear ribonucleoprotein A1-like 2 OS=Homo sapiens OX=9606 GN=HNRNPA1L2 PE=2 SV=2	HNRNPA1L2	3	3	14.7	11.9	86737000	79974000	6762300	11.8264	3.56395
Q49A88	Q49A88	1	1	1	Coiled-coil domain-containing protein 14 OS=Homo sapiens OX=9606 GN=CCDC14 PE=1 SV=3	CCDC14	1	1	1.4	1.4	11713000	9659100	2053600	4.7035	2.23373
Q53EZ4	Q53EZ4	1	1	1	Centrosomal protein of 55 kDa OS=Homo sapiens OX=9606 GN=CEP55 PE=1 SV=3	CEP55	1	1	2.2	2.2	10506000	10506000	0		#NUM!
Q5JTW2	Q5JTW2	1	1	1	Centrosomal protein of 78 kDa OS=Homo sapiens OX=9606 GN=CEP78 PE=1 SV=1	CEP78	1	1	1.7	1.7	0	0	0		#NUM!
Q5T4S7	Q5T4S7	1	1	1	E3 ubiquitin-protein ligase UBR4 OS=Homo sapiens OX=9606 GN=UBR4 PE=1 SV=1	UBR4	1	1	0.2	0.2	31422000	7188300	24234000	0.29662	-1.75331
Q5THJ4	Q5THJ4	2	2	2	Vacuolar protein sorting-associated protein 13D OS=Homo sapiens OX=9606 GN=VPS13D PE=1 SV=2	VPS13D	2	2	0.6	0.6	1222500000	479630000	742890000	0.645627	-0.631227
Q5VTE0;P68104	Q5VTE0	9;9	9;9	6;6	Putative elongation factor 1-alpha-like 3 OS=Homo sapiens OX=9606 GN=EEF1A1P5 PE=5 SV=1	EEF1A1P5	9	6	22.1	22.1	1235000000	1148400000	86521000	13.2731	3.73043
Q5W0B1	Q5W0B1	2	2	2	RING finger protein 219 OS=Homo sapiens OX=9606 GN=RNF219 PE=1 SV=1	RNF219	2	2	3.3	3.3	17409000	13301000	4108600	3.23736	1.69482
Q6NVV1;P40429	Q6NVV1	1;1	1;1	1;1	Putative 60S ribosomal protein L13a protein RPL13AP3 OS=Homo sapiens OX=9606 GN=RPL13AP3 PE=5 SV=1	RPL13AP3	1	1	10.8	10.8	0	0	0		#NUM!
Q6P2E9	Q6P2E9	10	10	10	Enhancer of mRNA-decapping protein 4 OS=Homo sapiens OX=9606 GN=EDC4 PE=1 SV=1	EDC4	10	10	9.9	9.9	211300000	183320000	27978000	6.55229	2.712
Q6P2Q9	Q6P2Q9	1	1	1	Pre-mRNA-processing-splicing factor 8 OS=Homo sapiens OX=9606 GN=PRPF8 PE=1 SV=2	PRPF8	1	1	0.9	0.9	4739700	4739700	0		#NUM!
Q6P3W7	Q6P3W7	2	2	2	SCY1-like protein 2 OS=Homo sapiens OX=9606 GN=SCYL2 PE=1 SV=1	SCYL2	2	2	4	4	14737000	12698000	2039100	6.22726	2.6386
Q6UWP8	Q6UWP8	1	1	1	Suprabasin OS=Homo sapiens OX=9606 GN=SBSN PE=1 SV=2	SBSN	1	1	9.2	9.2	4540100	4540100	0		#NUM!
Q71U36;Q13748;Q6PEY2	Q71U36	15;13;11	1;1;1	0;0;0	Tubulin alpha-1A chain OS=Homo sapiens OX=9606 GN=TUBA1A PE=1 SV=1	TUBA1A	1	0	45.2	2.9	369910000	362230000	7673200	47.2072	5.56093
Q7Z4S6	Q7Z4S6	1	1	1	Kinesin-like protein KIF21A OS=Homo sapiens OX=9606 GN=KIF21A PE=1 SV=2	KIF21A	1	1	0.4	0.4	115500000	115500000	0		#NUM!
Q7Z6Z7	Q7Z6Z7	21	21	21	E3 ubiquitin-protein ligase HUWE1 OS=Homo sapiens OX=9606 GN=HUWE1 PE=1 SV=3	HUWE1	21	21	5.9	5.9	533340000	411220000	122120000	3.36734	1.75161
Q86UA6	Q86UA6	4	4	4	RPA-interacting protein OS=Homo sapiens OX=9606 GN=RPAIN PE=1 SV=2	RPAIN	4	4	31.5	31.5	280080000	271630000	8451600	32.1395	5.00627
Q86VV8	Q86VV8	1	1	1	Rotatin OS=Homo sapiens OX=9606 GN=RTTN PE=1 SV=3	RTTN	1	1	0.3	0.3	50252000	44017000	6235200	7.05944	2.81955
Q86YT6	Q86YT6	2	2	2	E3 ubiquitin-protein ligase MIB1 OS=Homo sapiens OX=9606 GN=MIB1 PE=1 SV=1	MIB1	2	2	2.7	2.7	51110000	43094000	8016200	5.37586	2.4265
Q8N5C8	Q8N5C8	2	2	2	TGF-beta-activated kinase 1 and MAP3K7-binding protein 3 OS=Homo sapiens OX=9606 GN=TAB3 PE=1 SV=3	TAB3	2	2	5.6	5.6	37238000	27609000	9629000	2.86728	1.51968
Q8NC51	Q8NC51	3	3	3	Plasminogen activator inhibitor 1 RNA-binding protein OS=Homo sapiens OX=9606 GN=SERBP1 PE=1 SV=2	SERBP1	3	3	10.3	10.3	41808000	36990000	4818800	7.67618	2.94039
Q8ND56	Q8ND56	2	2	2	Protein LSM14 homolog A OS=Homo sapiens OX=9606 GN=LSM14A PE=1 SV=3	LSM14A	2	2	4.8	4.8	67905000	42454000	25451000	1.66807	0.738178
Q8NHS0;P25686;O75190	Q8NHS0	1;1;1	1;1;1	1;1;1	DnaJ homolog subfamily B member 8 OS=Homo sapiens OX=9606 GN=DNAJB8 PE=1 SV=1	DNAJB8	1	1	4.3	4.3	28838000	28547000	290690	98.2043	6.61771
Q8WVB6	Q8WVB6	6	6	6	Chromosome transmission fidelity protein 18 homolog OS=Homo sapiens OX=9606 GN=CHTF18 PE=1 SV=1	CHTF18	6	6	8.2	8.2	143850000	117740000	26110000	4.50938	2.17293
Q8WW22	Q8WW22	1	1	1	DnaJ homolog subfamily A member 4 OS=Homo sapiens OX=9606 GN=DNAJA4 PE=1 SV=1	DNAJA4	1	1	3	3	10672000	5155300	5516700	0.93449	-0.0977491
Q8WXW3	Q8WXW3	1	1	1	Progesterone-induced-blocking factor 1 OS=Homo sapiens OX=9606 GN=PIBF1 PE=1 SV=2	PIBF1	1	1	1.5	1.5	4766900	4766900	0		#NUM!
Q92598;O95757	Q92598	14;1	14;1	14;1	Heat shock protein 105 kDa OS=Homo sapiens OX=9606 GN=HSPH1 PE=1 SV=1	HSPH1	14	14	19.3	19.3	764730000	547700000	217030000	2.52361	1.33549
Q92841	Q92841	3	3	3	Probable ATP-dependent RNA helicase DDX17 OS=Homo sapiens OX=9606 GN=DDX17 PE=1 SV=2	DDX17	3	3	5.1	5.1	52111000	37328000	14783000	2.52506	1.33632
Q92900	Q92900	1	1	1	Regulator of nonsense transcripts 1 OS=Homo sapiens OX=9606 GN=UPF1 PE=1 SV=2	UPF1	1	1	1	1	15233000	12902000	2331200	5.53449	2.46845
Q92974	Q92974	2	2	2	Rho guanine nucleotide exchange factor 2 OS=Homo sapiens OX=9606 GN=ARHGEF2 PE=1 SV=4	ARHGEF2	2	2	1.5	1.5	9264400	9264400	0		#NUM!
Q93008;O00507	Q93008	2;1	2;1	2;1	Probable ubiquitin carboxyl-terminal hydrolase FAF-X OS=Homo sapiens OX=9606 GN=USP9X PE=1 SV=3	USP9X	2	2	0.7	0.7	22750000	22067000	683260	32.2966	5.01331
Q95365;Q29940;Q29836;Q29718;Q04826;P30685;P30498;P30495;P30493;P30492;P30491;P30490;P30488;P30487;P30485;P30484;P30483;P30481;P30480;P30479;P30475;P30466;P30464;P30462;P30461;P30460;P18465;P18464;P18463;P10319;P03989;P01889;Q31610;P30486;P17693;P13747;Q29865;P30510;P30504;P04222	Q95365	3;3;3;3;3;3;3;3;3;3;3;3;3;3;3;3;3;3;3;3;3;3;3;3;3;3;3;3;3;3;3;3;2;2;1;1;1;1;1;1	3;3;3;3;3;3;3;3;3;3;3;3;3;3;3;3;3;3;3;3;3;3;3;3;3;3;3;3;3;3;3;3;2;2;1;1;1;1;1;1	1;1;1;1;1;1;1;1;1;1;1;1;1;1;1;1;1;1;1;1;1;1;1;1;1;1;1;1;1;1;1;1;1;1;0;0;0;0;0;0	HLA class I histocompatibility antigen, B-38 alpha chain OS=Homo sapiens OX=9606 GN=HLA-B PE=1 SV=1	HLA-B	3	1	9.1	9.1	86139000	75060000	11079000	6.77498	2.76022
Q96AG4	Q96AG4	1	1	1	Leucine-rich repeat-containing protein 59 OS=Homo sapiens OX=9606 GN=LRRC59 PE=1 SV=1	LRRC59	1	1	4.2	4.2	10145000	8925000	1220500	7.31258	2.87038
Q96DG6	Q96DG6	1	1	1	Carboxymethylenebutenolidase homolog OS=Homo sapiens OX=9606 GN=CMBL PE=1 SV=1	CMBL	1	1	3.3	3.3	29467000	13455000	16012000	0.840307	-0.251011
Q96FJ2;P63167	Q96FJ2	2;2	2;2	2;2	Dynein light chain 2, cytoplasmic OS=Homo sapiens OX=9606 GN=DYNLL2 PE=1 SV=1	DYNLL2	2	2	24.7	24.7	46456000	45318000	1138000	39.8225	5.31551
Q96KF7	Q96KF7	1	1	1	Small integral membrane protein 8 OS=Homo sapiens OX=9606 GN=SMIM8 PE=1 SV=2	SMIM8	1	1	15.5	15.5	27228000	25022000	2205500	11.3453	3.50402
Q96M91	Q96M91	1	1	1	Cilia- and flagella-associated protein 53 OS=Homo sapiens OX=9606 GN=CFAP53 PE=1 SV=2	CFAP53	1	1	1.4	1.4	12824000	12017000	806860	14.8935	3.89661
Q96R06	Q96R06	18	18	18	Sperm-associated antigen 5 OS=Homo sapiens OX=9606 GN=SPAG5 PE=1 SV=2	SPAG5	18	18	22.4	22.4	1282500000	1238500000	44043000	28.1202	4.81354
Q99417	Q99417	6	6	6	c-Myc-binding protein OS=Homo sapiens OX=9606 GN=MYCBP PE=1 SV=3	MYCBP	6	6	71.8	71.8	272330000	192740000	79591000	2.42163	1.27598
Q99614	Q99614	1	1	1	Tetratricopeptide repeat protein 1 OS=Homo sapiens OX=9606 GN=TTC1 PE=1 SV=1	TTC1	1	1	3.4	3.4	0	0	0		#NUM!
Q99615	Q99615	7	7	7	DnaJ homolog subfamily C member 7 OS=Homo sapiens OX=9606 GN=DNAJC7 PE=1 SV=2	DNAJC7	7	7	15.4	15.4	218540000	195470000	23074000	8.47144	3.08261
Q99729	Q99729	1	1	1	Heterogeneous nuclear ribonucleoprotein A/B OS=Homo sapiens OX=9606 GN=HNRNPAB PE=1 SV=2	HNRNPAB	1	1	2.4	2.4	12981000	12250000	731210	16.7531	4.06635
Q99733	Q99733	2	2	1	Nucleosome assembly protein 1-like 4 OS=Homo sapiens OX=9606 GN=NAP1L4 PE=1 SV=1	NAP1L4	2	1	7.5	7.5	21595000	20846000	748950	27.8336	4.79876
Q99829	Q99829	2	2	2	Copine-1 OS=Homo sapiens OX=9606 GN=CPNE1 PE=1 SV=1	CPNE1	2	2	4.7	4.7	29613000	19143000	10470000	1.82837	0.870555
Q99832	Q99832	3	3	3	T-complex protein 1 subunit eta OS=Homo sapiens OX=9606 GN=CCT7 PE=1 SV=2	CCT7	3	3	5.7	5.7	35847000	27613000	8233300	3.35382	1.7458
Q99873	Q99873	2	2	2	Protein arginine N-methyltransferase 1 OS=Homo sapiens OX=9606 GN=PRMT1 PE=1 SV=3	PRMT1	2	2	6.5	6.5	15576000	12501000	3075200	4.0651	2.02329
Q99878;Q96KK5;Q9BTM1;Q16777;Q93077;Q7L7L0;Q6FI13;P20671;P0C0S8;P04908;Q71UI9;P0C0S5;Q8IUE6;Q96QV6;P16104	Q99878	2;2;2;2;2;2;2;2;2;2;1;1;1;1;1	2;2;2;2;2;2;2;2;2;2;1;1;1;1;1	2;2;2;2;2;2;2;2;2;2;1;1;1;1;1	Histone H2A type 1-J OS=Homo sapiens OX=9606 GN=HIST1H2AJ PE=1 SV=3	HIST1H2AJ	2	2	21.9	21.9	41935000	35616000	6318500	5.63678	2.49487
Q99880;Q99879;Q99877;Q93079;Q8N257;Q5QNW6;Q16778;P62807;P58876;P57053;P33778;P23527;P06899;O60814;Q96A08	Q99880	1;1;1;1;1;1;1;1;1;1;1;1;1;1;1	1;1;1;1;1;1;1;1;1;1;1;1;1;1;1	1;1;1;1;1;1;1;1;1;1;1;1;1;1;1	Histone H2B type 1-L OS=Homo sapiens OX=9606 GN=HIST1H2BL PE=1 SV=3	HIST1H2BL	1	1	7.1	7.1	47530000	38717000	8812100	4.39362	2.13541
Q9BQA1	Q9BQA1	10	10	10	Methylosome protein 50 OS=Homo sapiens OX=9606 GN=WDR77 PE=1 SV=1	WDR77	10	10	48.2	48.2	8067600000	3278200000	4789400000	0.68447	-0.546941
Q9BQE3	Q9BQE3	15	1	1	Tubulin alpha-1C chain OS=Homo sapiens OX=9606 GN=TUBA1C PE=1 SV=1	TUBA1C	1	1	43.2	3.8	82746000	79842000	2903600	27.4976	4.78123
Q9BRS2	Q9BRS2	6	6	6	Serine/threonine-protein kinase RIO1 OS=Homo sapiens OX=9606 GN=RIOK1 PE=1 SV=2	RIOK1	6	6	9.2	9.2	177210000	91835000	85375000	1.07567	0.10523
Q9BSD7	Q9BSD7	1	1	1	Cancer-related nucleoside-triphosphatase OS=Homo sapiens OX=9606 GN=NTPCR PE=1 SV=1	NTPCR	1	1	6.3	6.3	33474000	15791000	17683000	0.893005	-0.163261
Q9BUF5	Q9BUF5	10	5	3	Tubulin beta-6 chain OS=Homo sapiens OX=9606 GN=TUBB6 PE=1 SV=1	TUBB6	5	3	27.4	14.6	140540000	127340000	13205000	9.64332	3.26953
Q9BUJ2	Q9BUJ2	1	1	1	Heterogeneous nuclear ribonucleoprotein U-like protein 1 OS=Homo sapiens OX=9606 GN=HNRNPUL1 PE=1 SV=2	HNRNPUL1	1	1	1.8	1.8	5825900	5761600	64253	89.6705	6.48656
Q9BV68	Q9BV68	1	1	1	E3 ubiquitin-protein ligase RNF126 OS=Homo sapiens OX=9606 GN=RNF126 PE=1 SV=1	RNF126	1	1	7.4	7.4	19882000	18010000	1871400	9.62381	3.26661
Q9BZF9	Q9BZF9	2	2	2	Uveal autoantigen with coiled-coil domains and ankyrin repeats OS=Homo sapiens OX=9606 GN=UACA PE=1 SV=2	UACA	2	2	1.9	1.9	10738000	10092000	646410	15.6124	3.96462
Q9C0D2	Q9C0D2	1	1	1	Centrosomal protein of 295 kDa OS=Homo sapiens OX=9606 GN=CEP295 PE=1 SV=4	CEP295	1	1	0.5	0.5	3684600	3684600	0		#NUM!
Q9H078	Q9H078	1	1	1	Caseinolytic peptidase B protein homolog OS=Homo sapiens OX=9606 GN=CLPB PE=1 SV=1	CLPB	1	1	2.7	2.7	27658000	26531000	1126800	23.5454	4.55738
Q9H0U4;Q92928;P62820;P61026;P51153;Q92930;P61006;P59190	Q9H0U4	2;2;2;1;1;1;1;1	2;2;2;1;1;1;1;1	2;2;2;1;1;1;1;1	Ras-related protein Rab-1B OS=Homo sapiens OX=9606 GN=RAB1B PE=1 SV=1	RAB1B	2	2	13.4	13.4	49353000	46282000	3071100	15.0702	3.91362
Q9NPJ6	Q9NPJ6	1	1	1	Mediator of RNA polymerase II transcription subunit 4 OS=Homo sapiens OX=9606 GN=MED4 PE=1 SV=1	MED4	1	1	4.4	4.4	29083000	5819000	23263000	0.25014	-1.99919
Q9NR12	Q9NR12	1	1	1	PDZ and LIM domain protein 7 OS=Homo sapiens OX=9606 GN=PDLIM7 PE=1 SV=1	PDLIM7	1	1	2.6	2.6	13265000	13265000	0		#NUM!
Q9NRH3;P23258	Q9NRH3	1;1	1;1	1;1	Tubulin gamma-2 chain OS=Homo sapiens OX=9606 GN=TUBG2 PE=2 SV=1	TUBG2	1	1	2	2	5522800	5522800	0		#NUM!
Q9NRW1;P20340;Q14964	Q9NRW1	2;2;1	2;2;1	2;2;1	Ras-related protein Rab-6B OS=Homo sapiens OX=9606 GN=RAB6B PE=1 SV=1	RAB6B	2	2	10.6	10.6	51257000	41671000	9585300	4.34739	2.12015
Q9NXV2	Q9NXV2	2	2	2	BTB/POZ domain-containing protein KCTD5 OS=Homo sapiens OX=9606 GN=KCTD5 PE=1 SV=1	KCTD5	2	2	12	12	96984000	34027000	62957000	0.54048	-0.887687
Q9NYF8	Q9NYF8	2	2	2	Bcl-2-associated transcription factor 1 OS=Homo sapiens OX=9606 GN=BCLAF1 PE=1 SV=2	BCLAF1	2	2	3.2	3.2	17311000	8924100	8387000	1.06404	0.0895518
Q9NZI8	Q9NZI8	2	2	2	Insulin-like growth factor 2 mRNA-binding protein 1 OS=Homo sapiens OX=9606 GN=IGF2BP1 PE=1 SV=2	IGF2BP1	2	2	4	4	12855000	10963000	1892700	5.79225	2.53412
Q9P000	Q9P000	1	1	1	COMM domain-containing protein 9 OS=Homo sapiens OX=9606 GN=COMMD9 PE=1 SV=2	COMMD9	1	1	8.1	8.1	15562000	15562000	0		#NUM!
Q9P0W8	Q9P0W8	1	1	1	Spermatogenesis-associated protein 7 OS=Homo sapiens OX=9606 GN=SPATA7 PE=1 SV=3	SPATA7	1	1	1.2	1.2	12349000	12349000	0		#NUM!
Q9P209	Q9P209	2	2	2	Centrosomal protein of 72 kDa OS=Homo sapiens OX=9606 GN=CEP72 PE=1 SV=2	CEP72	2	2	3.6	3.6	10955000	9089700	1865600	4.87227	2.28459
Q9P266	Q9P266	1	1	1	Junctional protein associated with coronary artery disease OS=Homo sapiens OX=9606 GN=JCAD PE=1 SV=3	JCAD	1	1	1.3	1.3	61048000	50657000	10391000	4.87508	2.28543
Q9UBE0	Q9UBE0	1	1	1	SUMO-activating enzyme subunit 1 OS=Homo sapiens OX=9606 GN=SAE1 PE=1 SV=1	SAE1	1	1	2.3	2.3	47807000	44219000	3588000	12.3241	3.62341
Q9UJY1	Q9UJY1	1	1	1	Heat shock protein beta-8 OS=Homo sapiens OX=9606 GN=HSPB8 PE=1 SV=1	HSPB8	1	1	5.6	5.6	28361000	25985000	2375700	10.9378	3.45125
Q9UL15	Q9UL15	2	2	2	BAG family molecular chaperone regulator 5 OS=Homo sapiens OX=9606 GN=BAG5 PE=1 SV=1	BAG5	2	2	4.9	4.9	0	0	0		#NUM!
Q9UMS4	Q9UMS4	2	2	2	Pre-mRNA-processing factor 19 OS=Homo sapiens OX=9606 GN=PRPF19 PE=1 SV=1	PRPF19	2	2	5.6	5.6	52174000	45568000	6606300	6.89766	2.78611
Q9UNE7	Q9UNE7	1	1	1	E3 ubiquitin-protein ligase CHIP OS=Homo sapiens OX=9606 GN=STUB1 PE=1 SV=2	STUB1	1	1	4	4	2906100	2906100	0		#NUM!
Q9UPN4	Q9UPN4	9	9	9	Centrosomal protein of 131 kDa OS=Homo sapiens OX=9606 GN=CEP131 PE=1 SV=3	CEP131	9	9	10.8	10.8	171770000	144310000	27465000	5.25432	2.39351
Q9UPN9;O15164	Q9UPN9	25;1	25;1	25;1	E3 ubiquitin-protein ligase TRIM33 OS=Homo sapiens OX=9606 GN=TRIM33 PE=1 SV=3	TRIM33	25	25	19.4	19.4	8083000000	8027400000	55556000	144.492	7.17485
Q9Y230	Q9Y230	8	8	8	RuvB-like 2 OS=Homo sapiens OX=9606 GN=RUVBL2 PE=1 SV=3	RUVBL2	8	8	20.5	20.5	454630000	391890000	62745000	6.24576	2.64288
Q9Y265	Q9Y265	10	10	10	RuvB-like 1 OS=Homo sapiens OX=9606 GN=RUVBL1 PE=1 SV=1	RUVBL1	10	10	31.8	31.8	624060000	604740000	19322000	31.298	4.968
Q9Y285	Q9Y285	3	3	3	Phenylalanine--tRNA ligase alpha subunit OS=Homo sapiens OX=9606 GN=FARSA PE=1 SV=3	FARSA	3	3	6.7	6.7	49553000	48842000	711460	68.6504	6.1012
Q9Y2G7;Q8N141;Q9HCL3;Q8TAF7;P17039	Q9Y2G7	1;1;1;1;1	1;1;1;1;1	1;1;1;1;1	Zinc finger protein 30 homolog OS=Homo sapiens OX=9606 GN=ZFP30 PE=1 SV=1	ZFP30	1	1	2.1	2.1	8663700	7669600	994140	7.71481	2.94763
Q9Y2H1	Q9Y2H1	13	8	8	Serine/threonine-protein kinase 38-like OS=Homo sapiens OX=9606 GN=STK38L PE=1 SV=3	STK38L	8	8	25.9	18.5	493060000	354190000	138870000	2.55051	1.35079
Q9Y2W1	Q9Y2W1	4	4	4	Thyroid hormone receptor-associated protein 3 OS=Homo sapiens OX=9606 GN=THRAP3 PE=1 SV=2	THRAP3	4	4	6.7	6.7	75452000	53062000	22391000	2.36979	1.24476
Q9Y3F4	Q9Y3F4	1	1	1	Serine-threonine kinase receptor-associated protein OS=Homo sapiens OX=9606 GN=STRAP PE=1 SV=1	STRAP	1	1	3.7	3.7	8508200	8508200	0		#NUM!
Q9Y3U8	Q9Y3U8	1	1	1	60S ribosomal protein L36 OS=Homo sapiens OX=9606 GN=RPL36 PE=1 SV=3	RPL36	1	1	10.5	10.5	13049000	11002000	2046600	5.37575	2.42646
Q9Y448	Q9Y448	6	6	6	Small kinetochore-associated protein OS=Homo sapiens OX=9606 GN=KNSTRN PE=1 SV=2	KNSTRN	6	6	26.9	26.9	417540000	375990000	41557000	9.04757	3.17753
Q9Y520	Q9Y520	1	1	1	Protein PRRC2C OS=Homo sapiens OX=9606 GN=PRRC2C PE=1 SV=4	PRRC2C	1	1	0.6	0.6	1593600	1450100	143500	10.1052	3.33703
Q9Y657;Q5JUX0	Q9Y657	3;1	3;1	3;1	Spindlin-1 OS=Homo sapiens OX=9606 GN=SPIN1 PE=1 SV=3	SPIN1	3	3	17.9	17.9	104010000	74630000	29378000	2.54034	1.34502
Q9Y6R9	Q9Y6R9	1	1	1	Coiled-coil domain-containing protein 61 OS=Homo sapiens OX=9606 GN=CCDC61 PE=1 SV=3	CCDC61	1	1	2.7	2.7	4525000	4525000	0		#NUM!
Q9Y6Y0	Q9Y6Y0	5	5	5	Influenza virus NS1A-binding protein OS=Homo sapiens OX=9606 GN=IVNS1ABP PE=1 SV=3	IVNS1ABP	5	5	7.8	7.8	524510000	258650000	265860000	0.97288	-0.0396655

## Sheet: Replicate 2
Protein IDs	Majority protein IDs	Peptide counts (all)	Peptide counts (razor+unique)	Peptide counts (unique)	Protein description	Gene names	Razor + unique peptides	Unique peptides	Sequence coverage [%]	Unique + razor sequence coverage [%]	Intensity	Intensity L	Intensity H	Intensity (Ratio L/H)	Log2 Ratio(L/H)
O00148;Q13838	O00148	1;1	1;1	1;1	ATP-dependent RNA helicase DDX39A OS=Homo sapiens OX=9606 GN=DDX39A PE=1 SV=2	DDX39A	1	1	2.3	2.3	11443000	11443000	0	0	0
O00231	O00231	4	4	4	26S proteasome non-ATPase regulatory subunit 11 OS=Homo sapiens OX=9606 GN=PSMD11 PE=1 SV=3	PSMD11	4	4	11.4	11.4	34557000	32941000	1616600	20.3767	4.34885
O00425	O00425	1	1	1	Insulin-like growth factor 2 mRNA-binding protein 3 OS=Homo sapiens OX=9606 GN=IGF2BP3 PE=1 SV=2	IGF2BP3	1	1	2.4	2.4	7459500	5657500	1802000	3.13957	1.65057
O00487	O00487	2	2	2	26S proteasome non-ATPase regulatory subunit 14 OS=Homo sapiens OX=9606 GN=PSMD14 PE=1 SV=1	PSMD14	2	2	6.5	6.5	26799000	25608000	1191000	21.5013	4.42635
O00571;O15523	O00571	4;3	4;3	4;3	ATP-dependent RNA helicase DDX3X OS=Homo sapiens OX=9606 GN=DDX3X PE=1 SV=3	DDX3X	4	4	7.6	7.6	104600000	87854000	16746000	5.24627	2.39129
O00743	O00743	3	3	3	Serine/threonine-protein phosphatase 6 catalytic subunit OS=Homo sapiens OX=9606 GN=PPP6C PE=1 SV=1	PPP6C	3	3	10.2	10.2	66877000	58902000	7975100	7.38574	2.88474
O14545	O14545	2	2	2	TRAF-type zinc finger domain-containing protein 1 OS=Homo sapiens OX=9606 GN=TRAFD1 PE=1 SV=1	TRAFD1	2	2	4.1	4.1	32631000	32169000	462190	69.6012	6.12104
O14744	O14744	28	28	28	Protein arginine N-methyltransferase 5 OS=Homo sapiens OX=9606 GN=PRMT5 PE=1 SV=4	PRMT5	28	28	47.7	47.7	15315000000	6630500000	8684200000	0.763513	-0.389275
O14965	O14965	1	1	1	Aurora kinase A OS=Homo sapiens OX=9606 GN=AURKA PE=1 SV=2	AURKA	1	1	3	3	1516400	1303900	212450	6.13744	2.61764
O15027	O15027	6	6	6	Protein transport protein Sec16A OS=Homo sapiens OX=9606 GN=SEC16A PE=1 SV=3	SEC16A	6	6	3.8	3.8	51693000	50543000	1149600	43.9657	5.45831
O15042	O15042	1	1	1	U2 snRNP-associated SURP motif-containing protein OS=Homo sapiens OX=9606 GN=U2SURP PE=1 SV=2	U2SURP	1	1	1.2	1.2	10911000	7969200	2942100	2.70868	1.43759
O43143	O43143	2	2	2	Pre-mRNA-splicing factor ATP-dependent RNA helicase DHX15 OS=Homo sapiens OX=9606 GN=DHX15 PE=1 SV=2	DHX15	2	2	2.9	2.9	41407000	28710000	12696000	2.26134	1.17718
O43242	O43242	6	6	6	26S proteasome non-ATPase regulatory subunit 3 OS=Homo sapiens OX=9606 GN=PSMD3 PE=1 SV=2	PSMD3	6	6	12.9	12.9	78562000	68126000	10437000	6.52735	2.7065
O43318	O43318	4	4	4	Mitogen-activated protein kinase kinase kinase 7 OS=Homo sapiens OX=9606 GN=MAP3K7 PE=1 SV=1	MAP3K7	4	4	11.1	11.1	83711000	66111000	17599000	3.75652	1.9094
O43852	O43852	1	1	1	Calumenin OS=Homo sapiens OX=9606 GN=CALU PE=1 SV=2	CALU	1	1	3.2	3.2	5876200	4601800	1274400	3.61095	1.85238
O60506;O43390	O60506	3;2	3;2	3;2	Heterogeneous nuclear ribonucleoprotein Q OS=Homo sapiens OX=9606 GN=SYNCRIP PE=1 SV=2	SYNCRIP	3	3	5.1	5.1	49060000	43078000	5981700	7.20163	2.84832
O60825	O60825	11	11	9	6-phosphofructo-2-kinase/fructose-2,6-bisphosphatase 2 OS=Homo sapiens OX=9606 GN=PFKFB2 PE=1 SV=2	PFKFB2	11	9	23.8	23.8	468450000	322260000	146200000	2.20424	1.14028
O60884	O60884	8	8	8	DnaJ homolog subfamily A member 2 OS=Homo sapiens OX=9606 GN=DNAJA2 PE=1 SV=1	DNAJA2	8	8	23.5	23.5	290120000	261510000	28616000	9.13859	3.19197
O75122;Q7Z460	O75122	1;1	1;1	1;1	CLIP-associating protein 2 OS=Homo sapiens OX=9606 GN=CLASP2 PE=1 SV=2	CLASP2	1	1	0.9	0.9	4541000	4541000	0	0	0
O75153	O75153	5	5	5	Clustered mitochondria protein homolog OS=Homo sapiens OX=9606 GN=CLUH PE=1 SV=2	CLUH	5	5	4.1	4.1	114930000	86746000	28180000	3.07828	1.62213
O75190;Q8NHS0;P25686	O75190	2;1;1	2;1;1	2;1;1	DnaJ homolog subfamily B member 6 OS=Homo sapiens OX=9606 GN=DNAJB6 PE=1 SV=2	DNAJB6	2	2	5.5	5.5	24323000	22399000	1924100	11.6413	3.54118
O75533	O75533	4	4	4	Splicing factor 3B subunit 1 OS=Homo sapiens OX=9606 GN=SF3B1 PE=1 SV=3	SF3B1	4	4	5	5	57683000	44273000	13410000	3.30149	1.72312
O75665	O75665	1	1	1	Oral-facial-digital syndrome 1 protein OS=Homo sapiens OX=9606 GN=OFD1 PE=1 SV=1	OFD1	1	1	1.4	1.4	8570700	8570700	0	0	0
O75688;P35813	O75688	16;2	16;2	16;2	Protein phosphatase 1B OS=Homo sapiens OX=9606 GN=PPM1B PE=1 SV=1	PPM1B	16	16	40.3	40.3	4461400000	2909100000	1552300000	1.87406	0.906165
O94915	O94915	1	1	1	Protein furry homolog-like OS=Homo sapiens OX=9606 GN=FRYL PE=1 SV=2	FRYL	1	1	0.3	0.3	4345000	2297800	2047200	1.12241	0.166601
O95433	O95433	1	1	1	Activator of 90 kDa heat shock protein ATPase homolog 1 OS=Homo sapiens OX=9606 GN=AHSA1 PE=1 SV=1	AHSA1	1	1	6.5	6.5	11782000	11175000	607050	18.4087	4.20232
O95816	O95816	6	6	6	BAG family molecular chaperone regulator 2 OS=Homo sapiens OX=9606 GN=BAG2 PE=1 SV=1	BAG2	6	6	31.8	31.8	550050000	540520000	9528400	56.7273	5.82597
O95817	O95817	12	12	12	BAG family molecular chaperone regulator 3 OS=Homo sapiens OX=9606 GN=BAG3 PE=1 SV=3	BAG3	12	12	34.1	34.1	562100000	551460000	10645000	51.8046	5.69501
O95831	O95831	1	1	1	Apoptosis-inducing factor 1, mitochondrial OS=Homo sapiens OX=9606 GN=AIFM1 PE=1 SV=1	AIFM1	1	1	2.1	2.1	3129100	3066900	62201	49.3063	5.6237
O95881	O95881	2	2	2	Thioredoxin domain-containing protein 12 OS=Homo sapiens OX=9606 GN=TXNDC12 PE=1 SV=1	TXNDC12	2	2	10.5	10.5	33007000	9575500	23432000	0.408651	-1.29106
P02545	P02545	10	10	10	Prelamin-A/C OS=Homo sapiens OX=9606 GN=LMNA PE=1 SV=1	LMNA	10	10	19	19	303430000	262800000	40634000	6.46749	2.69321
P04350	P04350	14	1	0	Tubulin beta-4A chain OS=Homo sapiens OX=9606 GN=TUBB4A PE=1 SV=2	TUBB4A	1	0	42.8	1.8	20993000	20389000	604020	33.7555	5.07705
P05023;P13637	P05023	3;1	3;1	3;1	Sodium/potassium-transporting ATPase subunit alpha-1 OS=Homo sapiens OX=9606 GN=ATP1A1 PE=1 SV=1	ATP1A1	3	3	3.2	3.2	58831000	47341000	11490000	4.12019	2.04271
P05141;P12236;P12235;Q9H0C2	P05141	4;2;2;1	4;2;2;1	4;2;2;1	ADP/ATP translocase 2 OS=Homo sapiens OX=9606 GN=SLC25A5 PE=1 SV=7	SLC25A5	4	4	12.8	12.8	180440000	174580000	5862600	29.7786	4.8962
P05186	P05186	1	1	1	Alkaline phosphatase, tissue-nonspecific isozyme OS=Homo sapiens OX=9606 GN=ALPL PE=1 SV=4	ALPL	1	1	2.3	2.3	7995000	7576100	418900	18.0857	4.17678
P05187;P10696;P09923	P05187	3;2;1	3;2;1	3;2;1	Alkaline phosphatase, placental type OS=Homo sapiens OX=9606 GN=ALPP PE=1 SV=2	ALPP	3	3	8.2	8.2	53174000	40308000	12866000	3.13291	1.6475
P05198	P05198	2	2	2	Eukaryotic translation initiation factor 2 subunit 1 OS=Homo sapiens OX=9606 GN=EIF2S1 PE=1 SV=3	EIF2S1	2	2	6	6	24591000	22366000	2224800	10.053	3.32956
P05386	P05386	1	1	1	60S acidic ribosomal protein P1 OS=Homo sapiens OX=9606 GN=RPLP1 PE=1 SV=1	RPLP1	1	1	14	14	37246000	33111000	4135700	8.00614	3.00111
P05387	P05387	3	3	3	60S acidic ribosomal protein P2 OS=Homo sapiens OX=9606 GN=RPLP2 PE=1 SV=1	RPLP2	3	3	24.3	24.3	109340000	92872000	16472000	5.63817	2.49523
P06576	P06576	5	5	5	ATP synthase subunit beta, mitochondrial OS=Homo sapiens OX=9606 GN=ATP5F1B PE=1 SV=3	ATP5F1B	5	5	12.1	12.1	155350000	136980000	18368000	7.45753	2.8987
P06748	P06748	2	2	2	Nucleophosmin OS=Homo sapiens OX=9606 GN=NPM1 PE=1 SV=2	NPM1	2	2	4.8	4.8	35675000	32792000	2883100	11.3739	3.50765
P07355;A6NMY6	P07355	4;3	4;3	4;3	Annexin A2 OS=Homo sapiens OX=9606 GN=ANXA2 PE=1 SV=2	ANXA2	4	4	13.3	13.3	176120000	89183000	86933000	1.02588	0.0368648
P07814	P07814	2	2	2	Bifunctional glutamate/proline--tRNA ligase OS=Homo sapiens OX=9606 GN=EPRS PE=1 SV=5	EPRS	2	2	1.4	1.4	24499000	17267000	7231600	2.38772	1.25563
P08195	P08195	2	2	2	4F2 cell-surface antigen heavy chain OS=Homo sapiens OX=9606 GN=SLC3A2 PE=1 SV=3	SLC3A2	2	2	4.1	4.1	30799000	27342000	3457500	7.90803	2.98332
P08237	P08237	1	1	1	ATP-dependent 6-phosphofructokinase, muscle type OS=Homo sapiens OX=9606 GN=PFKM PE=1 SV=2	PFKM	1	1	1.7	1.7	11842000	10897000	945950	11.5196	3.52602
P08238;P07900;Q58FF7;Q14568;Q58FF8;Q58FF6;P14625	P08238	8;3;2;1;1;1;1	8;3;2;1;1;1;1	8;3;2;1;1;1;1	Heat shock protein HSP 90-beta OS=Homo sapiens OX=9606 GN=HSP90AB1 PE=1 SV=4	HSP90AB1	8	8	12.2	12.2	452270000	396370000	55905000	7.09006	2.8258
P08670;P17661;Q16352;P07196;P07197;P12036	P08670	16;4;1;1;1;1	13;2;1;1;1;1	13;2;1;1;1;1	Vimentin OS=Homo sapiens OX=9606 GN=VIM PE=1 SV=4	VIM	13	13	31.1	27.7	921300000	627540000	293760000	2.13623	1.09507
P09543	P09543	2	2	2	2',3'-cyclic-nucleotide 3'-phosphodiesterase OS=Homo sapiens OX=9606 GN=CNP PE=1 SV=2	CNP	2	2	5.9	5.9	26395000	25630000	764440	33.5278	5.06729
P0DMR1;B7ZW38;O60812;B2RXH8;P07910	P0DMR1	1;1;1;1;1	1;1;1;1;1	1;1;1;1;1	Heterogeneous nuclear ribonucleoprotein C-like 4 OS=Homo sapiens OX=9606 GN=HNRNPCL4 PE=3 SV=1	HNRNPCL4	1	1	4.1	4.1	17244000	15567000	1677600	9.27933	3.21402
P0DMV9;P0DMV8	P0DMV9	17;17	14;14	7;7	Heat shock 70 kDa protein 1B OS=Homo sapiens OX=9606 GN=HSPA1B PE=1 SV=1	HSPA1B	14	7	33.4	29.2	4429000000	4105300000	323770000	12.6797	3.66445
P0DN76;Q8WU68;Q01081	P0DN76	1;1;1	1;1;1	1;1;1	Splicing factor U2AF 35 kDa subunit-like protein OS=Homo sapiens OX=9606 GN=U2AF1L5 PE=1 SV=1	U2AF1L5	1	1	5	5	5301900	4817400	484550	9.94201	3.31354
P10321	P10321	3	1	1	HLA class I histocompatibility antigen, Cw-7 alpha chain OS=Homo sapiens OX=9606 GN=HLA-C PE=1 SV=3	HLA-C	1	1	10.9	4.4	77060000	66942000	10118000	6.61613	2.72599
P10809	P10809	6	6	6	60 kDa heat shock protein, mitochondrial OS=Homo sapiens OX=9606 GN=HSPD1 PE=1 SV=2	HSPD1	6	6	14.3	14.3	136910000	135060000	1854400	72.8322	6.1865
P11021	P11021	16	15	15	Endoplasmic reticulum chaperone BiP OS=Homo sapiens OX=9606 GN=HSPA5 PE=1 SV=2	HSPA5	15	15	33.5	31	809770000	587020000	222760000	2.63521	1.39792
P11142;P54652	P11142	27;9	27;9	22;5	Heat shock cognate 71 kDa protein OS=Homo sapiens OX=9606 GN=HSPA8 PE=1 SV=1	HSPA8	27	22	43.5	43.5	34341000000	33848000000	493340000	68.6099	6.10034
P11166	P11166	1	1	1	Solute carrier family 2, facilitated glucose transporter member 1 OS=Homo sapiens OX=9606 GN=SLC2A1 PE=1 SV=2	SLC2A1	1	1	1.6	1.6	7954300	7646800	307460	24.8709	4.63639
P11413	P11413	1	1	1	Glucose-6-phosphate 1-dehydrogenase OS=Homo sapiens OX=9606 GN=G6PD PE=1 SV=4	G6PD	1	1	1.7	1.7	7124700	5315100	1809500	2.93733	1.55451
P11586	P11586	1	1	1	C-1-tetrahydrofolate synthase, cytoplasmic OS=Homo sapiens OX=9606 GN=MTHFD1 PE=1 SV=3	MTHFD1	1	1	1.4	1.4	5326100	5326100	0	0	0
P11940;Q9H361;Q4VXU2;Q5JQF8;Q96DU9	P11940	15;8;4;1;1	15;8;4;1;1	11;7;3;1;1	Polyadenylate-binding protein 1 OS=Homo sapiens OX=9606 GN=PABPC1 PE=1 SV=2	PABPC1	15	11	27.2	27.2	425670000	348140000	77527000	4.49056	2.1669
P12004	P12004	1	1	1	Proliferating cell nuclear antigen OS=Homo sapiens OX=9606 GN=PCNA PE=1 SV=1	PCNA	1	1	7.3	7.3	7372200	7372200	0	0	0
P12268;P20839	P12268	8;1	8;1	8;1	Inosine-5'-monophosphate dehydrogenase 2 OS=Homo sapiens OX=9606 GN=IMPDH2 PE=1 SV=2	IMPDH2	8	8	19.8	19.8	401770000	328730000	73036000	4.50093	2.17022
P12956	P12956	3	3	3	X-ray repair cross-complementing protein 6 OS=Homo sapiens OX=9606 GN=XRCC6 PE=1 SV=2	XRCC6	3	3	6.9	6.9	74391000	57607000	16784000	3.43226	1.77916
P13010	P13010	5	5	5	X-ray repair cross-complementing protein 5 OS=Homo sapiens OX=9606 GN=XRCC5 PE=1 SV=3	XRCC5	5	5	8.9	8.9	103840000	79425000	24417000	3.25286	1.70171
P13489	P13489	3	3	3	Ribonuclease inhibitor OS=Homo sapiens OX=9606 GN=RNH1 PE=1 SV=2	RNH1	3	3	9.5	9.5	37768000	33735000	4032800	8.36516	3.06439
P13639	P13639	4	4	4	Elongation factor 2 OS=Homo sapiens OX=9606 GN=EEF2 PE=1 SV=4	EEF2	4	4	5.2	5.2	67416000	63205000	4210700	15.0106	3.90791
P13674	P13674	1	1	1	Prolyl 4-hydroxylase subunit alpha-1 OS=Homo sapiens OX=9606 GN=P4HA1 PE=1 SV=2	P4HA1	1	1	2.6	2.6	8586700	8586700	0	0	0
P14618	P14618	2	2	2	Pyruvate kinase PKM OS=Homo sapiens OX=9606 GN=PKM PE=1 SV=4	PKM	2	2	5.5	5.5	28232000	25304000	2928000	8.64208	3.11138
P14866	P14866	1	1	1	Heterogeneous nuclear ribonucleoprotein L OS=Homo sapiens OX=9606 GN=HNRNPL PE=1 SV=2	HNRNPL	1	1	1.9	1.9	17443000	15214000	2229200	6.82487	2.7708
P15328	P15328	2	2	2	Folate receptor alpha OS=Homo sapiens OX=9606 GN=FOLR1 PE=1 SV=3	FOLR1	2	2	7.4	7.4	41410000	38246000	3163700	12.089	3.59562
P15531	P15531	2	2	2	Nucleoside diphosphate kinase A OS=Homo sapiens OX=9606 GN=NME1 PE=1 SV=1	NME1	2	2	15.8	15.8	14002000	13628000	374530	36.3869	5.18535
P15880	P15880	3	3	3	40S ribosomal protein S2 OS=Homo sapiens OX=9606 GN=RPS2 PE=1 SV=2	RPS2	3	3	11.3	11.3	802260000	172440000	629820000	0.273793	-1.86885
P15927	P15927	9	9	9	Replication protein A 32 kDa subunit OS=Homo sapiens OX=9606 GN=RPA2 PE=1 SV=1	RPA2	9	9	41.1	41.1	13832000000	13101000000	731570000	17.9081	4.16254
P16989	P16989	2	1	1	Y-box-binding protein 3 OS=Homo sapiens OX=9606 GN=YBX3 PE=1 SV=4	YBX3	1	1	6.5	3.5	8541500	8130700	410810	19.7919	4.30684
P17066;P48741	P17066	7;3	1;1	1;1	Heat shock 70 kDa protein 6 OS=Homo sapiens OX=9606 GN=HSPA6 PE=1 SV=2	HSPA6	1	1	11.4	1.7	17328000	17328000	0	0	0
P17612;P22694	P17612	2;1	2;1	2;1	cAMP-dependent protein kinase catalytic subunit alpha OS=Homo sapiens OX=9606 GN=PRKACA PE=1 SV=2	PRKACA	2	2	6.3	6.3	33596000	31136000	2460200	12.6559	3.66174
P17858	P17858	2	2	2	ATP-dependent 6-phosphofructokinase, liver type OS=Homo sapiens OX=9606 GN=PFKL PE=1 SV=6	PFKL	2	2	4.5	4.5	19284000	17296000	1987100	8.70414	3.1217
P17980	P17980	2	2	2	26S proteasome regulatory subunit 6A OS=Homo sapiens OX=9606 GN=PSMC3 PE=1 SV=3	PSMC3	2	2	8	8	22578000	18900000	3678000	5.13866	2.36139
P17987	P17987	4	4	4	T-complex protein 1 subunit alpha OS=Homo sapiens OX=9606 GN=TCP1 PE=1 SV=1	TCP1	4	4	7.4	7.4	30870000	25957000	4912900	5.28344	2.40148
P18077	P18077	2	2	2	60S ribosomal protein L35a OS=Homo sapiens OX=9606 GN=RPL35A PE=1 SV=2	RPL35A	2	2	17.3	17.3	25774000	21533000	4241100	5.07722	2.34404
P18085;P84085	P18085	2;1	2;1	1;0	ADP-ribosylation factor 4 OS=Homo sapiens OX=9606 GN=ARF4 PE=1 SV=3	ARF4	2	1	13.9	13.9	46123000	40007000	6116600	6.54073	2.70945
P18124	P18124	4	4	4	60S ribosomal protein L7 OS=Homo sapiens OX=9606 GN=RPL7 PE=1 SV=1	RPL7	4	4	16.1	16.1	236210000	212970000	23241000	9.16355	3.19591
P18621	P18621	3	3	3	60S ribosomal protein L17 OS=Homo sapiens OX=9606 GN=RPL17 PE=1 SV=3	RPL17	3	3	18.5	18.5	205630000	167150000	38474000	4.34449	2.11919
P19338	P19338	8	8	8	Nucleolin OS=Homo sapiens OX=9606 GN=NCL PE=1 SV=3	NCL	8	8	10.8	10.8	263420000	207480000	55937000	3.70917	1.8911
P20700	P20700	2	2	2	Lamin-B1 OS=Homo sapiens OX=9606 GN=LMNB1 PE=1 SV=2	LMNB1	2	2	4.3	4.3	26223000	23043000	3179600	7.24714	2.85741
P21333;Q14315;O75369	P21333	63;7;5	63;7;5	63;7;5	Filamin-A OS=Homo sapiens OX=9606 GN=FLNA PE=1 SV=4	FLNA	63	63	32.1	32.1	4875400000	3225400000	1650000000	1.95479	0.967012
P22102	P22102	1	1	1	Trifunctional purine biosynthetic protein adenosine-3 OS=Homo sapiens OX=9606 GN=GART PE=1 SV=1	GART	1	1	1.6	1.6	10297000	9997900	299430	33.3898	5.06133
P22626	P22626	5	5	4	Heterogeneous nuclear ribonucleoproteins A2/B1 OS=Homo sapiens OX=9606 GN=HNRNPA2B1 PE=1 SV=2	HNRNPA2B1	5	4	15.6	15.6	254090000	215530000	38557000	5.58991	2.48282
P23396	P23396	9	9	9	40S ribosomal protein S3 OS=Homo sapiens OX=9606 GN=RPS3 PE=1 SV=2	RPS3	9	9	35	35	745370000	680860000	64516000	10.5534	3.39963
P23458	P23458	3	3	3	Tyrosine-protein kinase JAK1 OS=Homo sapiens OX=9606 GN=JAK1 PE=1 SV=2	JAK1	3	3	3.2	3.2	20221000	16099000	4122000	3.90563	1.96555
P23528;Q9Y281	P23528	2;1	2;1	2;1	Cofilin-1 OS=Homo sapiens OX=9606 GN=CFL1 PE=1 SV=3	CFL1	2	2	18.7	18.7	64316000	58849000	5466900	10.7646	3.42822
P23588	P23588	10	10	10	Eukaryotic translation initiation factor 4B OS=Homo sapiens OX=9606 GN=EIF4B PE=1 SV=2	EIF4B	10	10	19.1	19.1	434210000	292040000	142170000	2.05416	1.03855
P25205	P25205	3	3	3	DNA replication licensing factor MCM3 OS=Homo sapiens OX=9606 GN=MCM3 PE=1 SV=3	MCM3	3	3	4.6	4.6	46133000	41340000	4793300	8.62454	3.10845
P25398	P25398	1	1	1	40S ribosomal protein S12 OS=Homo sapiens OX=9606 GN=RPS12 PE=1 SV=3	RPS12	1	1	7.6	7.6	32358000	29252000	3105700	9.41881	3.23554
P25705	P25705	6	6	6	ATP synthase subunit alpha, mitochondrial OS=Homo sapiens OX=9606 GN=ATP5F1A PE=1 SV=1	ATP5F1A	6	6	13	13	306290000	257570000	48710000	5.28783	2.40267
P25786	P25786	1	1	1	Proteasome subunit alpha type-1 OS=Homo sapiens OX=9606 GN=PSMA1 PE=1 SV=1	PSMA1	1	1	4.9	4.9	13556000	13556000	0	0	0
P25788	P25788	2	2	2	Proteasome subunit alpha type-3 OS=Homo sapiens OX=9606 GN=PSMA3 PE=1 SV=2	PSMA3	2	2	6.7	6.7	16718000	15911000	806760	19.7221	4.30174
P25789	P25789	4	4	4	Proteasome subunit alpha type-4 OS=Homo sapiens OX=9606 GN=PSMA4 PE=1 SV=1	PSMA4	4	4	13.4	13.4	250600000	182510000	68094000	2.68027	1.42238
P26373	P26373	4	4	4	60S ribosomal protein L13 OS=Homo sapiens OX=9606 GN=RPL13 PE=1 SV=4	RPL13	4	4	19.9	19.9	117280000	104180000	13094000	7.95632	2.9921
P26599	P26599	1	1	1	Polypyrimidine tract-binding protein 1 OS=Homo sapiens OX=9606 GN=PTBP1 PE=1 SV=1	PTBP1	1	1	3	3	21462000	16287000	5175700	3.14682	1.65389
P26641	P26641	2	2	2	Elongation factor 1-gamma OS=Homo sapiens OX=9606 GN=EEF1G PE=1 SV=3	EEF1G	2	2	3.9	3.9	10577000	9569800	1007400	9.4995	3.24785
P27348;Q04917;P31946;P61981;P31947;P62258	P27348	4;2;2;2;2;2	4;2;2;2;2;2	2;0;0;0;0;0	14-3-3 protein theta OS=Homo sapiens OX=9606 GN=YWHAQ PE=1 SV=1	YWHAQ	4	2	16.7	16.7	44825000	40401000	4423800	9.13265	3.19103
P27635;Q96L21	P27635	3;1	3;1	3;1	60S ribosomal protein L10 OS=Homo sapiens OX=9606 GN=RPL10 PE=1 SV=4	RPL10	3	3	15.4	15.4	142010000	70836000	71170000	0.995307	-0.00678649
P27694	P27694	39	39	39	Replication protein A 70 kDa DNA-binding subunit OS=Homo sapiens OX=9606 GN=RPA1 PE=1 SV=2	RPA1	39	39	59.4	59.4	104730000000	101690000000	3040200000	33.4485	5.06387
P27708	P27708	28	28	27	CAD protein OS=Homo sapiens OX=9606 GN=CAD PE=1 SV=3	CAD	28	27	16.4	16.4	1517500000	1350800000	166670000	8.10464	3.01875
P27816	P27816	1	1	1	Microtubule-associated protein 4 OS=Homo sapiens OX=9606 GN=MAP4 PE=1 SV=3	MAP4	1	1	1.5	1.5	12995000	11501000	1494400	7.69607	2.94412
P28066	P28066	3	3	3	Proteasome subunit alpha type-5 OS=Homo sapiens OX=9606 GN=PSMA5 PE=1 SV=3	PSMA5	3	3	16.6	16.6	63167000	60364000	2802900	21.5363	4.4287
P30041	P30041	2	2	2	Peroxiredoxin-6 OS=Homo sapiens OX=9606 GN=PRDX6 PE=1 SV=3	PRDX6	2	2	8.9	8.9	21638000	18090000	3548100	5.0985	2.35007
P30050	P30050	4	4	4	60S ribosomal protein L12 OS=Homo sapiens OX=9606 GN=RPL12 PE=1 SV=1	RPL12	4	4	35.8	35.8	146990000	119640000	27346000	4.37505	2.1293
P30408	P30408	1	1	1	Transmembrane 4 L6 family member 1 OS=Homo sapiens OX=9606 GN=TM4SF1 PE=1 SV=1	TM4SF1	1	1	4.5	4.5	4312800	4312800	0	0	0
P30459;P30457;P30453;P16190;P16189;P10316;P01892;P01891;P30512;P30456;P30450;P18462;P10314;Q31610;P30486;Q31612;Q09160;Q95604	P30459	5;5;5;5;5;5;5;5;4;4;4;4;4;2;2;2;2;2	5;5;5;5;5;5;5;5;4;4;4;4;4;2;2;2;2;2	1;1;1;1;1;1;1;1;1;1;1;1;1;0;0;0;0;0	HLA class I histocompatibility antigen, A-74 alpha chain OS=Homo sapiens OX=9606 GN=HLA-A PE=1 SV=1	HLA-A	5	1	16.2	16.2	114080000	112260000	1817600	61.7628	5.94867
P30876	P30876	2	2	2	DNA-directed RNA polymerase II subunit RPB2 OS=Homo sapiens OX=9606 GN=POLR2B PE=1 SV=1	POLR2B	2	2	2.1	2.1	9999100	9999100	0	0	0
P31040	P31040	2	2	2	Succinate dehydrogenase [ubiquinone] flavoprotein subunit, mitochondrial OS=Homo sapiens OX=9606 GN=SDHA PE=1 SV=2	SDHA	2	2	4.8	4.8	22389000	22389000	0	0	0
P31153	P31153	2	2	2	S-adenosylmethionine synthase isoform type-2 OS=Homo sapiens OX=9606 GN=MAT2A PE=1 SV=1	MAT2A	2	2	9.1	9.1	27326000	22213000	5113000	4.34442	2.11916
P31327	P31327	9	8	8	Carbamoyl-phosphate synthase [ammonia], mitochondrial OS=Homo sapiens OX=9606 GN=CPS1 PE=1 SV=2	CPS1	8	8	7	6.5	100880000	88208000	12668000	6.96306	2.79972
P31689	P31689	6	6	6	DnaJ homolog subfamily A member 1 OS=Homo sapiens OX=9606 GN=DNAJA1 PE=1 SV=2	DNAJA1	6	6	18.6	18.6	663990000	543400000	120590000	4.50618	2.1719
P31943;P55795;P31942	P31943	5;4;1	5;4;1	3;3;1	Heterogeneous nuclear ribonucleoprotein H OS=Homo sapiens OX=9606 GN=HNRNPH1 PE=1 SV=4	HNRNPH1	5	3	15.1	15.1	817710000	651890000	165820000	3.93131	1.97501
P32119	P32119	3	2	2	Peroxiredoxin-2 OS=Homo sapiens OX=9606 GN=PRDX2 PE=1 SV=5	PRDX2	2	2	18.2	12.6	12849000	10963000	1886100	5.81252	2.53916
P34931	P34931	9	1	1	Heat shock 70 kDa protein 1-like OS=Homo sapiens OX=9606 GN=HSPA1L PE=1 SV=2	HSPA1L	1	1	17.9	2.3	25604000	23094000	2510400	9.19933	3.20153
P34932	P34932	3	3	3	Heat shock 70 kDa protein 4 OS=Homo sapiens OX=9606 GN=HSPA4 PE=1 SV=4	HSPA4	3	3	4.9	4.9	43199000	40131000	3068000	13.0805	3.70935
P35125	P35125	1	1	1	Ubiquitin carboxyl-terminal hydrolase 6 OS=Homo sapiens OX=9606 GN=USP6 PE=1 SV=2	USP6	1	1	0.7	0.7	80165000	80165000	0	0	0
P35244	P35244	7	7	7	Replication protein A 14 kDa subunit OS=Homo sapiens OX=9606 GN=RPA3 PE=1 SV=1	RPA3	7	7	68.6	68.6	6380500000	5996000000	384460000	15.5959	3.96309
P35249	P35249	4	4	4	Replication factor C subunit 4 OS=Homo sapiens OX=9606 GN=RFC4 PE=1 SV=2	RFC4	4	4	15.7	15.7	49653000	46803000	2850800	16.4175	4.03716
P35250	P35250	2	2	2	Replication factor C subunit 2 OS=Homo sapiens OX=9606 GN=RFC2 PE=1 SV=3	RFC2	2	2	7.9	7.9	51599000	50073000	1525900	32.8154	5.0363
P35998	P35998	3	3	3	26S proteasome regulatory subunit 7 OS=Homo sapiens OX=9606 GN=PSMC2 PE=1 SV=3	PSMC2	3	3	7.9	7.9	37936000	36068000	1868100	19.3073	4.27108
P36542	P36542	1	1	1	ATP synthase subunit gamma, mitochondrial OS=Homo sapiens OX=9606 GN=ATP5F1C PE=1 SV=1	ATP5F1C	1	1	4	4	0	0	0	0	0
P36578	P36578	5	5	5	60S ribosomal protein L4 OS=Homo sapiens OX=9606 GN=RPL4 PE=1 SV=5	RPL4	5	5	12.6	12.6	237870000	213620000	24250000	8.80907	3.13899
P37108	P37108	1	1	1	Signal recognition particle 14 kDa protein OS=Homo sapiens OX=9606 GN=SRP14 PE=1 SV=2	SRP14	1	1	10.3	10.3	8667200	5634800	3032400	1.8582	0.893904
P38646	P38646	6	6	6	Stress-70 protein, mitochondrial OS=Homo sapiens OX=9606 GN=HSPA9 PE=1 SV=2	HSPA9	6	6	12.4	12.4	129190000	112370000	16820000	6.68074	2.74001
P39023;Q92901	P39023	6;1	6;1	6;1	60S ribosomal protein L3 OS=Homo sapiens OX=9606 GN=RPL3 PE=1 SV=2	RPL3	6	6	12.7	12.7	232660000	201330000	31327000	6.42672	2.68408
P40227	P40227	1	1	1	T-complex protein 1 subunit zeta OS=Homo sapiens OX=9606 GN=CCT6A PE=1 SV=3	CCT6A	1	1	3	3	6047900	6047900	0	0	0
P40937	P40937	3	3	3	Replication factor C subunit 5 OS=Homo sapiens OX=9606 GN=RFC5 PE=1 SV=1	RFC5	3	3	10	10	56788000	46631000	10157000	4.59102	2.19882
P40939	P40939	1	1	1	Trifunctional enzyme subunit alpha, mitochondrial OS=Homo sapiens OX=9606 GN=HADHA PE=1 SV=2	HADHA	1	1	1.8	1.8	21372000	19635000	1737600	11.3001	3.49826
P41091;Q2VIR3	P41091	8;5	8;5	8;5	Eukaryotic translation initiation factor 2 subunit 3 OS=Homo sapiens OX=9606 GN=EIF2S3 PE=1 SV=3	EIF2S3	8	8	23.1	23.1	253750000	248540000	5208600	47.7172	5.57644
P41743	P41743	1	1	1	Protein kinase C iota type OS=Homo sapiens OX=9606 GN=PRKCI PE=1 SV=2	PRKCI	1	1	2.3	2.3	13658000	11723000	1935000	6.0584	2.59894
P42166;P42167	P42166	11;4	11;4	11;4	Lamina-associated polypeptide 2, isoform alpha OS=Homo sapiens OX=9606 GN=TMPO PE=1 SV=2	TMPO	11	11	21.8	21.8	328000000	309280000	18714000	16.5267	4.04672
P42677	P42677	3	3	2	40S ribosomal protein S27 OS=Homo sapiens OX=9606 GN=RPS27 PE=1 SV=3	RPS27	3	2	23.8	23.8	161370000	149890000	11482000	13.0543	3.70646
P42766	P42766	2	2	2	60S ribosomal protein L35 OS=Homo sapiens OX=9606 GN=RPL35 PE=1 SV=2	RPL35	2	2	15.4	15.4	54032000	47821000	6211400	7.69891	2.94465
P43243	P43243	2	2	2	Matrin-3 OS=Homo sapiens OX=9606 GN=MATR3 PE=1 SV=2	MATR3	2	2	3.4	3.4	19290000	16557000	2733300	6.05751	2.59873
P43362	P43362	1	1	1	Melanoma-associated antigen 9 OS=Homo sapiens OX=9606 GN=MAGEA9 PE=1 SV=1	MAGEA9	1	1	3.5	3.5	4581700	4581700	0	0	0
P46379	P46379	3	3	3	Large proline-rich protein BAG6 OS=Homo sapiens OX=9606 GN=BAG6 PE=1 SV=2	BAG6	3	3	2.7	2.7	55787000	31076000	24711000	1.25758	0.330647
P46776	P46776	3	3	3	60S ribosomal protein L27a OS=Homo sapiens OX=9606 GN=RPL27A PE=1 SV=2	RPL27A	3	3	22.3	22.3	141040000	120340000	20703000	5.81268	2.5392
P46778	P46778	1	1	1	60S ribosomal protein L21 OS=Homo sapiens OX=9606 GN=RPL21 PE=1 SV=2	RPL21	1	1	9.4	9.4	85860000	75996000	9864100	7.7043	2.94566
P46781	P46781	5	5	5	40S ribosomal protein S9 OS=Homo sapiens OX=9606 GN=RPS9 PE=1 SV=3	RPS9	5	5	20.6	20.6	166960000	143870000	23095000	6.22949	2.63911
P46783	P46783	2	2	2	40S ribosomal protein S10 OS=Homo sapiens OX=9606 GN=RPS10 PE=1 SV=1	RPS10	2	2	14.5	14.5	56805000	21496000	35309000	0.608797	-0.715968
P48643	P48643	3	3	3	T-complex protein 1 subunit epsilon OS=Homo sapiens OX=9606 GN=CCT5 PE=1 SV=1	CCT5	3	3	5.9	5.9	18703000	15424000	3279000	4.70387	2.23385
P49207	P49207	1	1	1	60S ribosomal protein L34 OS=Homo sapiens OX=9606 GN=RPL34 PE=1 SV=3	RPL34	1	1	6	6	30245000	26574000	3670800	7.23929	2.85585
P49327	P49327	5	5	5	Fatty acid synthase OS=Homo sapiens OX=9606 GN=FASN PE=1 SV=3	FASN	5	5	2.9	2.9	59895000	56644000	3251100	17.423	4.12292
P49368	P49368	2	2	2	T-complex protein 1 subunit gamma OS=Homo sapiens OX=9606 GN=CCT3 PE=1 SV=4	CCT3	2	2	3.5	3.5	32204000	20961000	11243000	1.86436	0.898681
P49411	P49411	16	16	16	Elongation factor Tu, mitochondrial OS=Homo sapiens OX=9606 GN=TUFM PE=1 SV=2	TUFM	16	16	44	44	1294300000	1172400000	121910000	9.61693	3.26558
P49721	P49721	1	1	1	Proteasome subunit beta type-2 OS=Homo sapiens OX=9606 GN=PSMB2 PE=1 SV=1	PSMB2	1	1	5.5	5.5	11019000	10566000	452900	23.3297	4.54409
P49902	P49902	4	4	4	Cytosolic purine 5'-nucleotidase OS=Homo sapiens OX=9606 GN=NT5C2 PE=1 SV=1	NT5C2	4	4	7	7	38547000	23570000	14977000	1.57375	0.654203
P49959	P49959	3	3	3	Double-strand break repair protein MRE11 OS=Homo sapiens OX=9606 GN=MRE11 PE=1 SV=3	MRE11	3	3	4.1	4.1	12207000	9233100	2974000	3.10461	1.63441
P50914	P50914	1	1	1	60S ribosomal protein L14 OS=Homo sapiens OX=9606 GN=RPL14 PE=1 SV=4	RPL14	1	1	5.6	5.6	40906000	36421000	4484800	8.12099	3.02165
P50991	P50991	3	3	3	T-complex protein 1 subunit delta OS=Homo sapiens OX=9606 GN=CCT4 PE=1 SV=4	CCT4	3	3	6.3	6.3	65005000	59164000	5841500	10.1282	3.34031
P51114	P51114	1	1	1	Fragile X mental retardation syndrome-related protein 1 OS=Homo sapiens OX=9606 GN=FXR1 PE=1 SV=3	FXR1	1	1	2.9	2.9	16042000	16042000	0	0	0
P52272	P52272	4	4	4	Heterogeneous nuclear ribonucleoprotein M OS=Homo sapiens OX=9606 GN=HNRNPM PE=1 SV=3	HNRNPM	4	4	8.9	8.9	69632000	56666000	12966000	4.37035	2.12775
P52292	P52292	1	1	1	Importin subunit alpha-1 OS=Homo sapiens OX=9606 GN=KPNA2 PE=1 SV=1	KPNA2	1	1	3.4	3.4	1164700	1164700	0	0	0
P52597	P52597	4	2	2	Heterogeneous nuclear ribonucleoprotein F OS=Homo sapiens OX=9606 GN=HNRNPF PE=1 SV=3	HNRNPF	2	2	13.3	6.7	63012000	55664000	7348100	7.57529	2.9213
P52732	P52732	53	53	53	Kinesin-like protein KIF11 OS=Homo sapiens OX=9606 GN=KIF11 PE=1 SV=2	KIF11	53	53	47.3	47.3	21399000000	12393000000	9006400000	1.37602	0.460503
P54105	P54105	2	2	2	Methylosome subunit pICln OS=Homo sapiens OX=9606 GN=CLNS1A PE=1 SV=1	CLNS1A	2	2	11	11	85302000	45629000	39673000	1.15013	0.201794
P54709	P54709	1	1	1	Sodium/potassium-transporting ATPase subunit beta-3 OS=Homo sapiens OX=9606 GN=ATP1B3 PE=1 SV=1	ATP1B3	1	1	3.9	3.9	8371300	8371300	0	0	0
P55036	P55036	1	1	1	26S proteasome non-ATPase regulatory subunit 4 OS=Homo sapiens OX=9606 GN=PSMD4 PE=1 SV=1	PSMD4	1	1	6.6	6.6	23271000	15363000	7907500	1.94284	0.958166
P55209;Q99733	P55209	2;1	2;1	2;1	Nucleosome assembly protein 1-like 1 OS=Homo sapiens OX=9606 GN=NAP1L1 PE=1 SV=1	NAP1L1	2	2	6.9	6.9	70956000	64750000	6205600	10.4341	3.38324
P55735	P55735	1	1	1	Protein SEC13 homolog OS=Homo sapiens OX=9606 GN=SEC13 PE=1 SV=3	SEC13	1	1	2.8	2.8	11410000	10633000	777080	13.6833	3.77434
P56270	P56270	1	1	1	Myc-associated zinc finger protein OS=Homo sapiens OX=9606 GN=MAZ PE=1 SV=1	MAZ	1	1	3.1	3.1	15047000	11281000	3765800	2.99565	1.58287
P58340	P58340	1	1	1	Myeloid leukemia factor 1 OS=Homo sapiens OX=9606 GN=MLF1 PE=1 SV=1	MLF1	1	1	4.9	4.9	15227000	11671000	3556400	3.28169	1.71444
P60842;Q14240;P38919	P60842	2;1;1	2;1;1	2;1;1	Eukaryotic initiation factor 4A-I OS=Homo sapiens OX=9606 GN=EIF4A1 PE=1 SV=1	EIF4A1	2	2	6.7	6.7	25828000	24874000	953680	26.0821	4.70499
P60866	P60866	2	2	2	40S ribosomal protein S20 OS=Homo sapiens OX=9606 GN=RPS20 PE=1 SV=1	RPS20	2	2	19.3	19.3	248760000	214290000	34464000	6.21779	2.6364
P60900	P60900	1	1	1	Proteasome subunit alpha type-6 OS=Homo sapiens OX=9606 GN=PSMA6 PE=1 SV=1	PSMA6	1	1	4.9	4.9	15537000	14243000	1293500	11.0112	3.4609
P60953	P60953	1	1	1	Cell division control protein 42 homolog OS=Homo sapiens OX=9606 GN=CDC42 PE=1 SV=2	CDC42	1	1	8.9	8.9	10381000	10076000	305640	32.9669	5.04295
P60981	P60981	1	1	1	Destrin OS=Homo sapiens OX=9606 GN=DSTN PE=1 SV=3	DSTN	1	1	7.3	7.3	0	0	0	0	0
P61221	P61221	1	1	1	ATP-binding cassette sub-family E member 1 OS=Homo sapiens OX=9606 GN=ABCE1 PE=1 SV=1	ABCE1	1	1	2	2	12082000	10769000	1312700	8.2037	3.03628
P61247	P61247	5	5	5	40S ribosomal protein S3a OS=Homo sapiens OX=9606 GN=RPS3A PE=1 SV=2	RPS3A	5	5	15.2	15.2	220240000	184710000	35523000	5.19973	2.37844
P61313	P61313	1	1	1	60S ribosomal protein L15 OS=Homo sapiens OX=9606 GN=RPL15 PE=1 SV=2	RPL15	1	1	4.9	4.9	29297000	26692000	2604500	10.2484	3.35733
P61353	P61353	3	3	3	60S ribosomal protein L27 OS=Homo sapiens OX=9606 GN=RPL27 PE=1 SV=2	RPL27	3	3	27.9	27.9	149010000	79799000	69210000	1.153	0.20539
P61513	P61513	2	2	2	60S ribosomal protein L37a OS=Homo sapiens OX=9606 GN=RPL37A PE=1 SV=2	RPL37A	2	2	29.3	29.3	27543000	23924000	3618500	6.61158	2.72499
P61586;P08134	P61586	2;2	2;2	2;2	Transforming protein RhoA OS=Homo sapiens OX=9606 GN=RHOA PE=1 SV=1	RHOA	2	2	13	13	69913000	67023000	2890100	23.1905	4.53546
P61978	P61978	7	7	7	Heterogeneous nuclear ribonucleoprotein K OS=Homo sapiens OX=9606 GN=HNRNPK PE=1 SV=1	HNRNPK	7	7	20.7	20.7	355920000	281520000	74402000	3.78377	1.91982
P62081	P62081	2	2	2	40S ribosomal protein S7 OS=Homo sapiens OX=9606 GN=RPS7 PE=1 SV=1	RPS7	2	2	15.5	15.5	15270000	12956000	2314400	5.598	2.48491
P62191	P62191	1	1	1	26S proteasome regulatory subunit 4 OS=Homo sapiens OX=9606 GN=PSMC1 PE=1 SV=1	PSMC1	1	1	2.7	2.7	28968000	27005000	1963400	13.7542	3.7818
P62195	P62195	1	1	1	26S proteasome regulatory subunit 8 OS=Homo sapiens OX=9606 GN=PSMC5 PE=1 SV=1	PSMC5	1	1	3.2	3.2	12785000	11344000	1441800	7.86794	2.97599
P62241	P62241	5	5	5	40S ribosomal protein S8 OS=Homo sapiens OX=9606 GN=RPS8 PE=1 SV=2	RPS8	5	5	28.4	28.4	282940000	236050000	46885000	5.03466	2.33189
P62244	P62244	3	3	3	40S ribosomal protein S15a OS=Homo sapiens OX=9606 GN=RPS15A PE=1 SV=2	RPS15A	3	3	23.8	23.8	96533000	85697000	10836000	7.90855	2.98341
P62249	P62249	8	8	8	40S ribosomal protein S16 OS=Homo sapiens OX=9606 GN=RPS16 PE=1 SV=2	RPS16	8	8	50	50	748490000	621580000	126900000	4.89819	2.29225
P62263	P62263	3	3	3	40S ribosomal protein S14 OS=Homo sapiens OX=9606 GN=RPS14 PE=1 SV=3	RPS14	3	3	22.5	22.5	227830000	206980000	20850000	9.9271	3.31137
P62266	P62266	1	1	1	40S ribosomal protein S23 OS=Homo sapiens OX=9606 GN=RPS23 PE=1 SV=3	RPS23	1	1	7.7	7.7	67751000	57332000	10419000	5.50264	2.46012
P62277	P62277	4	4	4	40S ribosomal protein S13 OS=Homo sapiens OX=9606 GN=RPS13 PE=1 SV=2	RPS13	4	4	23.2	23.2	208560000	178840000	29721000	6.01729	2.58911
P62280	P62280	6	6	6	40S ribosomal protein S11 OS=Homo sapiens OX=9606 GN=RPS11 PE=1 SV=3	RPS11	6	6	33.5	33.5	175340000	143080000	32258000	4.43549	2.14909
P62318	P62318	2	2	2	Small nuclear ribonucleoprotein Sm D3 OS=Homo sapiens OX=9606 GN=SNRPD3 PE=1 SV=1	SNRPD3	2	2	15.1	15.1	61141000	34177000	26964000	1.2675	0.341991
P62333	P62333	1	1	1	26S proteasome regulatory subunit 10B OS=Homo sapiens OX=9606 GN=PSMC6 PE=1 SV=1	PSMC6	1	1	3.9	3.9	13148000	13148000	0	0	0
P62424	P62424	4	4	4	60S ribosomal protein L7a OS=Homo sapiens OX=9606 GN=RPL7A PE=1 SV=2	RPL7A	4	4	19.9	19.9	163470000	138020000	25449000	5.4234	2.4392
P62633	P62633	1	1	1	Cellular nucleic acid-binding protein OS=Homo sapiens OX=9606 GN=CNBP PE=1 SV=1	CNBP	1	1	8.5	8.5	8814000	6596600	2217400	2.97493	1.57285
P62701;P22090	P62701	7;2	7;2	7;2	40S ribosomal protein S4, X isoform OS=Homo sapiens OX=9606 GN=RPS4X PE=1 SV=2	RPS4X	7	7	25.1	25.1	294140000	247770000	46362000	5.34425	2.41799
P62750	P62750	2	2	2	60S ribosomal protein L23a OS=Homo sapiens OX=9606 GN=RPL23A PE=1 SV=1	RPL23A	2	2	15.4	15.4	151420000	124390000	27025000	4.60278	2.2025
P62753	P62753	1	1	1	40S ribosomal protein S6 OS=Homo sapiens OX=9606 GN=RPS6 PE=1 SV=1	RPS6	1	1	6	6	29613000	23839000	5774500	4.12832	2.04556
P62805	P62805	1	1	1	Histone H4 OS=Homo sapiens OX=9606 GN=HIST1H4A PE=1 SV=2	HIST1H4A	1	1	9.7	9.7	22650000	16846000	5804500	2.90223	1.53716
P62826	P62826	5	5	5	GTP-binding nuclear protein Ran OS=Homo sapiens OX=9606 GN=RAN PE=1 SV=3	RAN	5	5	28.7	28.7	690250000	570940000	119310000	4.78535	2.25862
P62829	P62829	1	1	1	60S ribosomal protein L23 OS=Homo sapiens OX=9606 GN=RPL23 PE=1 SV=1	RPL23	1	1	14.3	14.3	81302000	73517000	7785800	9.44245	3.23916
P62851	P62851	4	4	4	40S ribosomal protein S25 OS=Homo sapiens OX=9606 GN=RPS25 PE=1 SV=1	RPS25	4	4	28	28	133730000	112450000	21285000	5.28306	2.40137
P62854;Q5JNZ5	P62854	2;1	2;1	2;1	40S ribosomal protein S26 OS=Homo sapiens OX=9606 GN=RPS26 PE=1 SV=3	RPS26	2	2	19.1	19.1	30484000	26251000	4232700	6.20195	2.63272
P62861	P62861	1	1	1	40S ribosomal protein S30 OS=Homo sapiens OX=9606 GN=FAU PE=1 SV=1	FAU	1	1	16.9	16.9	31481000	25399000	6082200	4.17596	2.06211
P62888	P62888	1	1	1	60S ribosomal protein L30 OS=Homo sapiens OX=9606 GN=RPL30 PE=1 SV=2	RPL30	1	1	13.9	13.9	61461000	51876000	9584700	5.41238	2.43626
P62906	P62906	3	3	3	60S ribosomal protein L10a OS=Homo sapiens OX=9606 GN=RPL10A PE=1 SV=2	RPL10A	3	3	17.1	17.1	79030000	68826000	10204000	6.745	2.75382
P62913	P62913	3	3	3	60S ribosomal protein L11 OS=Homo sapiens OX=9606 GN=RPL11 PE=1 SV=2	RPL11	3	3	17.4	17.4	197670000	170440000	27233000	6.25858	2.64584
P62917	P62917	2	2	2	60S ribosomal protein L8 OS=Homo sapiens OX=9606 GN=RPL8 PE=1 SV=2	RPL8	2	2	7	7	84167000	73730000	10436000	7.06497	2.82068
P62987;P62979;P0CG47;P0CG48	P62987	3;3;3;3	3;3;3;3	3;3;3;3	Ubiquitin-60S ribosomal protein L40 OS=Homo sapiens OX=9606 GN=UBA52 PE=1 SV=2	UBA52	3	3	26.6	26.6	487450000	474830000	12618000	37.6312	5.23386
P63162;P14678	P63162	2;2	2;2	2;2	Small nuclear ribonucleoprotein-associated protein N OS=Homo sapiens OX=9606 GN=SNRPN PE=1 SV=1	SNRPN	2	2	6.2	6.2	37204000	23017000	14187000	1.6224	0.69813
P63173	P63173	3	3	3	60S ribosomal protein L38 OS=Homo sapiens OX=9606 GN=RPL38 PE=1 SV=2	RPL38	3	3	18.6	18.6	77439000	64101000	13338000	4.80589	2.2648
P63244	P63244	2	2	2	Receptor of activated protein C kinase 1 OS=Homo sapiens OX=9606 GN=RACK1 PE=1 SV=3	RACK1	2	2	8.5	8.5	28570000	28570000	0	0	0
P63261;P60709;Q6S8J3;A5A3E0;Q9BYX7;Q562R1;P0CG38;P0CG39	P63261	9;9;4;4;3;3;3;2	9;9;4;4;3;3;3;2	3;3;1;1;1;0;1;1	Actin, cytoplasmic 2 OS=Homo sapiens OX=9606 GN=ACTG1 PE=1 SV=1	ACTG1	9	3	28.5	28.5	1486300000	1415600000	70727000	20.015	4.32301
P67809;Q9Y2T7	P67809	2;1	2;1	1;0	Nuclease-sensitive element-binding protein 1 OS=Homo sapiens OX=9606 GN=YBX1 PE=1 SV=3	YBX1	2	1	10.5	10.5	120820000	109090000	11728000	9.30167	3.21749
P68133;P68032;P63267;P62736	P68133	7;7;6;6	1;1;1;1	1;1;1;1	Actin, alpha skeletal muscle OS=Homo sapiens OX=9606 GN=ACTA1 PE=1 SV=1	ACTA1	1	1	21.8	4.2	515710000	35819000	479890000	0.07464	-3.74391
P68363;P68366;A6NHL2;Q9H853	P68363	15;12;2;1	15;12;2;1	1;1;0;0	Tubulin alpha-1B chain OS=Homo sapiens OX=9606 GN=TUBA1B PE=1 SV=1	TUBA1B	15	1	47.7	47.7	7979400000	7696700000	282780000	27.218	4.76649
P68371	P68371	18	18	1	Tubulin beta-4B chain OS=Homo sapiens OX=9606 GN=TUBB4B PE=1 SV=1	TUBB4B	18	1	56	56	5193500000	4855300000	338120000	14.3597	3.84395
P78371	P78371	2	2	2	T-complex protein 1 subunit beta OS=Homo sapiens OX=9606 GN=CCT2 PE=1 SV=4	CCT2	2	2	4.9	4.9	26641000	24044000	2597300	9.25731	3.21059
P78527	P78527	8	8	8	DNA-dependent protein kinase catalytic subunit OS=Homo sapiens OX=9606 GN=PRKDC PE=1 SV=3	PRKDC	8	8	2	2	81389000	77239000	4149500	18.614	4.21832
P83731	P83731	3	3	3	60S ribosomal protein L24 OS=Homo sapiens OX=9606 GN=RPL24 PE=1 SV=1	RPL24	3	3	19.1	19.1	83438000	59865000	23572000	2.53967	1.34464
P84077;P61204	P84077	2;2	1;1	1;1	ADP-ribosylation factor 1 OS=Homo sapiens OX=9606 GN=ARF1 PE=1 SV=2	ARF1	1	1	17.7	7.7	28522000	25457000	3064700	8.30652	3.05424
P84090	P84090	1	1	1	Enhancer of rudimentary homolog OS=Homo sapiens OX=9606 GN=ERH PE=1 SV=1	ERH	1	1	10.6	10.6	87927000	57484000	30443000	1.88825	0.91705
P84098	P84098	4	4	4	60S ribosomal protein L19 OS=Homo sapiens OX=9606 GN=RPL19 PE=1 SV=1	RPL19	4	4	21.9	21.9	94009000	83151000	10858000	7.65804	2.93698
P98175;P78332	P98175	14;1	14;1	14;1	RNA-binding protein 10 OS=Homo sapiens OX=9606 GN=RBM10 PE=1 SV=3	RBM10	14	14	17.2	17.2	1550800000	1026300000	524470000	1.95683	0.96852
Q00325	Q00325	1	1	1	Phosphate carrier protein, mitochondrial OS=Homo sapiens OX=9606 GN=SLC25A3 PE=1 SV=2	SLC25A3	1	1	3.3	3.3	61602000	58159000	3443100	16.8915	4.07822
Q00610	Q00610	1	1	1	Clathrin heavy chain 1 OS=Homo sapiens OX=9606 GN=CLTC PE=1 SV=5	CLTC	1	1	0.5	0.5	8601600	8022700	578830	13.8602	3.79288
Q00839	Q00839	7	7	7	Heterogeneous nuclear ribonucleoprotein U OS=Homo sapiens OX=9606 GN=HNRNPU PE=1 SV=6	HNRNPU	7	7	11.4	11.4	156960000	130920000	26034000	5.02881	2.33022
Q01082	Q01082	5	5	5	Spectrin beta chain, non-erythrocytic 1 OS=Homo sapiens OX=9606 GN=SPTBN1 PE=1 SV=2	SPTBN1	5	5	2.3	2.3	70007000	36500000	33507000	1.08932	0.123434
Q01804	Q01804	19	19	19	OTU domain-containing protein 4 OS=Homo sapiens OX=9606 GN=OTUD4 PE=1 SV=4	OTUD4	19	19	20.8	20.8	646420000	451610000	194820000	2.31809	1.21294
Q02543	Q02543	4	4	4	60S ribosomal protein L18a OS=Homo sapiens OX=9606 GN=RPL18A PE=1 SV=2	RPL18A	4	4	22.2	22.2	136240000	113600000	22632000	5.01944	2.32753
Q02878	Q02878	4	4	4	60S ribosomal protein L6 OS=Homo sapiens OX=9606 GN=RPL6 PE=1 SV=3	RPL6	4	4	17	17	64696000	62816000	1879700	33.4181	5.06256
Q03393	Q03393	3	3	3	6-pyruvoyl tetrahydrobiopterin synthase OS=Homo sapiens OX=9606 GN=PTS PE=1 SV=1	PTS	3	3	20.7	20.7	1158000000	389730000	768280000	0.507276	-0.979157
Q04837	Q04837	3	3	3	Single-stranded DNA-binding protein, mitochondrial OS=Homo sapiens OX=9606 GN=SSBP1 PE=1 SV=1	SSBP1	3	3	27.7	27.7	224460000	201790000	22669000	8.90158	3.15406
Q05639	Q05639	6	1	1	Elongation factor 1-alpha 2 OS=Homo sapiens OX=9606 GN=EEF1A2 PE=1 SV=1	EEF1A2	1	1	14	2.6	11713000	10722000	990710	10.8225	3.43597
Q06210;O94808	Q06210	7;2	7;2	7;2	Glutamine--fructose-6-phosphate aminotransferase [isomerizing] 1 OS=Homo sapiens OX=9606 GN=GFPT1 PE=1 SV=3	GFPT1	7	7	13.3	13.3	114710000	91520000	23190000	3.94653	1.98058
Q06830	Q06830	6	4	3	Peroxiredoxin-1 OS=Homo sapiens OX=9606 GN=PRDX1 PE=1 SV=1	PRDX1	4	3	34.2	26.6	281940000	234530000	47418000	4.94601	2.30627
Q07020	Q07020	2	2	2	60S ribosomal protein L18 OS=Homo sapiens OX=9606 GN=RPL18 PE=1 SV=2	RPL18	2	2	14.4	14.4	36062000	32086000	3976300	8.06931	3.01245
Q07021	Q07021	1	1	1	Complement component 1 Q subcomponent-binding protein, mitochondrial OS=Homo sapiens OX=9606 GN=C1QBP PE=1 SV=1	C1QBP	1	1	5	5	45969000	44448000	1521400	29.2152	4.86865
Q08211	Q08211	3	3	3	ATP-dependent RNA helicase A OS=Homo sapiens OX=9606 GN=DHX9 PE=1 SV=4	DHX9	3	3	3.8	3.8	54274000	22871000	31402000	0.728329	-0.457337
Q08J23	Q08J23	1	1	1	tRNA (cytosine(34)-C(5))-methyltransferase OS=Homo sapiens OX=9606 GN=NSUN2 PE=1 SV=2	NSUN2	1	1	2.5	2.5	13117000	10841000	2276100	4.76297	2.25186
Q12769	Q12769	1	1	1	Nuclear pore complex protein Nup160 OS=Homo sapiens OX=9606 GN=NUP160 PE=1 SV=3	NUP160	1	1	0.9	0.9	7595300	7222600	372720	19.3781	4.27635
Q12874	Q12874	1	1	1	Splicing factor 3A subunit 3 OS=Homo sapiens OX=9606 GN=SF3A3 PE=1 SV=1	SF3A3	1	1	1.8	1.8	4831600	3965200	866350	4.5769	2.19437
Q12905	Q12905	2	2	2	Interleukin enhancer-binding factor 2 OS=Homo sapiens OX=9606 GN=ILF2 PE=1 SV=2	ILF2	2	2	7.7	7.7	27594000	23038000	4556300	5.0563	2.33808
Q12933	Q12933	2	2	2	TNF receptor-associated factor 2 OS=Homo sapiens OX=9606 GN=TRAF2 PE=1 SV=2	TRAF2	2	2	3.8	3.8	6853500	6325300	528260	11.9738	3.58181
Q12980	Q12980	1	1	1	GATOR complex protein NPRL3 OS=Homo sapiens OX=9606 GN=NPRL3 PE=1 SV=1	NPRL3	1	1	3.2	3.2	0	0	0	0	0
Q13148	Q13148	1	1	1	TAR DNA-binding protein 43 OS=Homo sapiens OX=9606 GN=TARDBP PE=1 SV=1	TARDBP	1	1	2.9	2.9	7288200	6996000	292220	23.9409	4.5814
Q13151	Q13151	1	1	1	Heterogeneous nuclear ribonucleoprotein A0 OS=Homo sapiens OX=9606 GN=HNRNPA0 PE=1 SV=1	HNRNPA0	1	1	2.3	2.3	105920000	98250000	7670300	12.8091	3.6791
Q13155	Q13155	2	2	2	Aminoacyl tRNA synthase complex-interacting multifunctional protein 2 OS=Homo sapiens OX=9606 GN=AIMP2 PE=1 SV=2	AIMP2	2	2	6.6	6.6	19173000	17086000	2086800	8.18766	3.03345
Q13162	Q13162	8	8	6	Peroxiredoxin-4 OS=Homo sapiens OX=9606 GN=PRDX4 PE=1 SV=1	PRDX4	8	6	42.1	42.1	267880000	242360000	25512000	9.49984	3.2479
Q13200	Q13200	8	8	8	26S proteasome non-ATPase regulatory subunit 2 OS=Homo sapiens OX=9606 GN=PSMD2 PE=1 SV=3	PSMD2	8	8	12.4	12.4	114210000	88676000	25539000	3.47218	1.79584
Q13310	Q13310	7	3	3	Polyadenylate-binding protein 4 OS=Homo sapiens OX=9606 GN=PABPC4 PE=1 SV=1	PABPC4	3	3	12.6	5.7	38020000	27861000	10159000	2.74249	1.45549
Q13435	Q13435	1	1	1	Splicing factor 3B subunit 2 OS=Homo sapiens OX=9606 GN=SF3B2 PE=1 SV=2	SF3B2	1	1	1.6	1.6	17243000	14784000	2459200	6.01171	2.58778
Q13501	Q13501	8	8	8	Sequestosome-1 OS=Homo sapiens OX=9606 GN=SQSTM1 PE=1 SV=1	SQSTM1	8	8	34.8	34.8	483020000	477910000	5106200	93.5941	6.54835
Q13813	Q13813	12	12	12	Spectrin alpha chain, non-erythrocytic 1 OS=Homo sapiens OX=9606 GN=SPTAN1 PE=1 SV=3	SPTAN1	12	12	6.4	6.4	231040000	127660000	103390000	1.23474	0.30421
Q13885;Q9BVA1	Q13885	14;13	1;0	1;0	Tubulin beta-2A chain OS=Homo sapiens OX=9606 GN=TUBB2A PE=1 SV=1	TUBB2A	1	1	41.3	2.7	20073000	16470000	3602700	4.57157	2.19269
Q14204	Q14204	11	11	11	Cytoplasmic dynein 1 heavy chain 1 OS=Homo sapiens OX=9606 GN=DYNC1H1 PE=1 SV=5	DYNC1H1	11	11	2.9	2.9	77304000	72719000	4584200	15.863	3.98759
Q14498	Q14498	1	1	1	RNA-binding protein 39 OS=Homo sapiens OX=9606 GN=RBM39 PE=1 SV=2	RBM39	1	1	2.1	2.1	14324000	10053000	4271200	2.35367	1.23491
Q14764	Q14764	8	8	8	Major vault protein OS=Homo sapiens OX=9606 GN=MVP PE=1 SV=4	MVP	8	8	10	10	157120000	115550000	41571000	2.77958	1.47487
Q14974	Q14974	1	1	1	Importin subunit beta-1 OS=Homo sapiens OX=9606 GN=KPNB1 PE=1 SV=2	KPNB1	1	1	1.7	1.7	1900000	1759500	140470	12.5258	3.64683
Q15008	Q15008	4	4	4	26S proteasome non-ATPase regulatory subunit 6 OS=Homo sapiens OX=9606 GN=PSMD6 PE=1 SV=1	PSMD6	4	4	12.3	12.3	53849000	45502000	8347900	5.45071	2.44644
Q15149;P58107	Q15149	3;2	3;2	3;2	Plectin OS=Homo sapiens OX=9606 GN=PLEC PE=1 SV=3	PLEC	3	3	0.9	0.9	17511000	12719000	4792300	2.65405	1.4082
Q15154	Q15154	27	27	27	Pericentriolar material 1 protein OS=Homo sapiens OX=9606 GN=PCM1 PE=1 SV=5	PCM1	27	27	19.7	19.7	1026600000	982330000	44225000	22.2121	4.47327
Q15208	Q15208	19	19	15	Serine/threonine-protein kinase 38 OS=Homo sapiens OX=9606 GN=STK38 PE=1 SV=1	STK38	19	15	48.2	48.2	5351800000	3555000000	1796800000	1.97852	0.98442
Q15365;Q15366;P57721	Q15365	3;1;1	3;1;1	3;1;1	Poly(rC)-binding protein 1 OS=Homo sapiens OX=9606 GN=PCBP1 PE=1 SV=2	PCBP1	3	3	10.7	10.7	107590000	98842000	8746500	11.3007	3.49835
Q15393	Q15393	3	3	3	Splicing factor 3B subunit 3 OS=Homo sapiens OX=9606 GN=SF3B3 PE=1 SV=4	SF3B3	3	3	2.8	2.8	72004000	58952000	13051000	4.51705	2.17538
Q15750	Q15750	8	8	8	TGF-beta-activated kinase 1 and MAP3K7-binding protein 1 OS=Homo sapiens OX=9606 GN=TAB1 PE=1 SV=1	TAB1	8	8	23.2	23.2	305230000	204360000	100870000	2.02597	1.01862
Q15751	Q15751	4	4	4	Probable E3 ubiquitin-protein ligase HERC1 OS=Homo sapiens OX=9606 GN=HERC1 PE=1 SV=2	HERC1	4	4	1.1	1.1	30988000	30988000	0	0	0
Q15758	Q15758	1	1	1	Neutral amino acid transporter B(0) OS=Homo sapiens OX=9606 GN=SLC1A5 PE=1 SV=2	SLC1A5	1	1	2.2	2.2	0	0	0	0	0
Q16401	Q16401	4	4	4	26S proteasome non-ATPase regulatory subunit 5 OS=Homo sapiens OX=9606 GN=PSMD5 PE=1 SV=3	PSMD5	4	4	8.1	8.1	33683000	31138000	2545500	12.2326	3.61266
Q16576;Q09028	Q16576	2;2	2;2	2;2	Histone-binding protein RBBP7 OS=Homo sapiens OX=9606 GN=RBBP7 PE=1 SV=1	RBBP7	2	2	5.2	5.2	37098000	29377000	7720300	3.80516	1.92796
Q16875	Q16875	5	3	3	6-phosphofructo-2-kinase/fructose-2,6-bisphosphatase 3 OS=Homo sapiens OX=9606 GN=PFKFB3 PE=1 SV=1	PFKFB3	3	3	9.8	6.5	86264000	43966000	42298000	1.03943	0.0557988
Q2TB90;P19367	Q2TB90	3;1	3;1	3;1	Putative hexokinase HKDC1 OS=Homo sapiens OX=9606 GN=HKDC1 PE=1 SV=3	HKDC1	3	3	3.5	3.5	48444000	47370000	1073600	44.1226	5.46345
Q32P51;P09651	Q32P51	4;4	3;3	3;3	Heterogeneous nuclear ribonucleoprotein A1-like 2 OS=Homo sapiens OX=9606 GN=HNRNPA1L2 PE=2 SV=2	HNRNPA1L2	3	3	14.7	11.9	120450000	94544000	25908000	3.64922	1.86759
Q49A88	Q49A88	2	2	2	Coiled-coil domain-containing protein 14 OS=Homo sapiens OX=9606 GN=CCDC14 PE=1 SV=3	CCDC14	2	2	2.2	2.2	1317700	1078500	239190	4.50897	2.1728
Q53EZ4	Q53EZ4	2	2	2	Centrosomal protein of 55 kDa OS=Homo sapiens OX=9606 GN=CEP55 PE=1 SV=3	CEP55	2	2	5.4	5.4	21586000	14319000	7267200	1.97036	0.978459
Q5T4S7	Q5T4S7	2	2	2	E3 ubiquitin-protein ligase UBR4 OS=Homo sapiens OX=9606 GN=UBR4 PE=1 SV=1	UBR4	2	2	0.4	0.4	24651000	8680500	15971000	0.543516	-0.879605
Q5VTE0;P68104	Q5VTE0	9;9	9;9	4;4	Putative elongation factor 1-alpha-like 3 OS=Homo sapiens OX=9606 GN=EEF1A1P5 PE=5 SV=1	EEF1A1P5	9	4	25.3	25.3	1582200000	1488700000	93533000	15.9163	3.99243
Q5W0B1	Q5W0B1	2	2	2	RING finger protein 219 OS=Homo sapiens OX=9606 GN=RNF219 PE=1 SV=1	RNF219	2	2	4.4	4.4	23810000	11759000	12051000	0.97577	-0.0353875
Q68DQ2	Q68DQ2	1	1	1	Very large A-kinase anchor protein OS=Homo sapiens OX=9606 GN=CRYBG3 PE=1 SV=3	CRYBG3	1	1	0.7	0.7	8967400	6727800	2239600	3.00402	1.58689
Q6NVV1;P40429	Q6NVV1	1;1	1;1	1;1	Putative 60S ribosomal protein L13a protein RPL13AP3 OS=Homo sapiens OX=9606 GN=RPL13AP3 PE=5 SV=1	RPL13AP3	1	1	10.8	10.8	59545000	55443000	4101900	13.5164	3.75664
Q6P2E9	Q6P2E9	5	5	5	Enhancer of mRNA-decapping protein 4 OS=Homo sapiens OX=9606 GN=EDC4 PE=1 SV=1	EDC4	5	5	6.1	6.1	94019000	91884000	2135200	43.033	5.42737
Q6P2Q9	Q6P2Q9	2	2	2	Pre-mRNA-processing-splicing factor 8 OS=Homo sapiens OX=9606 GN=PRPF8 PE=1 SV=2	PRPF8	2	2	1.2	1.2	6922600	6922600	0	0	0
Q6PKG0	Q6PKG0	1	1	1	La-related protein 1 OS=Homo sapiens OX=9606 GN=LARP1 PE=1 SV=2	LARP1	1	1	1.2	1.2	6195100	5602400	592700	9.45234	3.24067
Q6R327	Q6R327	1	1	1	Rapamycin-insensitive companion of mTOR OS=Homo sapiens OX=9606 GN=RICTOR PE=1 SV=1	RICTOR	1	1	0.6	0.6	5473000	4866300	606640	8.02173	3.00391
Q6UY01	Q6UY01	1	1	1	Leucine-rich repeat-containing protein 31 OS=Homo sapiens OX=9606 GN=LRRC31 PE=2 SV=1	LRRC31	1	1	2	2	56289000	50969000	5319700	9.58118	3.2602
Q70IA6	Q70IA6	2	2	2	MOB kinase activator 2 OS=Homo sapiens OX=9606 GN=MOB2 PE=1 SV=1	MOB2	2	2	5.9	5.9	42464000	28827000	13637000	2.11388	1.07989
Q71U36;Q13748;Q6PEY2	Q71U36	14;12;9	1;1;1	0;0;0	Tubulin alpha-1A chain OS=Homo sapiens OX=9606 GN=TUBA1A PE=1 SV=1	TUBA1A	1	0	44.6	2.9	392900000	383020000	9882800	38.7562	5.27636
Q71UM5	Q71UM5	2	1	1	40S ribosomal protein S27-like OS=Homo sapiens OX=9606 GN=RPS27L PE=1 SV=3	RPS27L	1	1	22.6	13.1	32076000	24571000	7504300	3.27426	1.71117
Q7Z6Z7	Q7Z6Z7	14	14	14	E3 ubiquitin-protein ligase HUWE1 OS=Homo sapiens OX=9606 GN=HUWE1 PE=1 SV=3	HUWE1	14	14	4.5	4.5	278760000	221220000	57541000	3.84456	1.94282
Q86UA6	Q86UA6	2	2	2	RPA-interacting protein OS=Homo sapiens OX=9606 GN=RPAIN PE=1 SV=2	RPAIN	2	2	24.7	24.7	91194000	89006000	2187100	40.6959	5.34681
Q86VV8	Q86VV8	1	1	1	Rotatin OS=Homo sapiens OX=9606 GN=RTTN PE=1 SV=3	RTTN	1	1	0.3	0.3	42500000	38904000	3595800	10.8193	3.43553
Q86YT6	Q86YT6	2	2	2	E3 ubiquitin-protein ligase MIB1 OS=Homo sapiens OX=9606 GN=MIB1 PE=1 SV=1	MIB1	2	2	3.8	3.8	43552000	34751000	8800700	3.94866	1.98136
Q8N1F7	Q8N1F7	1	1	1	Nuclear pore complex protein Nup93 OS=Homo sapiens OX=9606 GN=NUP93 PE=1 SV=2	NUP93	1	1	1.5	1.5	8095000	7921300	173690	45.606	5.51115
Q8N5C8	Q8N5C8	3	3	3	TGF-beta-activated kinase 1 and MAP3K7-binding protein 3 OS=Homo sapiens OX=9606 GN=TAB3 PE=1 SV=3	TAB3	3	3	7.7	7.7	69899000	49367000	20531000	2.40451	1.26574
Q8N726	Q8N726	1	1	1	Tumor suppressor ARF OS=Homo sapiens OX=9606 GN=CDKN2A PE=1 SV=2	CDKN2A	1	1	14.4	14.4	4136800	4136800	0	0	0
Q8NC51	Q8NC51	3	3	3	Plasminogen activator inhibitor 1 RNA-binding protein OS=Homo sapiens OX=9606 GN=SERBP1 PE=1 SV=2	SERBP1	3	3	10.3	10.3	42004000	32966000	9037500	3.64769	1.86698
Q8ND56	Q8ND56	1	1	1	Protein LSM14 homolog A OS=Homo sapiens OX=9606 GN=LSM14A PE=1 SV=3	LSM14A	1	1	2.2	2.2	45201000	28536000	16665000	1.71233	0.775962
Q8NHW5;P05388	Q8NHW5	4;4	4;4	4;4	60S acidic ribosomal protein P0-like OS=Homo sapiens OX=9606 GN=RPLP0P6 PE=5 SV=1	RPLP0P6	4	4	17.4	17.4	230850000	203790000	27061000	7.53076	2.9128
Q8TDW7	Q8TDW7	1	1	1	Protocadherin Fat 3 OS=Homo sapiens OX=9606 GN=FAT3 PE=2 SV=2	FAT3	1	1	0.9	0.9	419860000	378320000	41542000	9.10693	3.18696
Q8WUM0	Q8WUM0	1	1	1	Nuclear pore complex protein Nup133 OS=Homo sapiens OX=9606 GN=NUP133 PE=1 SV=2	NUP133	1	1	1.4	1.4	5688900	5688900	0	0	0
Q8WVB6	Q8WVB6	6	6	6	Chromosome transmission fidelity protein 18 homolog OS=Homo sapiens OX=9606 GN=CHTF18 PE=1 SV=1	CHTF18	6	6	8.9	8.9	114350000	90746000	23606000	3.84419	1.94268
Q8WWM7	Q8WWM7	1	1	1	Ataxin-2-like protein OS=Homo sapiens OX=9606 GN=ATXN2L PE=1 SV=2	ATXN2L	1	1	1.6	1.6	9060100	9060100	0	0	0
Q92598	Q92598	7	7	7	Heat shock protein 105 kDa OS=Homo sapiens OX=9606 GN=HSPH1 PE=1 SV=1	HSPH1	7	7	10.8	10.8	313110000	296270000	16840000	17.5932	4.13695
Q92841	Q92841	3	3	2	Probable ATP-dependent RNA helicase DDX17 OS=Homo sapiens OX=9606 GN=DDX17 PE=1 SV=2	DDX17	3	2	4.7	4.7	48367000	40876000	7491700	5.45617	2.44789
Q96DG6	Q96DG6	2	2	2	Carboxymethylenebutenolidase homolog OS=Homo sapiens OX=9606 GN=CMBL PE=1 SV=1	CMBL	2	2	9	9	36253000	20935000	15318000	1.36669	0.450689
Q96FJ2;P63167	Q96FJ2	1;1	1;1	1;1	Dynein light chain 2, cytoplasmic OS=Homo sapiens OX=9606 GN=DYNLL2 PE=1 SV=1	DYNLL2	1	1	12.4	12.4	13558000	11390000	2168800	5.25175	2.3928
Q96M91	Q96M91	1	1	1	Cilia- and flagella-associated protein 53 OS=Homo sapiens OX=9606 GN=CFAP53 PE=1 SV=2	CFAP53	1	1	1.4	1.4	10833000	10153000	679370	14.9447	3.90156
Q96R06	Q96R06	17	17	17	Sperm-associated antigen 5 OS=Homo sapiens OX=9606 GN=SPAG5 PE=1 SV=2	SPAG5	17	17	20	20	1081900000	1056300000	25598000	41.2649	5.36684
Q99417	Q99417	4	4	4	c-Myc-binding protein OS=Homo sapiens OX=9606 GN=MYCBP PE=1 SV=3	MYCBP	4	4	45.6	45.6	191470000	135710000	55763000	2.43369	1.28315
Q99615	Q99615	4	4	4	DnaJ homolog subfamily C member 7 OS=Homo sapiens OX=9606 GN=DNAJC7 PE=1 SV=2	DNAJC7	4	4	8.3	8.3	143850000	137380000	6468400	21.2386	4.40862
Q99623	Q99623	2	2	2	Prohibitin-2 OS=Homo sapiens OX=9606 GN=PHB2 PE=1 SV=2	PHB2	2	2	9	9	41245000	36890000	4354400	8.47189	3.08268
Q99832	Q99832	2	2	2	T-complex protein 1 subunit eta OS=Homo sapiens OX=9606 GN=CCT7 PE=1 SV=2	CCT7	2	2	3.9	3.9	25058000	19316000	5742300	3.36381	1.7501
Q99878;Q96KK5;Q9BTM1;Q16777;Q93077;Q7L7L0;Q6FI13;P20671;P0C0S8;P04908	Q99878	1;1;1;1;1;1;1;1;1;1	1;1;1;1;1;1;1;1;1;1	1;1;1;1;1;1;1;1;1;1	Histone H2A type 1-J OS=Homo sapiens OX=9606 GN=HIST1H2AJ PE=1 SV=3	HIST1H2AJ	1	1	14.8	14.8	9302700	8344400	958380	8.70678	3.12214
Q9BQA1	Q9BQA1	9	9	9	Methylosome protein 50 OS=Homo sapiens OX=9606 GN=WDR77 PE=1 SV=1	WDR77	9	9	36.3	36.3	7653400000	3155900000	4497500000	0.701701	-0.511072
Q9BQE3	Q9BQE3	14	1	1	Tubulin alpha-1C chain OS=Homo sapiens OX=9606 GN=TUBA1C PE=1 SV=1	TUBA1C	1	1	42.5	3.8	66359000	65484000	874920	74.8457	6.22585
Q9BRK5	Q9BRK5	2	2	2	45 kDa calcium-binding protein OS=Homo sapiens OX=9606 GN=SDF4 PE=1 SV=1	SDF4	2	2	6.1	6.1	15530000	14620000	910080	16.0645	4.00581
Q9BRS2	Q9BRS2	6	6	6	Serine/threonine-protein kinase RIO1 OS=Homo sapiens OX=9606 GN=RIOK1 PE=1 SV=2	RIOK1	6	6	9.2	9.2	141320000	69733000	71589000	0.974074	-0.0378964
Q9BUF5	Q9BUF5	11	5	4	Tubulin beta-6 chain OS=Homo sapiens OX=9606 GN=TUBB6 PE=1 SV=1	TUBB6	5	4	33	18.4	85327000	81624000	3702700	22.0445	4.46234
Q9BUJ2	Q9BUJ2	3	3	3	Heterogeneous nuclear ribonucleoprotein U-like protein 1 OS=Homo sapiens OX=9606 GN=HNRNPUL1 PE=1 SV=2	HNRNPUL1	3	3	4.3	4.3	20236000	17629000	2606900	6.76244	2.75754
Q9BV68	Q9BV68	1	1	1	E3 ubiquitin-protein ligase RNF126 OS=Homo sapiens OX=9606 GN=RNF126 PE=1 SV=1	RNF126	1	1	7.4	7.4	23291000	21302000	1989100	10.7094	3.4208
Q9BZF9	Q9BZF9	2	2	2	Uveal autoantigen with coiled-coil domains and ankyrin repeats OS=Homo sapiens OX=9606 GN=UACA PE=1 SV=2	UACA	2	2	1.9	1.9	9704300	8380900	1323400	6.33285	2.66286
Q9C0D2	Q9C0D2	1	1	1	Centrosomal protein of 295 kDa OS=Homo sapiens OX=9606 GN=CEP295 PE=1 SV=4	CEP295	1	1	0.7	0.7	9332500	6983500	2349000	2.97297	1.5719
Q9H078	Q9H078	1	1	1	Caseinolytic peptidase B protein homolog OS=Homo sapiens OX=9606 GN=CLPB PE=1 SV=1	CLPB	1	1	2.7	2.7	26412000	26211000	200910	130.461	7.02748
Q9H095	Q9H095	1	1	1	IQ domain-containing protein G OS=Homo sapiens OX=9606 GN=IQCG PE=1 SV=1	IQCG	1	1	2.3	2.3	0	0	0	0	0
Q9H0U4;Q92928;P62820	Q9H0U4	1;1;1	1;1;1	1;1;1	Ras-related protein Rab-1B OS=Homo sapiens OX=9606 GN=RAB1B PE=1 SV=1	RAB1B	1	1	8	8	8490500	7778200	712310	10.9197	3.44886
Q9H6D7	Q9H6D7	2	2	2	HAUS augmin-like complex subunit 4 OS=Homo sapiens OX=9606 GN=HAUS4 PE=1 SV=1	HAUS4	2	2	7.2	7.2	25044000	18229000	6814600	2.67499	1.41953
Q9H7Z7	Q9H7Z7	1	1	1	Prostaglandin E synthase 2 OS=Homo sapiens OX=9606 GN=PTGES2 PE=1 SV=1	PTGES2	1	1	3.7	3.7	7053300	5592200	1461100	3.82739	1.93636
Q9H972	Q9H972	1	1	1	Uncharacterized protein C14orf93 OS=Homo sapiens OX=9606 GN=C14orf93 PE=1 SV=1	C14orf93	1	1	3	3	10241000	9196200	1044600	8.80356	3.13809
Q9H974	Q9H974	1	1	1	Queuine tRNA-ribosyltransferase accessory subunit 2 OS=Homo sapiens OX=9606 GN=QTRT2 PE=1 SV=1	QTRT2	1	1	2.4	2.4	145700000	145650000	55204	2638.4	11.3654
Q9H9E3	Q9H9E3	1	1	1	Conserved oligomeric Golgi complex subunit 4 OS=Homo sapiens OX=9606 GN=COG4 PE=1 SV=3	COG4	1	1	1	1	20872000	12857000	8015300	1.60406	0.681726
Q9NR12	Q9NR12	2	2	2	PDZ and LIM domain protein 7 OS=Homo sapiens OX=9606 GN=PDLIM7 PE=1 SV=1	PDLIM7	2	2	4.8	4.8	28286000	24172000	4114100	5.8754	2.55469
Q9NRN7	Q9NRN7	1	1	1	L-aminoadipate-semialdehyde dehydrogenase-phosphopantetheinyl transferase OS=Homo sapiens OX=9606 GN=AASDHPPT PE=1 SV=2	AASDHPPT	1	1	4.9	4.9	3389500	3149000	240460	13.0957	3.71102
Q9NRW1;P20340;Q14964	Q9NRW1	2;2;1	2;2;1	2;2;1	Ras-related protein Rab-6B OS=Homo sapiens OX=9606 GN=RAB6B PE=1 SV=1	RAB6B	2	2	10.6	10.6	39937000	30083000	9853900	3.0529	1.61018
Q9NUJ3	Q9NUJ3	1	1	1	T-complex protein 11-like protein 1 OS=Homo sapiens OX=9606 GN=TCP11L1 PE=1 SV=1	TCP11L1	1	1	2.4	2.4	4591300	4591300	0	0	0
Q9NXV2	Q9NXV2	4	4	4	BTB/POZ domain-containing protein KCTD5 OS=Homo sapiens OX=9606 GN=KCTD5 PE=1 SV=1	KCTD5	4	4	25.6	25.6	340620000	139710000	200910000	0.695386	-0.524114
Q9NYF8	Q9NYF8	2	2	2	Bcl-2-associated transcription factor 1 OS=Homo sapiens OX=9606 GN=BCLAF1 PE=1 SV=2	BCLAF1	2	2	3.2	3.2	27379000	17548000	9830900	1.78498	0.835911
Q9NZI8	Q9NZI8	1	1	1	Insulin-like growth factor 2 mRNA-binding protein 1 OS=Homo sapiens OX=9606 GN=IGF2BP1 PE=1 SV=2	IGF2BP1	1	1	2.4	2.4	9922500	7590800	2331700	3.25548	1.70287
Q9NZM1	Q9NZM1	3	3	3	Myoferlin OS=Homo sapiens OX=9606 GN=MYOF PE=1 SV=1	MYOF	3	3	1.5	1.5	15710000	9837500	5872400	1.67521	0.744341
Q9P000	Q9P000	1	1	1	COMM domain-containing protein 9 OS=Homo sapiens OX=9606 GN=COMMD9 PE=1 SV=2	COMMD9	1	1	8.1	8.1	14983000	14737000	246180	59.8627	5.90359
Q9P209	Q9P209	1	1	1	Centrosomal protein of 72 kDa OS=Homo sapiens OX=9606 GN=CEP72 PE=1 SV=2	CEP72	1	1	1.5	1.5	1646200	1571600	74686	21.0428	4.39525
Q9UHX1	Q9UHX1	1	1	1	Poly(U)-binding-splicing factor PUF60 OS=Homo sapiens OX=9606 GN=PUF60 PE=1 SV=1	PUF60	1	1	2.9	2.9	20911000	14340000	6571900	2.18202	1.12566
Q9UJY1	Q9UJY1	1	1	1	Heat shock protein beta-8 OS=Homo sapiens OX=9606 GN=HSPB8 PE=1 SV=1	HSPB8	1	1	5.6	5.6	25952000	24699000	1253200	19.7087	4.30076
Q9UMS4	Q9UMS4	2	2	2	Pre-mRNA-processing factor 19 OS=Homo sapiens OX=9606 GN=PRPF19 PE=1 SV=1	PRPF19	2	2	5.6	5.6	52429000	50546000	1883400	26.8376	4.74619
Q9UNE7	Q9UNE7	2	2	2	E3 ubiquitin-protein ligase CHIP OS=Homo sapiens OX=9606 GN=STUB1 PE=1 SV=2	STUB1	2	2	7.3	7.3	16085000	9503000	6582300	1.44372	0.529791
Q9UNF1	Q9UNF1	2	2	2	Melanoma-associated antigen D2 OS=Homo sapiens OX=9606 GN=MAGED2 PE=1 SV=2	MAGED2	2	2	5.4	5.4	45234000	39457000	5776900	6.83013	2.77191
Q9UNM6	Q9UNM6	1	1	1	26S proteasome non-ATPase regulatory subunit 13 OS=Homo sapiens OX=9606 GN=PSMD13 PE=1 SV=2	PSMD13	1	1	3.2	3.2	14561000	14561000	0	0	0
Q9UNX3;P61254	Q9UNX3	2;1	2;1	2;1	60S ribosomal protein L26-like 1 OS=Homo sapiens OX=9606 GN=RPL26L1 PE=1 SV=1	RPL26L1	2	2	11	11	39814000	34189000	5625700	6.07729	2.60343
Q9UPN4	Q9UPN4	6	6	6	Centrosomal protein of 131 kDa OS=Homo sapiens OX=9606 GN=CEP131 PE=1 SV=3	CEP131	6	6	7.4	7.4	131810000	117190000	14620000	8.01573	3.00283
Q9UPN9	Q9UPN9	19	19	19	E3 ubiquitin-protein ligase TRIM33 OS=Homo sapiens OX=9606 GN=TRIM33 PE=1 SV=3	TRIM33	19	19	16.4	16.4	6821800000	6767700000	54124000	125.041	6.96625
Q9Y230	Q9Y230	9	9	9	RuvB-like 2 OS=Homo sapiens OX=9606 GN=RUVBL2 PE=1 SV=3	RUVBL2	9	9	23.5	23.5	553420000	387740000	165690000	2.34015	1.2266
Q9Y265	Q9Y265	10	10	10	RuvB-like 1 OS=Homo sapiens OX=9606 GN=RUVBL1 PE=1 SV=1	RUVBL1	10	10	32.9	32.9	570980000	557210000	13770000	40.4655	5.33862
Q9Y285	Q9Y285	3	3	3	Phenylalanine--tRNA ligase alpha subunit OS=Homo sapiens OX=9606 GN=FARSA PE=1 SV=3	FARSA	3	3	5.3	5.3	42727000	41603000	1123700	37.0232	5.21036
Q9Y2D8	Q9Y2D8	1	1	1	Afadin- and alpha-actinin-binding protein OS=Homo sapiens OX=9606 GN=SSX2IP PE=1 SV=3	SSX2IP	1	1	1.5	1.5	3853300	3853300	0	0	0
Q9Y2G7;Q8N141;Q9HCL3;Q8TAF7;P17039	Q9Y2G7	1;1;1;1;1	1;1;1;1;1	1;1;1;1;1	Zinc finger protein 30 homolog OS=Homo sapiens OX=9606 GN=ZFP30 PE=1 SV=1	ZFP30	1	1	2.1	2.1	5874400	5874400	0	0	0
Q9Y2H1	Q9Y2H1	12	8	8	Serine/threonine-protein kinase 38-like OS=Homo sapiens OX=9606 GN=STK38L PE=1 SV=3	STK38L	8	8	26.1	19	463080000	341990000	121090000	2.82426	1.49787
Q9Y2W1	Q9Y2W1	4	4	4	Thyroid hormone receptor-associated protein 3 OS=Homo sapiens OX=9606 GN=THRAP3 PE=1 SV=2	THRAP3	4	4	6	6	75621000	48374000	27247000	1.77539	0.828134
Q9Y448	Q9Y448	6	6	6	Small kinetochore-associated protein OS=Homo sapiens OX=9606 GN=KNSTRN PE=1 SV=2	KNSTRN	6	6	26.9	26.9	355990000	321620000	34375000	9.35622	3.22593
Q9Y520	Q9Y520	1	1	1	Protein PRRC2C OS=Homo sapiens OX=9606 GN=PRRC2C PE=1 SV=4	PRRC2C	1	1	0.6	0.6	672810	612630	60176	10.1806	3.34776
Q9Y5Y2	Q9Y5Y2	1	1	1	Cytosolic Fe-S cluster assembly factor NUBP2 OS=Homo sapiens OX=9606 GN=NUBP2 PE=1 SV=1	NUBP2	1	1	10	10	3320900	3320900	0	0	0
Q9Y657;Q5JUX0	Q9Y657	4;1	4;1	4;1	Spindlin-1 OS=Homo sapiens OX=9606 GN=SPIN1 PE=1 SV=3	SPIN1	4	4	21.8	21.8	86732000	65432000	21300000	3.07192	1.61914
Q9Y6Y0	Q9Y6Y0	6	6	6	Influenza virus NS1A-binding protein OS=Homo sapiens OX=9606 GN=IVNS1ABP PE=1 SV=3	IVNS1ABP	6	6	11.8	11.8	573740000	296720000	277020000	1.07111	0.099112

## Sheet: Combination
Protein IDs	Protein accession	Protein description	Gene name	Replicate 1	Replicate 2	Mean of R1 and R2	P value
Q9UPN9;O15164	Q9UPN9	E3 ubiquitin-protein ligase TRIM33	TRIM33	7.09192	6.9147	7.00331	0.0170977
P11142;P54652	P11142	Heat shock cognate 71 kDa protein	HSPA8	6.0092	6.09547	6.05233	0.0668482
Q13501	Q13501	Sequestosome-1	SQSTM1	5.25485	6.54835	5.9016	0.246046
O95816	O95816	BAG family molecular chaperone regulator 2	BAG2	5.67951	5.99329	5.8364	0.262304
Q9Y285	Q9Y285	Phenylalanine--tRNA ligase alpha subunit	FARSA	6.1012	5.21036	5.65578	0.00662924
P41091;Q2VIR3	P41091	Eukaryotic translation initiation factor 2 subunit 3	EIF2S3	5.40548	5.57644	5.49096	0.00204032
O95817	O95817	BAG family molecular chaperone regulator 3	BAG3	5.1491	5.69501	5.42206	0.000137715
Q9Y265	Q9Y265	RuvB-like 1	RUVBL1	4.968	5.33862	5.15331	0.00179215
Q96R06	Q96R06	Sperm-associated antigen 5	SPAG5	4.84036	5.36684	5.1036	0.00519942
P27694	P27694	Replication protein A 70 kDa DNA-binding subunit	RPA1	4.99464	5.06501	5.02983	0.00434978
P05141	P05141	ADP/ATP translocase 2	SLC25A5	4.99449	4.8962	4.94535	0.250109
P35998	P35998	26S proteasome regulatory subunit 7	PSMC2	4.31793	4.27108	4.2945	0.0192615
Q2TB90;P19367;P52789;P52790	Q2TB90	Putative hexokinase HKDC1	HKDC1	3.02442	5.46345	4.24393	0.0320204
P15927	P15927	Replication protein A 32 kDa subunit	RPA2	4.13852	4.16484	4.15168	0.00200663
O15027	O15027	Protein transport protein Sec16A	SEC16A	2.5597	5.45831	4.009	0.151591
P42166;P42167	P42166	Lamina-associated polypeptide 2, isoform alpha	TMPO	3.79561	4.04672	3.92117	0.00962767
Q5VTE0;P68104	Q5VTE0	Putative elongation factor 1-alpha-like 3	EEF1A1P5	3.83197	3.99243	3.9122	0.000776762
P55209	P55209	Nucleosome assembly protein 1-like 1	NAP1L1	4.41661	3.38324	3.89992	0.00228205
P35244	P35244	Replication protein A 14 kDa subunit	RPA3	3.70886	3.96516	3.83701	0.00730828
P49327	P49327	Fatty acid synthase	FASN	3.5349	4.12292	3.82891	0.156919
P42677	P42677	40S ribosomal protein S27	RPS27	3.949	3.70646	3.82773	0.054161
Q99615	Q99615	DnaJ homolog subfamily C member 7	DNAJC7	3.06372	4.40862	3.73617	0.0318484
P50991	P50991	T-complex protein 1 subunit delta	CCT4	3.95562	3.34031	3.64797	0.00814699
Q6P2E9	Q6P2E9	Enhancer of mRNA-decapping protein 4	EDC4	2.712	4.43477	3.57338	0.0482864
P0DMV9;P0DMV8	P0DMV9	Heat shock 70 kDa protein 1B	HSPA1B	3.41364	3.56337	3.48851	0.0205599
Q15154	Q15154	Pericentriolar material 1 protein	PCM1	2.47144	4.43784	3.45464	0.0510754
P23396	P23396	40S ribosomal protein S3	RPS3	3.50535	3.39963	3.45249	0.000178481
P06576	P06576	ATP synthase subunit beta, mitochondrial	ATP5F1B	3.90866	2.8987	3.40368	0.0123556
P35249	P35249	Replication factor C subunit 4	RFC4	2.76294	4.03716	3.40005	0.0660414
Q07020	Q07020	60S ribosomal protein L18	RPL18	3.70702	3.01245	3.35973	0.197787
P62263	P62263	40S ribosomal protein S14	RPS14	3.29291	3.31137	3.30214	0.00818127
O60884	O60884	DnaJ homolog subfamily A member 2	DNAJA2	3.30717	3.26832	3.28775	0.000104316
Q16401	Q16401	26S proteasome non-ATPase regulatory subunit 5	PSMD5	3.19667	3.36334	3.28001	0.0103228
P62826	P62826	GTP-binding nuclear protein Ran	RAN	4.28851	2.25862	3.27357	0.00812239
P49411	P49411	Elongation factor Tu, mitochondrial	TUFM	3.16236	3.26558	3.21397	0.0389789
P67809	P67809	Nuclease-sensitive element-binding protein 1	YBX1	3.18919	3.21749	3.20334	5.96221e-05
Q13155	Q13155	Aminoacyl tRNA synthase complex-interacting multifunctional protein 2	AIMP2	3.35643	3.03345	3.19494	0.00152573
P05388;Q8NHW5	P05388	60S acidic ribosomal protein P0	RPLP0	3.47171	2.9128	3.19226	0.000569533
P46781	P46781	40S ribosomal protein S9	RPS9	3.62464	2.7541	3.18937	0.00823568
P18124	P18124	60S ribosomal protein L7	RPL7	2.93838	3.43703	3.1877	0.00597975
Q04837	Q04837	Single-stranded DNA-binding protein, mitochondrial	SSBP1	3.47432	2.75436	3.11434	0.0187151
Q9Y448	Q9Y448	Small kinetochore-associated protein	KNSTRN	3.17753	3.02896	3.10324	0.0307217
P27708	P27708	CAD protein	CAD	3.45722	2.68207	3.06965	0.00136442
P78527	P78527	DNA-dependent protein kinase catalytic subunit	PRKDC	1.89214	4.21832	3.05523	0.0206752
P36578	P36578	60S ribosomal protein L4	RPL4	2.7629	3.17912	2.97101	0.0472239
P84098	P84098	60S ribosomal protein L19	RPL19	2.98784	2.93697	2.96241	0.0190306
P26373	P26373	60S ribosomal protein L13	RPL13	2.92456	2.9921	2.95833	0.0609576
Q13162	Q13162	Peroxiredoxin-4	PRDX4	2.61125	3.2479	2.92958	0.0212261
P62906	P62906	60S ribosomal protein L10a	RPL10A	3.09479	2.75382	2.9243	0.13503
O00743	O00743	Serine/threonine-protein phosphatase 6 catalytic subunit	PPP6C	2.90687	2.88474	2.89581	2.20408e-06
P78371	P78371	T-complex protein 1 subunit beta	CCT2	2.5405	3.21059	2.87555	0.0702212
P13639	P13639	Elongation factor 2	EEF2	2.8003	2.93907	2.86969	0.00669689
P60866	P60866	40S ribosomal protein S20	RPS20	3.06208	2.6364	2.84924	0.0132245
Q06210;O94808	Q06210	Glutamine--fructose-6-phosphate aminotransferase [isomerizing] 1	GFPT1	3.01876	2.65911	2.83894	0.124538
P08195	P08195	4F2 cell-surface antigen heavy chain	SLC3A2	2.59649	2.98332	2.7899	0.0839982
P61513	P61513	60S ribosomal protein L37a	RPL37A	2.83503	2.72499	2.78001	0.039068
P38646	P38646	Stress-70 protein, mitochondrial	HSPA9	2.82367	2.65671	2.74019	0.151595
Q92598;O95757	Q92598	Heat shock protein 105 kDa	HSPH1	1.33549	4.13695	2.73622	0.198075
Q32P51;P09651	Q32P51	Heterogeneous nuclear ribonucleoprotein A1-like 2	HNRNPA1L2	3.56394	1.86759	2.71577	0.0275837
P25205	P25205	DNA replication licensing factor MCM3	MCM3	2.48785	2.9118	2.69983	0.0360735
P52272	P52272	Heterogeneous nuclear ribonucleoprotein M	HNRNPM	3.25067	2.12775	2.68921	0.235619
P62854;Q5JNZ5	P62854	40S ribosomal protein S26	RPS26	2.74757	2.52882	2.63819	0.0234148
P31689	P31689	DnaJ homolog subfamily A member 1	DNAJA1	3.06921	2.1719	2.62056	0.00394989
P62913	P62913	60S ribosomal protein L11	RPL11	2.57287	2.64584	2.60936	0.0755479
P39023;Q92901	P39023	60S ribosomal protein L3	RPL3	2.54326	2.65523	2.59924	0.0106733
P62277	P62277	40S ribosomal protein S13	RPS13	2.59551	2.58912	2.59231	0.0410249
P22626	P22626	Heterogeneous nuclear ribonucleoproteins A2/B1	HNRNPA2B1	2.65822	2.46883	2.56353	0.00341252
P25705	P25705	ATP synthase subunit alpha, mitochondrial	ATP5F1A	2.44898	2.66698	2.55798	0.00133737
P02545	P02545	Prelamin-A/C	LMNA	2.52432	2.58506	2.55469	0.0234192
P18621	P18621	60S ribosomal protein L17	RPL17	3.10226	1.99129	2.54678	0.0193979
O43242	O43242	26S proteasome non-ATPase regulatory subunit 3	PSMD3	2.35518	2.7065	2.53084	0.0982084
Q9UPN4	Q9UPN4	Centrosomal protein of 131 kDa	CEP131	2.26659	2.78139	2.52399	0.0515564
Q14204	Q14204	Cytoplasmic dynein 1 heavy chain 1	DYNC1H1	1.5601	3.46411	2.51211	0.152848
P62917	P62917	60S ribosomal protein L8	RPL8	2.15185	2.82068	2.48627	0.107128
P05387	P05387	60S acidic ribosomal protein P2	RPLP2	2.44403	2.49523	2.46963	0.0587785
Q00839	Q00839	Heterogeneous nuclear ribonucleoprotein U	HNRNPU	2.58923	2.33022	2.45972	0.00559364
P17980	P17980	26S proteasome regulatory subunit 6A	PSMC3	2.52554	2.36139	2.44347	0.0937273
Q8NC51	Q8NC51	Plasminogen activator inhibitor 1 RNA-binding protein	SERBP1	2.94039	1.86698	2.40369	0.0106283
P62424	P62424	60S ribosomal protein L7a	RPL7A	2.30073	2.4392	2.36996	0.0471681
Q15008	Q15008	26S proteasome non-ATPase regulatory subunit 6	PSMD6	2.27081	2.44645	2.35863	0.0455068
P62851	P62851	40S ribosomal protein S25	RPS25	2.31309	2.40137	2.35723	0.0324712
P62701;P22090;Q8TD47	P62701	40S ribosomal protein S4, X isoform	RPS4X	2.2961	2.41799	2.35704	0.0366813
Q02543	Q02543	60S ribosomal protein L18a	RPL18A	2.363	2.32753	2.34526	0.0325148
P08238;Q58FF7;Q58FF6;Q58FF8;P14625	P08238	Heat shock protein HSP 90-beta	HSP90AB1	1.99732	2.66982	2.33357	0.00426814
P62241	P62241	40S ribosomal protein S8	RPS8	2.32937	2.33189	2.33063	0.00386648
P61247	P61247	40S ribosomal protein S3a	RPS3A	2.27748	2.37844	2.32796	0.00654999
P62753	P62753	40S ribosomal protein S6	RPS6	2.54444	2.04556	2.295	0.00204309
P48643	P48643	T-complex protein 1 subunit epsilon	CCT5	2.2625	2.23385	2.24817	0.270015
P62750	P62750	60S ribosomal protein L23a	RPL23A	2.2921	2.2025	2.2473	0.0326136
P63173	P63173	60S ribosomal protein L38	RPL38	2.20678	2.2648	2.23579	0.0214966
O00571;O15523	O00571	ATP-dependent RNA helicase DDX3X	DDX3X	2.06423	2.39129	2.22776	0.0883636
O43390	O43390	Heterogeneous nuclear ribonucleoprotein R	HNRNPR	1.50833	2.8933	2.20082	0.0249759
Q06830	Q06830	Peroxiredoxin-1	PRDX1	2.09011	2.30627	2.19819	0.0539122
P62280	P62280	40S ribosomal protein S11	RPS11	2.27234	2.11939	2.19587	0.0352774
P62249	P62249	40S ribosomal protein S16	RPS16	2.07335	2.29225	2.1828	0.00163019
P11940;Q9H361;Q4VXU2;Q5JQF8;Q96DU9	P11940	Polyadenylate-binding protein 1	PABPC1	2.1868	2.1669	2.17685	0.0151023
P40937	P40937	Replication factor C subunit 5	RFC5	2.12242	2.19882	2.16062	0.194533
P30050	P30050	60S ribosomal protein L12	RPL12	2.16998	2.1293	2.14964	0.0107652
P31327	P31327	Carbamoyl-phosphate synthase [ammonia], mitochondrial	CPS1	1.40662	2.79972	2.10317	0.135112
P19338	P19338	Nucleolin	NCL	2.26315	1.8911	2.07713	0.0533558
Q8WVB6	Q8WVB6	Chromosome transmission fidelity protein 18 homolog	CHTF18	2.17293	1.94268	2.05781	0.0279393
P12268;P20839	P12268	Inosine-5'-monophosphate dehydrogenase 2	IMPDH2	1.95581	2.1506	2.0532	0.00639001
Q9Y230	Q9Y230	RuvB-like 2	RUVBL2	2.86947	1.2266	2.04804	0.0385445
Q13200	Q13200	26S proteasome non-ATPase regulatory subunit 2	PSMD2	2.29954	1.79584	2.04769	0.0358761
P61978	P61978	Heterogeneous nuclear ribonucleoprotein K	HNRNPK	2.07505	1.91982	1.99744	0.000857662
Q15393	Q15393	Splicing factor 3B subunit 3	SF3B3	1.76861	2.17538	1.972	0.0788185
P83731	P83731	60S ribosomal protein L24	RPL24	2.59897	1.34464	1.9718	0.0502547
Q92841	Q92841	Probable ATP-dependent RNA helicase DDX17	DDX17	1.33632	2.44789	1.8921	0.0203793
O43318	O43318	Mitogen-activated protein kinase kinase kinase 7	MAP3K7	1.78072	1.9094	1.84506	0.0620245
Q99832	Q99832	T-complex protein 1 subunit eta	CCT7	1.74581	1.7501	1.74795	0.0626798
Q7Z6Z7	Q7Z6Z7	E3 ubiquitin-protein ligase HUWE1	HUWE1	1.54406	1.94282	1.74344	0.117109
O75153	O75153	Clustered mitochondria protein homolog	CLUH	1.75611	1.62213	1.68912	0.0305653
P12956	P12956	X-ray repair cross-complementing protein 6	XRCC6	1.57287	1.77916	1.67602	0.0591334
P13010	P13010	X-ray repair cross-complementing protein 5	XRCC5	1.64106	1.70171	1.67139	0.0254641
O75533	O75533	Splicing factor 3B subunit 1	SF3B1	1.66505	1.62549	1.64527	0.0337584
Q13310	Q13310	Polyadenylate-binding protein 4	PABPC4	1.75976	1.45549	1.60763	0.242608
Q14764	Q14764	Major vault protein	MVP	1.60499	1.47487	1.53993	0.00108542
P25789	P25789	Proteasome subunit alpha type-4	PSMA4	1.55182	1.42238	1.4871	0.0992614
Q9Y657;Q5JUX0	Q9Y657	Spindlin-1	SPIN1	1.34502	1.61914	1.48208	0.018245
Q15149;P58107	Q15149	Plectin	PLEC	1.46711	1.4082	1.43765	0.329399
Q9Y2H1	Q9Y2H1	Serine/threonine-protein kinase 38-like	STK38L	1.30889	1.51412	1.41151	0.00190386
Q8N5C8	Q8N5C8	TGF-beta-activated kinase 1 and MAP3K7-binding protein 3	TAB3	1.51968	1.21582	1.36775	0.0789054
O60825;Q16877;P16118	O60825	6-phosphofructo-2-kinase/fructose-2,6-bisphosphatase 2	PFKFB2	1.4403	1.14028	1.29029	0.00537714
O43143	O43143	Pre-mRNA-splicing factor ATP-dependent RNA helicase DHX15	DHX15	1.4012	1.17718	1.28919	0.00259735
Q99417	Q99417	c-Myc-binding protein	MYCBP	1.27598	1.28315	1.27956	0.088992
P08670;P17661;P41219;Q16352;P07196;P07197;P12036	P08670	Vimentin	VIM	1.42264	1.12123	1.27194	0.0926059
P31943;P55795;P31942	P31943	Heterogeneous nuclear ribonucleoprotein H	HNRNPH1	0.534914	1.97501	1.25496	0.223691
P11021	P11021	Endoplasmic reticulum chaperone BiP	HSPA5	1.0509	1.39792	1.22441	0.0148033
P46379	P46379	Large proline-rich protein BAG6	BAG6	2.07341	0.330647	1.20203	0.189421
Q01804	Q01804	OTU domain-containing protein 4	OTUD4	1.0895	1.20091	1.14521	0.0958501
Q9Y2W1	Q9Y2W1	Thyroid hormone receptor-associated protein 3	THRAP3	1.24476	0.828134	1.03645	0.0165595
P98175;P52756;P78332	P98175	RNA-binding protein 10	RBM10	1.0506	0.981606	1.0161	0.0338647
P23588	P23588	Eukaryotic translation initiation factor 4B	EIF4B	0.991557	1.03855	1.01505	0.00193667
P21333;Q14315;O75369	P21333	Filamin-A	FLNA	1.02122	0.977488	0.999356	0.0234616
Q15750	Q15750	TGF-beta-activated kinase 1 and MAP3K7-binding protein 1	TAB1	0.948756	1.01862	0.983686	0.0839863
Q15208	Q15208	Serine/threonine-protein kinase 38	STK38	0.944027	0.992925	0.968476	0.074042
O75688;P35813	O75688	Protein phosphatase 1B	PPM1B	0.889548	0.906165	0.897857	0.00200244
Q01082	Q01082	Spectrin beta chain, non-erythrocytic 1	SPTBN1	1.20934	0.123434	0.666388	0.23445
P61353	P61353	60S ribosomal protein L27	RPL27	0.885583	0.20539	0.545486	0.372497
P15880	P15880	40S ribosomal protein S2	RPS2	2.89688	-1.86885	0.514014	0.867195
Q9NYF8	Q9NYF8	Bcl-2-associated transcription factor 1	BCLAF1	0.089552	0.835911	0.462731	0.444819
P52732	P52732	Kinesin-like protein KIF11	KIF11	0.435611	0.455858	0.445735	0.0546216
Q13813	Q13813	Spectrin alpha chain, non-erythrocytic 1	SPTAN1	0.475476	0.30421	0.389843	0.674773
P23458	P23458	Tyrosine-protein kinase JAK1	JAK1	-1.3705	1.96555	0.297527	0.675544
P62318	P62318	Small nuclear ribonucleoprotein Sm D3	SNRPD3	0.156632	0.341991	0.249311	0.745035
Q16875	Q16875	6-phosphofructo-2-kinase/fructose-2,6-bisphosphatase 3	PFKFB3	0.092554	0.055799	0.0741765	0.906255
Q9BRS2	Q9BRS2	Serine/threonine-protein kinase RIO1	RIOK1	0.10523	-0.0379	0.033665	0.875988
Q9Y6Y0	Q9Y6Y0	Influenza virus NS1A-binding protein	IVNS1ABP	-0.03967	0.099112	0.029721	0.7827
P27635;Q96L21	P27635	60S ribosomal protein L10	RPL10	-0.04491	-0.00679	-0.02585	0.91909
P07355;A6NMY6	P07355	Annexin A2	ANXA2	-0.18663	0.036865	-0.0748825	0.567533
O14744	O14744	Protein arginine N-methyltransferase 5	PRMT5	-0.38851	-0.39121	-0.38986	0.0125686
Q9BQA1	Q9BQA1	Methylosome protein 50	WDR77	-0.54694	-0.51107	-0.529005	0.0120847
Q9NXV2	Q9NXV2	BTB/POZ domain-containing protein KCTD5	KCTD5	-0.88769	-0.52411	-0.7059	0.655689
Q03393	Q03393	6-pyruvoyl tetrahydrobiopterin synthase	PTS	-0.79397	-0.97916	-0.886565	0.0630582

## Sheet: Peptide quant of replicate 1
Sequence	Length	Missed cleavages	Mass	Proteins	Leading razor protein	Start position	End position	Gene names	Protein names	Unique (Groups)	Unique (Proteins)	Charges	PEP	Score	Ratio H/L	Intensity L	Intensity H
AAAAAAALQAK	11	0	955.545	P36578	P36578	354	364	RPL4	60S ribosomal protein L4	yes	yes	2	0.0083348	66.19	0.15882	50925000	9243500
AAAASAAEAGIATTGTEDSDDALLK	25	0	2319.11	P55036	P55036	238	262	PSMD4	26S proteasome non-ATPase regulatory subunit 4	yes	yes	3	4.7078e-09	96.708	0.62656	21820000	18528000
AAAHHYGAQCDKPNK	15	1	1666.76	P51970	P51970	27	41	NDUFA8	NADH dehydrogenase [ubiquinone] 1 alpha subcomplex subunit 8	yes	yes	4	0.00073948	71.558	2.7658	1820600	2521100
AAFALGGLGSGFASNR	16	0	1494.76	P27708	P27708	556	571	CAD	CAD protein;Glutamine-dependent carbamoyl-phosphate synthase;Aspartate carbamoyltransferase;Dihydroorotase	yes	yes	2	0.00018217	102.64	0.057947	76614000	3601600
AAGPSLSHTSGGTQSK	16	0	1484.72	P27694	P27694	168	183	RPA1	Replication protein A 70 kDa DNA-binding subunit;Replication protein A 70 kDa DNA-binding subunit, N-terminally processed	yes	yes	2;3	3.49e-12	179.81	0.045848	34219000	1426000
AAGVEAAAEVAATEIK	16	0	1499.78	P52272	P52272	2	17	HNRNPM	Heterogeneous nuclear ribonucleoprotein M	yes	yes	2	1.4464e-06	127.18	0.099822	38069000	3742000
AAGVNVEPFWPGLFAK	16	0	1701.89	P05386	P05386	34	49	RPLP1	60S acidic ribosomal protein P1	yes	yes	2	4.5737e-07	94.532	0.097749	39094000	4101700
AAIDWFDGK	9	0	1021.49	P35637;Q92804	P35637	349	357	FUS;TAF15	RNA-binding protein FUS;TATA-binding protein-associated factor 2N	yes	no	2	0.0055199	80.688	0.19175	12141000	2828900
AAIGLLAR	8	0	783.497	P07741	P07741	41	48	APRT	Adenine phosphoribosyltransferase	yes	yes	2	0.0066969	84.097	0.064135	13975000	1379200
AAILPTSIFLTNK	13	0	1387.81	O14744	O14744	228	240	PRMT5	Protein arginine N-methyltransferase 5;Protein arginine N-methyltransferase 5, N-terminally processed	yes	yes	2;3	4.5787e-06	95.17	1.3479	778650000	1114000000
AAILPTSIFLTNKK	14	1	1515.9	O14744	O14744	228	241	PRMT5	Protein arginine N-methyltransferase 5;Protein arginine N-methyltransferase 5, N-terminally processed	yes	yes	3	0.038502	9.5697	1.4047	5290800	9518500
AALLELWELR	10	0	1212.69	Q13813	Q13813	450	459	SPTAN1	Spectrin alpha chain, non-erythrocytic 1	yes	yes	2	0.00041069	94.692	0.60189	6450100	3551700
AALQELLSK	9	0	971.565	P62851	P62851	86	94	RPS25	40S ribosomal protein S25	yes	yes	2	0.0062957	79.148	0.18969	82439000	17234000
AALTAEHFAALQSLLK	16	0	1682.94	Q9P000	Q9P000	2	17	COMMD9	COMM domain-containing protein 9	yes	yes	2;3	1.6835e-21	211.12	NaN	15562000	0
AAMAVGGAGGSR	12	0	1003.49	O14744	O14744	2	13	PRMT5	Protein arginine N-methyltransferase 5;Protein arginine N-methyltransferase 5, N-terminally processed	yes	yes	2	0.00864	41.48	1.3251	41852000	55786000
AAPSTAPAEATPPKPGEAEAPPK	23	1	2184.11	O95817	O95817	396	418	BAG3	BAG family molecular chaperone regulator 3	yes	yes	3	0.0022395	58.373	0.13217	54252000	2019300
AAQALALLR	9	0	925.571	Q16401	Q16401	2	10	PSMD5	26S proteasome non-ATPase regulatory subunit 5	yes	yes	2	0.002267	60.019	0.043698	10436000	510070
AATSPALFNR	10	0	1046.55	Q14204	Q14204	3079	3088	DYNC1H1	Cytoplasmic dynein 1 heavy chain 1	yes	yes	2	0.03787	52.725	0.081206	18816000	4659500
AAVENLPTFLVELSR	15	0	1657.9	Q14974	Q14974	28	42	KPNB1	Importin subunit beta-1	yes	yes	2	0.0041302	68.481	NaN	1592300	0
ACLEGSINEHSAHCPHTPEFSVTGGTEEK	29	0	3180.39	Q86UA6	Q86UA6	174	202	RPAIN	RPA-interacting protein	yes	yes	4;5	0.0001265	63.427	0.17627	88732000	1985100
ACPRPEGLNFQDLK	14	1	1643.81	P15927	P15927	218	231	RPA2	Replication protein A 32 kDa subunit	yes	yes	2;3	1.7915e-08	139.58	0.050617	5080300000	220190000
ACQSIYPLHDVFVR	14	0	1703.85	P61247	P61247	200	213	RPS3A	40S ribosomal protein S3a	yes	yes	3	0.017073	51.643	0.15447	92430000	11749000
ACYGVLR	7	0	837.417	P23396	P23396	118	124	RPS3	40S ribosomal protein S3	yes	yes	2	0.03212	65.672	0.051027	35418000	2573900
ADEGISFR	8	0	893.424	Q06830	Q06830	121	128	PRDX1	Peroxiredoxin-1	yes	yes	2	0.0035446	89.355	0.23725	48509000	10576000
ADGQVAELLLR	11	0	1183.66	Q9Y285	Q9Y285	2	12	FARSA	Phenylalanine--tRNA ligase alpha subunit	yes	yes	2	0.00068982	89.189	0.026558	24290000	379330
ADHSFSDGVPSDSVEAAK	18	0	1817.81	Q99733	Q99733	2	19	NAP1L4	Nucleosome assembly protein 1-like 4	yes	yes	2	0.0005132	80.585	NaN	6042800	0
AEAGDNLGALVR	12	0	1184.61	P49411	P49411	316	327	TUFM	Elongation factor Tu, mitochondrial	yes	yes	2	0.0010849	64.121	0.022081	153400000	2680900
AEEILEK	7	0	830.439	P62913	P62913	79	85	RPL11	60S ribosomal protein L11	yes	yes	2	0.021485	75.213	0.17206	18028000	4229800
AEFTVETR	8	0	951.466	P21333	P21333	302	309	FLNA	Filamin-A	yes	yes	2	0.019746	54.722	0.37306	24494000	11195000
AEGPGLSR	8	0	785.403	P21333	P21333	877	884	FLNA	Filamin-A	yes	yes	2	0.0032033	85.676	0.30774	17603000	4608900
AEISFEDR	8	0	965.445	P21333	P21333	2281	2288	FLNA	Filamin-A	yes	yes	2	0.018294	68.224	0.52827	52703000	27560000
AELFTQSCADLDK	13	0	1496.68	Q01082	Q01082	1382	1394	SPTBN1	Spectrin beta chain, non-erythrocytic 1	yes	yes	2	0.018782	59.248	0.5634	7920800	5093000
AELNEFLTR	9	0	1091.56	P23396	P23396	19	27	RPS3	40S ribosomal protein S3	yes	yes	2	0.0034037	70.552	0.07191	128090000	10986000
AETLVCCCFDLLK	13	0	1627.74	Q96R06	Q96R06	539	551	SPAG5	Sperm-associated antigen 5	yes	yes	2	6.8346e-06	89.231	NaN	0	0
AEYLASIFGTEK	12	0	1327.67	P0DN76;Q8WU68;Q01081	P0DN76	2	13	U2AF1L4;U2AF1	Splicing factor U2AF 26 kDa subunit;Splicing factor U2AF 35 kDa subunit	yes	no	2	0.00015983	113.24	NaN	3915500	0
AFAHITGGGLLENIPR	16	0	1664.9	P22102	P22102	677	692	GART	Trifunctional purine biosynthetic protein adenosine-3;Phosphoribosylamine--glycine ligase;Phosphoribosylformylglycinamidine cyclo-ligase;Phosphoribosylglycinamide formyltransferase	yes	yes	3	0.020749	45.614	0.047884	10024000	351980
AFGPGLQGGSAGSPAR	16	0	1428.71	P21333	P21333	1072	1087	FLNA	Filamin-A	yes	yes	2	1.1615e-05	81.526	0.22622	95034000	27295000
AFGSGYR	7	0	756.355	P23588	P23588	280	286	EIF4B	Eukaryotic translation initiation factor 4B	yes	yes	2	0.023529	73.637	0.49228	17776000	8910100
AFITNIPFDVK	11	0	1263.69	P52272	P52272	73	83	HNRNPM	Heterogeneous nuclear ribonucleoprotein M	yes	yes	2	8.3191e-05	90.689	0.069007	50159000	5360600
AFLADPSAFVAAAPVAAATTAAPAAAAAPAK	31	0	2751.46	P05388	P05388	267	297	RPLP0	60S acidic ribosomal protein P0	yes	yes	3	9.216e-10	121.62	0.067468	56925000	3851900
AFLIEEQK	8	0	976.523	P49207	P49207	94	101	RPL34	60S ribosomal protein L34	yes	yes	2	0.0048709	73.248	0.12204	57797000	10528000
AFVDFLSDEIK	11	0	1282.64	Q07021	Q07021	81	91	C1QBP	Complement component 1 Q subcomponent-binding protein, mitochondrial	yes	yes	2	0.0050802	75.819	0.38777	20647000	7692600
AFVDFLSDEIKEER	14	1	1696.83	Q07021	Q07021	81	94	C1QBP	Complement component 1 Q subcomponent-binding protein, mitochondrial	yes	yes	3	0.00045455	82.651	0.045491	42806000	1778800
AFVHWYVGEGMEEGEFSEAR	20	0	2329.01	P68363;P68366;Q71U36;Q13748;Q9BQE3	P68363	403	422	TUBA1B;TUBA4A;TUBA1A;TUBA3C;TUBA1C	Tubulin alpha-1B chain;Tubulin alpha-4A chain;Tubulin alpha-1A chain;Tubulin alpha-3C/D chain;Tubulin alpha-1C chain	no	no	3	6.4302e-05	89.344	0.25913	69197000	11426000
AFYPEEISSMVLTK	14	0	1613.8	P0DMV9;P0DMV8;P34931	P0DMV9	113	126	HSPA1L	Heat shock 70 kDa protein 1-like	no	no	2;3	0.00010478	78.505	1.2333	198490000	223010000
AGAIAPCEVTVPAQNTGLGPEK	22	0	2179.09	P05388;Q8NHW5	P05388	113	134	RPLP0;RPLP0P6	60S acidic ribosomal protein P0;60S acidic ribosomal protein P0-like	yes	no	2	6.9802e-09	129.77	NaN	33502000	0
AGGEAGVTLGQPHLSR	16	0	1548.8	P41091;Q2VIR3	P41091	2	17	EIF2S3;EIF2S3L	Eukaryotic translation initiation factor 2 subunit 3;Putative eukaryotic translation initiation factor 2 subunit 3-like protein	yes	no	2	5.7564e-17	202.63	NaN	48817000	0
AGGIETIANEYSDR	14	0	1494.7	P34932	P34932	20	33	HSPA4	Heat shock 70 kDa protein 4	yes	yes	2	0.0048938	68.044	0.10585	25990000	4090900
AGGPGLER	8	0	755.393	P21333;O75369	P21333	2243	2250	FLNA;FLNB	Filamin-A;Filamin-B	yes	no	2	0.016028	46.462	NaN	0	0
AGLQFPVGR	9	0	943.524	Q99878;Q96KK5;Q9BTM1;Q16777;Q93077;Q7L7L0;Q6FI13;P20671;P0C0S8;P04908;Q71UI9;P0C0S5;Q8IUE6;Q96QV6;P16104	Q99878	22	30	HIST1H2AJ;HIST1H2AH;H2AFJ;HIST2H2AC;HIST1H2AC;HIST3H2A;HIST2H2AA3;HIST1H2AD;HIST1H2AG;HIST1H2AB;H2AFV;H2AFZ;HIST2H2AB;HIST1H2AA;H2AFX	Histone H2A type 1-J;Histone H2A type 1-H;Histone H2A.J;Histone H2A type 2-C;Histone H2A type 1-C;Histone H2A type 3;Histone H2A type 2-A;Histone H2A type 1-D;Histone H2A type 1;Histone H2A type 1-B/E;Histone H2A.V;Histone H2A.Z;Histone H2A type 2-B;Histone H2A type 1-A;Histone H2AX	yes	no	2	0.0030784	72.23	0.16441	29095000	5392400
AGNNMLLVGVHGPR	14	0	1433.76	P21333	P21333	2585	2598	FLNA	Filamin-A	yes	yes	3	0.012598	38.178	0.18998	17982000	2159300
AGQSAAGAAPGGGVDTR	17	0	1441.69	P21333	P21333	8	24	FLNA	Filamin-A	yes	yes	2	2.0841e-06	126.42	0.046655	29585000	2865300
AGQVVTIWAAGAGATHSPPTDLVWK	25	0	2532.31	P02545	P02545	491	515	LMNA	Prelamin-A/C;Lamin-A/C	yes	yes	3	0.00038522	63.701	NaN	22701000	0
AGSSTPGDAPPAVAEVQGR	19	0	1765.86	Q7Z6Z7	Q7Z6Z7	2885	2903	HUWE1	E3 ubiquitin-protein ligase HUWE1	yes	yes	2	0.03014	48.376	NaN	15023000	0
AGVAPLQVK	9	0	881.533	P21333	P21333	1478	1486	FLNA	Filamin-A	yes	yes	2	0.0023942	75.761	0.36591	30827000	12831000
AGVNTVTTLVENK	13	0	1344.72	P62424	P62424	138	150	RPL7A	60S ribosomal protein L7a	yes	yes	2	0.00030464	114.79	0.23158	107510000	23559000
AHAAQVTCVAASPHK	15	0	1546.77	Q9BQA1	Q9BQA1	165	179	WDR77	Methylosome protein 50	yes	yes	2;3;4	9.0696e-10	147.12	1.3345	1043100000	1540200000
AHLSENELEALEK	13	0	1481.74	P98175	P98175	794	806	RBM10	RNA-binding protein 10	yes	yes	2;3	4.0829e-05	106.42	0.71286	88746000	62966000
AHPPTQILNR	10	0	1145.63	Q01804	Q01804	961	970	OTUD4	OTU domain-containing protein 4	yes	yes	3	0.00011473	81.95	0.3095	23011000	13411000
AHQLVHEGYK	10	0	1180.6	O00743	O00743	236	245	PPP6C	Serine/threonine-protein phosphatase 6 catalytic subunit;Serine/threonine-protein phosphatase 6 catalytic subunit, N-terminally processed	yes	yes	3	0.0010623	89.9	0.19609	16857000	3163200
AHVVPCFDASK	11	0	1229.59	P21333	P21333	1152	1162	FLNA	Filamin-A	yes	yes	3	3.1858e-05	82.029	0.42175	31073000	17613000
AHWTPFEGQK	10	0	1199.57	P27708	P27708	1769	1778	CAD	CAD protein;Glutamine-dependent carbamoyl-phosphate synthase;Aspartate carbamoyltransferase;Dihydroorotase	yes	yes	2;3	0.0036433	81.771	0.19137	44354000	19834000
AIAELGIYPAVDPLDSTSR	19	0	1987.03	P06576	P06576	388	406	ATP5B	ATP synthase subunit beta, mitochondrial	yes	yes	2	7.9914e-06	116.13	0.17324	20580000	1423300
AIEPPPLDAVIEAEHTLR	18	0	1970.05	Q08211	Q08211	820	837	DHX9	ATP-dependent RNA helicase A	yes	yes	3	0.0021193	65.423	4.4417	15716000	30133000
AIGSASEGAQSSLQEVYHK	19	0	1960.95	P28066	P28066	169	187	PSMA5	Proteasome subunit alpha type-5	yes	yes	3	5.8088e-06	111.77	0.086133	49654000	3793900
AILVDLEPGTMDSVR	15	0	1614.83	P07437	P07437	63	77	TUBB	Tubulin beta chain	no	no	2	4.7733e-06	130.61	0.13259	237250000	76887000
AIQDPAFSDGIR	12	0	1288.64	Q7Z6Z7	Q7Z6Z7	518	529	HUWE1	E3 ubiquitin-protein ligase HUWE1	yes	yes	2	0.015287	61.11	0.046446	33763000	2274300
AIQLEYSEAR	10	0	1178.59	O43242	O43242	297	306	PSMD3	26S proteasome non-ATPase regulatory subunit 3	yes	yes	2	0.0096138	67.207	0.16281	17277000	2420700
AIQLNPSYIR	10	0	1173.65	Q99614	Q99614	181	190	TTC1	Tetratricopeptide repeat protein 1	yes	yes	2	0.0095147	47.334	NaN	0	0
AIRPQIDLK	9	1	1052.63	P78527	P78527	255	263	PRKDC	DNA-dependent protein kinase catalytic subunit	yes	yes	3	0.011298	51.528	NaN	7207500	0
AITIAGIPQSIIECVK	16	0	1711.95	Q15366	Q15366	145	160	PCBP2	Poly(rC)-binding protein 2	yes	yes	2	0.011722	60.631	0.12082	11181000	1016800
AIVAIENPADVSVISSR	17	0	1739.94	P08865	P08865	64	80	RPSA	40S ribosomal protein SA	yes	yes	2	0.0015151	80.361	NaN	7426800	0
AIVPPYSLCQTGEDLPK	17	0	1886.94	Q01804	Q01804	678	694	OTUD4	OTU domain-containing protein 4	yes	yes	2	9.5888e-05	75.143	0.26307	22352000	7098700
ALAAAGYDVEK	11	0	1106.56	P22492;P16403;Q02539;P10412;P16402	P22492	69	79	HIST1H1T;HIST1H1C;HIST1H1A;HIST1H1E;HIST1H1D	Histone H1t;Histone H1.2;Histone H1.1;Histone H1.4;Histone H1.3	yes	no	2	0.0083088	66.267	0.1922	113060000	15881000
ALAELFGLLVK	11	0	1172.72	Q7Z6Z7	Q7Z6Z7	1062	1072	HUWE1	E3 ubiquitin-protein ligase HUWE1	yes	yes	2	0.012873	62.466	NaN	5177300	0
ALDLVAAK	8	0	799.48	O43242	O43242	202	209	PSMD3	26S proteasome non-ATPase regulatory subunit 3	yes	yes	2	0.034314	58.426	NaN	6208300	0
ALEDAQAVNEQLSSER	16	0	1758.84	Q9UPN4	Q9UPN4	978	993	CEP131	Centrosomal protein of 131 kDa	yes	yes	2	1.3436e-08	151.44	NaN	15111000	0
ALEFAPACHR	10	0	1170.56	Q99615	Q99615	168	177	DNAJC7	DnaJ homolog subfamily C member 7	yes	yes	3	0.0039667	70.816	0.038798	26628000	1319200
ALEIIPR	7	0	810.496	Q99832	Q99832	441	447	CCT7	T-complex protein 1 subunit eta	yes	yes	2	0.012482	94.407	0.10592	7602000	790070
ALELTGLK	8	0	843.507	P19338	P19338	363	370	NCL	Nucleolin	yes	yes	2	0.0034823	79.474	0.14475	30858000	4923100
ALESSIAPIVIFASNR	16	0	1686.93	Q9Y265	Q9Y265	318	333	RUVBL1	RuvB-like 1	yes	yes	2	0.00057044	91.657	0.05529	20317000	595300
ALGALVDSCAPGLCPDWDSWDASKPVTNAR	30	1	3228.5	P21333	P21333	197	226	FLNA	Filamin-A	yes	yes	3	7.3768e-12	131.95	0.19494	25272000	3234600
ALGDYDYK	8	0	943.429	O75688	O75688	201	208	PPM1B	Protein phosphatase 1B	yes	yes	2	0.014868	47.603	NaN	0	0
ALGEYLER	8	0	949.487	Q14204	Q14204	1614	1621	DYNC1H1	Cytoplasmic dynein 1 heavy chain 1	yes	yes	2	0.010775	78.516	0.82304	11296000	11537000
ALLDFEDKDGDK	12	1	1364.65	Q14764	Q14764	125	136	MVP	Major vault protein	yes	yes	3	0.0026637	55.261	0.5543	8682500	4762700
ALLFIPR	7	0	828.522	P08238	P08238	331	337	HSP90AB1	Heat shock protein HSP 90-beta	yes	yes	2	0.013391	102.98	0.027733	47279000	860880
ALLGPALK	8	0	781.506	P35250	P35250	92	99	RFC2	Replication factor C subunit 2	yes	yes	2	0.018732	45.081	NaN	0	0
ALQDVQIR	8	0	941.529	Q6P2E9	Q6P2E9	515	522	EDC4	Enhancer of mRNA-decapping protein 4	yes	yes	2	0.011676	77.282	0.051198	25074000	2336800
ALQPLEEGEDEEK	13	0	1485.68	Q14764	Q14764	336	348	MVP	Major vault protein	yes	yes	2	0.0093813	55.724	0.31768	31088000	9798800
ALSSQHQAR	9	0	996.51	P11021	P11021	298	306	HSPA5	78 kDa glucose-regulated protein	yes	yes	2	0.0021703	111.95	0.12829	1209000	162880
ALTQTGGPHVK	11	0	1107.6	P21333	P21333	1284	1294	FLNA	Filamin-A	yes	yes	2;3	0.023221	48.188	0.3416	129040000	49265000
ALTVPELTQQMFDAK	15	0	1690.86	P68371;P04350	P68371	283	297	TUBB4B;TUBB4A	Tubulin beta-4B chain;Tubulin beta-4A chain	no	no	2;3	0.00066968	91.076	0.13871	187610000	114200000
ALTVPELTQQMFDAR	15	0	1718.87	Q9BUF5	Q9BUF5	283	297	TUBB6	Tubulin beta-6 chain	yes	yes	2;3	0.00019709	103.66	0.098312	20888000	853260
ALTVPELTQQVFDAK	15	0	1658.89	P07437	P07437	283	297	TUBB	Tubulin beta chain	yes	yes	3	3.4092e-07	90.707	0.026984	260770000	6361900
ALVAEQEDSEIQR	13	0	1486.73	Q49A88	Q49A88	443	455	CCDC14	Coiled-coil domain-containing protein 14	yes	yes	2	0.01595	60.345	0.2569	9659100	2053600
ALVAYYQK	8	0	954.517	P62249	P62249	91	98	RPS16	40S ribosomal protein S16	yes	yes	2	0.0047888	73.616	0.11509	52519000	9920400
ALVELLR	7	0	812.512	Q92974	Q92974	603	609	ARHGEF2	Rho guanine nucleotide exchange factor 2	yes	yes	2	0.035863	63.306	NaN	4171400	0
ALYALQDIVSR	11	0	1247.69	Q15154	Q15154	1422	1432	PCM1	Pericentriolar material 1 protein	yes	yes	2	0.0013172	96.229	0.021521	100710000	2437100
AMEVDERPTEQYSDIGGLDK	20	1	2252.03	P17980	P17980	174	193	PSMC3	26S protease regulatory subunit 6A	yes	yes	3	4.3652e-05	96.379	0.43494	16134000	3549700
AMLEVHK	7	0	826.437	P52732	P52732	558	564	KIF11	Kinesin-like protein KIF11	yes	yes	2	0.0018703	79.116	0.81245	34229000	40883000
AMTGSTPCSSMSNHTK	16	0	1695.7	Q15208	Q15208	2	17	STK38	Serine/threonine-protein kinase 38	yes	yes	2	0.0025872	54.237	0.39379	5449500	2387900
ANLPQSFQVDTSK	13	0	1433.72	P21333	P21333	1465	1477	FLNA	Filamin-A	yes	yes	2	3.6161e-06	96.756	0.34886	63990000	22839000
ANSQPSAGR	9	0	886.426	P15927	P15927	172	180	RPA2	Replication protein A 32 kDa subunit	yes	yes	2	0.0048526	63.076	0.17735	28271000	2570700
ANVVGEVR	8	0	842.461	O15027	O15027	451	458	SEC16A	Protein transport protein Sec16A	yes	yes	2	0.013636	49.554	NaN	0	0
APGTPHSHTKPYVR	14	1	1546.8	Q07020	Q07020	155	168	RPL18	60S ribosomal protein L18	yes	yes	4	0.00011836	100.22	0.035197	9796800	244200
APIRPDIVNFVHTNLR	16	1	1861.03	P36578	P36578	30	45	RPL4	60S ribosomal protein L4	yes	yes	4	6.8211e-05	67.646	0.079351	50960000	3439300
APPPESWNTVSGK	13	0	1368.67	Q01804	Q01804	331	343	OTUD4	OTU domain-containing protein 4	yes	yes	2	0.0043452	59.294	0.28161	22693000	9424800
APSYIEIFGR	10	0	1151.6	Q5T4S7	Q5T4S7	2364	2373	UBR4	E3 ubiquitin-protein ligase UBR4	yes	yes	2	0.00093008	107.55	3.7631	7188300	24234000
APTNIVYK	8	0	904.502	P15927	P15927	86	93	RPA2	Replication protein A 32 kDa subunit	yes	yes	2	0.0073879	61.962	0.054452	3519700000	202740000
AQHEDQVEQYK	11	0	1373.62	P02545	P02545	250	260	LMNA	Prelamin-A/C;Lamin-A/C	yes	yes	3	0.028434	44.614	0.056143	24171000	791530
AQIFANTVDNAR	12	0	1318.66	P05783	P05783	138	149	KRT18	Keratin, type I cytoskeletal 18	yes	yes	2	4.285e-05	88.021	1.7181	149360000	252640000
AQIHDLVLVGGSTR	14	0	1464.8	P0DMV9;P0DMV8	P0DMV9	329	342			yes	no	2;3	5.8752e-08	111.64	0.028536	646810000	20824000
AQLADSFHLQQFFR	14	0	1706.85	Q13813	Q13813	567	580	SPTAN1	Spectrin alpha chain, non-erythrocytic 1	yes	yes	3	0.0037349	50.088	0.41832	8994900	3761600
AQPAQPADEPAEK	13	0	1350.64	P25786	P25786	244	256	PSMA1	Proteasome subunit alpha type-1	yes	yes	2	3.6464e-05	125.53	NaN	20625000	0
AQTEGINISEEALNHLGEIGTK	22	0	2323.17	Q9Y265	Q9Y265	379	400	RUVBL1	RuvB-like 1	yes	yes	3	4.7671e-08	124.4	0.058177	129810000	5129000
AQVIYTR	7	0	849.471	P62851	P62851	105	111	RPS25	40S ribosomal protein S25	yes	yes	2	0.025799	71.342	0.10475	14274000	1993600
AQYDELAR	8	0	964.461	P05783	P05783	254	261	KRT18	Keratin, type I cytoskeletal 18	yes	yes	2	0.0066555	65.246	1.6109	117800000	209160000
AREETDKEEPASK	13	2	1488.71	P05455	P05455	385	397	SSB	Lupus La protein	yes	yes	3	0.0062985	66.989	0.065972	1172200	43548
ARFEELNADLFR	12	1	1479.75	P11142	P11142	300	311	HSPA8	Heat shock cognate 71 kDa protein	no	no	3	0.0012604	75.088	0.044089	18934000	597060
ASAHSIVECDPVR	13	0	1439.68	P52732	P52732	35	47	KIF11	Kinesin-like protein KIF11	yes	yes	2;3	7.6478e-08	120.84	0.50094	194100000	108750000
ASAHSIVECDPVRK	14	1	1567.78	P52732	P52732	35	48	KIF11	Kinesin-like protein KIF11	yes	yes	4	0.0031715	53.516	0.46735	20774000	7846000
ASCASIDIEDATQHLR	16	0	1785.83	Q6P2E9	Q6P2E9	2	17	EDC4	Enhancer of mRNA-decapping protein 4	yes	yes	2	3.3432e-05	109.07	NaN	15578000	0
ASESSKPWPDATYGTGSASR	20	1	2053.93	Q9Y2W1	Q9Y2W1	216	235	THRAP3	Thyroid hormone receptor-associated protein 3	yes	yes	3	0.005097	53.964	0.34192	18205000	4673300
ASGNYATVISHNPETK	16	0	1687.82	P62917	P62917	129	144	RPL8	60S ribosomal protein L8	yes	yes	2	0.00030057	63.46	0.50344	13551000	9474200
ASGVQVADEVCR	12	0	1289.6	P60981	P60981	2	13	DSTN	Destrin	yes	yes	2	0.0019442	72.891	0.43281	9735000	4507700
ASHSSERPPPR	11	1	1219.61	O15027	O15027	1047	1057	SEC16A	Protein transport protein Sec16A	yes	yes	3	0.00045866	91.469	0.029592	1981100	66736
ASITPGTILIILTGR	15	0	1524.92	Q02878	Q02878	142	156	RPL6	60S ribosomal protein L6	yes	yes	2;3	0.002248	77.746	NaN	11460000	0
ASLENSLR	8	0	888.466	P05783;CON__H-INV:HIT000015463	P05783	318	325	KRT18	Keratin, type I cytoskeletal 18	yes	no	2	0.0044804	127.56	1.6526	70603000	115060000
ASLQSQLPEGVPQHQLPPQYQK	22	0	2472.28	Q15750	Q15750	129	150	TAB1	TGF-beta-activated kinase 1 and MAP3K7-binding protein 1	yes	yes	3	0.00033277	75.533	0.92124	25060000	24945000
ASLSLAPVNIFK	12	0	1258.73	P78371	P78371	2	13	CCT2	T-complex protein 1 subunit beta	yes	yes	2	1.0897e-05	89.731	0.10093	12889000	1196300
ASNIVMLR	8	0	902.501	P98175	P98175	127	134	RBM10	RNA-binding protein 10	yes	yes	2	0.031565	47.869	0.48287	23065000	11036000
ASSHSSQTQGGGSVTK	16	0	1517.71	P02545	P02545	402	417	LMNA	Prelamin-A/C;Lamin-A/C	yes	yes	3	0.018824	47.537	0.064978	3638200	186080
ATAFNEQVDK	10	0	1121.54	P27694	P27694	235	244	RPA1	Replication protein A 70 kDa DNA-binding subunit;Replication protein A 70 kDa DNA-binding subunit, N-terminally processed	yes	yes	2	0.0011796	102.52	0.034807	9724900000	377470000
ATAGDTHLGGEDFDNR	16	0	1674.72	P0DMV9;P0DMV8;P17066;P48741;P34931	P0DMV9	221	236	HSPA6;HSPA7;HSPA1L	Heat shock 70 kDa protein 6;Putative heat shock 70 kDa protein 7;Heat shock 70 kDa protein 1-like	no	no	2	5.5206e-08	101.53	0.040249	184500000	8857400
ATAVVDGAFK	10	0	977.518	P32119	P32119	17	26	PRDX2	Peroxiredoxin-2	yes	yes	2	0.023523	38.783	NaN	0	0
ATCIGNNSAAAVSMLK	16	0	1606.78	P25789	P25789	161	176	PSMA4	Proteasome subunit alpha type-4	yes	yes	2	0.0014153	81.346	0.40447	10982000	3304800
ATEEFIIR	8	0	977.518	Q14764	Q14764	2	9	MVP	Major vault protein	yes	yes	2	0.002447	91.069	0.35453	7930700	2514700
ATENDIYNFFSPLNPVR	17	0	1995.97	P31943;P52597	P31943	300	316	HNRNPH1;HNRNPF	Heterogeneous nuclear ribonucleoprotein H;Heterogeneous nuclear ribonucleoprotein H, N-terminally processed;Heterogeneous nuclear ribonucleoprotein F;Heterogeneous nuclear ribonucleoprotein F, N-terminally processed	no	no	2	8.2233e-06	123.02	0.28525	43328000	10672000
ATILCTSYVQFK	12	0	1429.73	P35244	P35244	77	88	RPA3	Replication protein A 14 kDa subunit	yes	yes	2	3.7244e-05	90.434	0.1351	1485200000	184310000
ATLSSIR	7	0	746.429	P46779	P46779	88	94	RPL28	60S ribosomal protein L28	yes	yes	2	0.012761	97.033	0.15763	18252000	4230000
ATSVLPR	7	0	742.434	Q9P0W8	Q9P0W8	9	15	SPATA7	Spermatogenesis-associated protein 7	yes	yes	2	0.013522	105.2	NaN	12349000	0
ATVEDEK	7	0	790.371	P11142	P11142	551	557	HSPA8	Heat shock cognate 71 kDa protein	yes	yes	2	0.035131	63.565	0.021904	29698000	807830
ATVMDVKPVDYR	12	1	1392.71	P27694	P27694	589	600	RPA1	Replication protein A 70 kDa DNA-binding subunit;Replication protein A 70 kDa DNA-binding subunit, N-terminally processed	yes	yes	2;3	6.6386e-08	171.62	0.026414	7036800000	178080000
AVAEQVLHSQSR	12	0	1323.69	Q01804	Q01804	49	60	OTUD4	OTU domain-containing protein 4	yes	yes	2;3	0.000129	80.905	0.50806	58109000	29548000
AVANQTSATFLR	12	0	1277.67	P62191	P62191	238	249	PSMC1	26S protease regulatory subunit 4	yes	yes	2	0.0055244	71.806	0.088994	26182000	1672400
AVAVVVDPIQSVK	13	0	1323.78	O00487	O00487	140	152	PSMD14	26S proteasome non-ATPase regulatory subunit 14	yes	yes	2	0.0059085	66.989	NaN	11755000	0
AVCEADQSHGGPR	13	0	1382.6	O14545	O14545	265	277	TRAFD1	TRAF-type zinc finger domain-containing protein 1	yes	yes	3	0.002995	66.023	0.038943	22811000	545010
AVCMLSNTTAIAEAWAR	17	0	1863.9	P68363;P68366;Q71U36;Q13748;Q6PEY2	P68363	374	390	TUBA1B;TUBA4A;TUBA1A;TUBA3C;TUBA3E	Tubulin alpha-1B chain;Tubulin alpha-4A chain;Tubulin alpha-1A chain;Tubulin alpha-3C/D chain;Tubulin alpha-3E chain	no	no	2;3	4.3189e-16	186.77	0.037683	243920000	6993000
AVCMLSNTTAVAEAWAR	17	0	1849.88	Q9BQE3	Q9BQE3	374	390	TUBA1C	Tubulin alpha-1C chain	yes	yes	2;3	2.2501e-09	160.8	0.10791	79842000	2903600
AVDFAER	7	0	806.392	P62917	P62917	31	37	RPL8	60S ribosomal protein L8	yes	yes	2	0.012851	117.16	0.15097	24509000	5333500
AVDQHNAEAQDIFGK	15	0	1641.77	P52732	P52732	522	536	KIF11	Kinesin-like protein KIF11	yes	yes	2;3	1.1914e-08	112.67	0.85948	1000600000	871360000
AVDSLVPIGR	10	0	1025.59	P25705	P25705	195	204	ATP5A1	ATP synthase subunit alpha, mitochondrial	yes	yes	2	0.0084571	70.028	0.014865	59868000	1049000
AVFPSIVGR	9	0	944.544	P63261;P60709;Q6S8J3;A5A3E0;P0CG38;P68133;P68032;P63267;P62736	P63261	29	37	ACTG1;ACTB;POTEE;POTEF;POTEI;ACTA1;ACTC1;ACTG2;ACTA2	Actin, cytoplasmic 2;Actin, cytoplasmic 2, N-terminally processed;Actin, cytoplasmic 1;Actin, cytoplasmic 1, N-terminally processed;POTE ankyrin domain family member E;POTE ankyrin domain family member F;POTE ankyrin domain family member I;Actin, alpha skeletal muscle;Actin, alpha cardiac muscle 1;Actin, gamma-enteric smooth muscle;Actin, aortic smooth muscle	no	no	2	0.0042334	66.27	0.051286	280660000	15435000
AVFVDLEPTVIDEVR	15	0	1700.9	P68363;Q71U36;Q9BQE3	P68363	65	79	TUBA1B;TUBA1A;TUBA1C	Tubulin alpha-1B chain;Tubulin alpha-1A chain;Tubulin alpha-1C chain	no	no	3	0.0015766	72.898	0.012542	65183000	558750
AVGSISSTAFDIR	13	0	1322.68	O75153	O75153	704	716	CLUH	Clustered mitochondria protein homolog	yes	yes	2	0.00028374	115.57	0.15513	26734000	2643200
AVHHAAFGDEGAVIEVLHR	19	0	2027.03	Q86YT6	Q86YT6	500	518	MIB1	E3 ubiquitin-protein ligase MIB1	yes	yes	4	0.00010739	84.859	0.38845	30945000	8016200
AVLLAGPPGTGK	12	0	1079.63	Q9Y265	Q9Y265	65	76	RUVBL1	RuvB-like 1	yes	yes	2	0.0071252	66.023	NaN	120170000	0
AVLLDLEPR	9	0	1024.59	Q9NRH3;P23258	Q9NRH3	64	72	TUBG2;TUBG1	Tubulin gamma-2 chain;Tubulin gamma-1 chain	yes	no	2	0.013567	64.711	NaN	5522800	0
AVLVDLEPGTMDSVR	15	0	1600.81	P68371;P04350;Q3ZCM7	P68371	63	77	TUBB4B;TUBB4A;TUBB8	Tubulin beta-4B chain;Tubulin beta-4A chain;Tubulin beta-8 chain	yes	no	2;3	0.0001026	83.633	0.14646	177150000	38733000
AVNTLNEALEFAK	13	0	1418.74	P31327	P31327	1108	1120	CPS1	Carbamoyl-phosphate synthase [ammonia], mitochondrial	yes	yes	2	0.00068061	102.73	0.27745	18488000	11338000
AVPLALALISVSNPR	15	0	1519.91	Q13200	Q13200	689	703	PSMD2	26S proteasome non-ATPase regulatory subunit 2	yes	yes	3	0.016993	50.305	NaN	3436700	0
AWGPGLEGGVVGK	13	0	1225.65	P21333	P21333	581	593	FLNA	Filamin-A	yes	yes	2	0.0031277	60.157	0.35373	127210000	55426000
AYHEQLSVAEITNACFEPANQMVK	24	0	2749.28	P68363;P68366;Q71U36;Q13748;Q6PEY2	P68363	281	304	TUBA1B;TUBA4A;TUBA1A;TUBA3C;TUBA3E	Tubulin alpha-1B chain;Tubulin alpha-4A chain;Tubulin alpha-1A chain;Tubulin alpha-3C/D chain;Tubulin alpha-3E chain	no	no	3	4.455e-10	136.62	0.06821	153920000	6799400
CDTEFPNFK	9	0	1156.49	P27694	P27694	503	511	RPA1	Replication protein A 70 kDa DNA-binding subunit;Replication protein A 70 kDa DNA-binding subunit, N-terminally processed	yes	yes	2	0.0011372	93.178	0.029387	588840000	17130000
CENIQKPLSSVQENIQQK	18	1	2142.07	P52732	P52732	740	757	KIF11	Kinesin-like protein KIF11	yes	yes	2	9.0168e-22	209.23	0.73192	12372000	6481500
CNEIINWLDK	10	0	1303.62	P11142	P11142	574	583	HSPA8	Heat shock cognate 71 kDa protein	yes	yes	2	0.00099203	105.46	0.023444	205190000	4977900
CRPFNLAER	9	1	1161.57	P52732	P52732	25	33	KIF11	Kinesin-like protein KIF11	yes	yes	3	0.017124	36.585	0.22608	9081400	2449900
CWAGSLWLFK	10	0	1266.62	Q9BQA1	Q9BQA1	53	62	WDR77	Methylosome protein 50	yes	yes	2	0.00041253	94.309	0.86814	29747000	92110000
DADETKEWIEEK	12	1	1491.67	Q13813	Q13813	1241	1252	SPTAN1	Spectrin alpha chain, non-erythrocytic 1	yes	yes	3	0.040771	23.676	0.68351	243030000	176630000
DAGEGLLAVQITDPEGKPK	19	1	1937.01	P21333	P21333	1574	1592	FLNA	Filamin-A	yes	yes	3	0.014549	41.485	0.32523	28892000	8384400
DAGQISGLNVLR	12	0	1241.67	P38646	P38646	207	218	HSPA9	Stress-70 protein, mitochondrial	yes	yes	2	0.00028308	117.79	0.1465	33832000	6580100
DAGTIAGLNVLR	12	0	1198.67	P11142	P11142	160	171	HSPA8	Heat shock cognate 71 kDa protein	yes	yes	2;3	0.00020243	113.69	0.054139	2445800000	34982000
DALSDLALHFLNK	13	0	1455.77	P50991	P50991	307	319	CCT4	T-complex protein 1 subunit delta	yes	yes	2;3	8.0391e-09	147.96	0.09049	29787000	3249300
DAPQDFHPDR	10	0	1196.52	P21333	P21333	665	674	FLNA	Filamin-A	yes	yes	3	0.0021104	80.102	0.54782	15434000	9688100
DAQTQLVGLHAK	12	0	1279.69	Q96R06	Q96R06	615	626	SPAG5	Sperm-associated antigen 5	yes	yes	3	0.013258	56.654	0.093323	76404000	8279200
DATWSPLNHSLLTTVGWDHQVVHHVVPTEPLPAPGPASVTE	41	0	4391.2	Q9BQA1	Q9BQA1	302	342	WDR77	Methylosome protein 50	yes	yes	5	0.033605	12.244	NaN	0	0
DCGSVSTVDEFPEAR	15	0	1667.71	Q01804	Q01804	902	916	OTUD4	OTU domain-containing protein 4	yes	yes	2	1.2658e-08	110.97	0.40317	29005000	11572000
DCQLLEHK	8	0	1041.49	Q9UPN9;O15164	Q9UPN9	298	305	TRIM33;TRIM24	E3 ubiquitin-protein ligase TRIM33;Transcription intermediary factor 1-alpha	yes	no	2	0.021733	63.816	0.016005	390460000	6398900
DDGVSIPGEYTSFLAPISSSK	21	0	2169.05	O14744	O14744	459	479	PRMT5	Protein arginine N-methyltransferase 5;Protein arginine N-methyltransferase 5, N-terminally processed	yes	yes	2	6.2619e-05	72.316	1.0401	101630000	119420000
DDIIENAPTTHTEEYSGEEK	20	0	2276.99	O14744	O14744	165	184	PRMT5	Protein arginine N-methyltransferase 5;Protein arginine N-methyltransferase 5, N-terminally processed	yes	yes	2;3	7.8439e-32	234.62	1.3436	1057100000	1512800000
DEVYQILEK	9	0	1135.58	P52732	P52732	208	216	KIF11	Kinesin-like protein KIF11	yes	yes	2	0.02876	47.228	0.79827	102300000	88844000
DFLAGGIAAAISK	13	0	1232.68	P12236	P12236	11	23	SLC25A6	ADP/ATP translocase 3;ADP/ATP translocase 3, N-terminally processed	yes	yes	2	0.015421	60.55	NaN	16912000	0
DFLLKPELLR	10	1	1242.73	O00148;Q13838	O00148	48	57	DDX39A;DDX39B	ATP-dependent RNA helicase DDX39A;Spliceosome RNA helicase DDX39B	yes	no	3	0.0017704	74.841	NaN	8514300	0
DFLLTAR	7	0	834.46	P63173	P63173	10	16	RPL38	60S ribosomal protein L38	yes	yes	2	0.01435	81.613	0.17565	19003000	3223800
DGARPDVTESESGSPEYR	18	1	1950.86	P10696;P05187	P10696	422	439	ALPPL2;ALPP	Alkaline phosphatase, placental-like;Alkaline phosphatase, placental type	yes	no	3	0.00018081	84.249	NaN	19491000	0
DGAWGAFR	8	0	878.404	P49327	P49327	1508	1515	FASN	Fatty acid synthase;[Acyl-carrier-protein] S-acetyltransferase;[Acyl-carrier-protein] S-malonyltransferase;3-oxoacyl-[acyl-carrier-protein] synthase;3-oxoacyl-[acyl-carrier-protein] reductase;3-hydroxyacyl-[acyl-carrier-protein] dehydratase;Enoyl-[acyl-carrier-protein] reductase;Oleoyl-[acyl-carrier-protein] hydrolase	yes	yes	2	0.019865	66.073	0.41055	4556200	353540
DGEDQTQDTELVETR	15	0	1734.75	P30512;P30459;P30457;P30456;P30453;P30450;P18462;P16190;P16189;P10316;P10314;P01892;P01891;Q31612;Q09160;Q95604;P10321;Q95365;Q29940;Q29836;Q29718;Q04826;P30685;P30498;P30495;P30493;P30492;P30491;P30490;P30488;P30487;P30485;P30484;P30483;P30481;P30480;P30479;P30475;P30466;P30464;P30462;P30461;P30460;P18465;P18464;P18463;P10319;P03989;P01889;Q31610;P30486	Q95365	244	258	HLA-A;HLA-B;HLA-C	HLA class I histocompatibility antigen, A-29 alpha chain;HLA class I histocompatibility antigen, A-74 alpha chain;HLA class I histocompatibility antigen, A-66 alpha chain;HLA class I histocompatibility antigen, A-43 alpha chain;HLA class I histocompatibility antigen, A-34 alpha chain;HLA class I histocompatibility antigen, A-26 alpha chain;HLA class I histocompatibility antigen, A-25 alpha chain;…	no	no	2	2.623e-06	137.21	NaN	16433000	0
DGEDQTQDTELVETRPAGDGTFQK	24	1	2636.18	P30512;P30459;P30457;P30456;P30453;P30450;P18462;P16190;P16189;P10316;P10314;P01892;P01891;Q31612;Q09160;Q95604;P10321	P10321	244	267	HLA-A;HLA-B;HLA-C	HLA class I histocompatibility antigen, A-29 alpha chain;HLA class I histocompatibility antigen, A-74 alpha chain;HLA class I histocompatibility antigen, A-66 alpha chain;HLA class I histocompatibility antigen, A-43 alpha chain;HLA class I histocompatibility antigen, A-34 alpha chain;HLA class I histocompatibility antigen, A-26 alpha chain;HLA class I histocompatibility antigen, A-25 alpha chain;…	no	no	3	0.010386	41.911	NaN	24255000	0
DGEDQTQDTELVETRPAGDR	20	1	2230.99	Q95365;Q29940;Q29836;Q29718;Q04826;P30685;P30498;P30495;P30493;P30492;P30491;P30490;P30488;P30487;P30485;P30484;P30483;P30481;P30480;P30479;P30475;P30466;P30464;P30462;P30461;P30460;P18465;P18464;P18463;P10319;P03989;P01889;Q31610;P30486	Q95365	244	263	HLA-B	HLA class I histocompatibility antigen, B-38 alpha chain;HLA class I histocompatibility antigen, B-59 alpha chain;HLA class I histocompatibility antigen, B-67 alpha chain;HLA class I histocompatibility antigen, B-82 alpha chain;HLA class I histocompatibility antigen, B-40 alpha chain;HLA class I histocompatibility antigen, B-35 alpha chain;HLA class I histocompatibility antigen, B-78 alpha chain;…	yes	no	3	1.9516e-08	130.56	NaN	29849000	0
DGLGSDNIGSR	11	0	1089.51	P98175	P98175	854	864	RBM10	RNA-binding protein 10	yes	yes	2	0.023335	48.115	0.50124	46420000	23341000
DGNASGTTLLEALDCILPPTRPTDK	25	1	2654.32	Q5VTE0;P68104	Q5VTE0	220	244	EEF1A1P5;EEF1A1	Putative elongation factor 1-alpha-like 3;Elongation factor 1-alpha 1	yes	no	3	2.6438e-07	107.65	0.029638	48018000	1114400
DGNASGTTLLEALDCILPPTRPTDKPLR	28	2	3020.56	Q5VTE0;P68104	Q5VTE0	220	247	EEF1A1P5;EEF1A1	Putative elongation factor 1-alpha-like 3;Elongation factor 1-alpha 1	yes	no	3;4	2.3761e-15	151.19	0.033214	111480000	1862600
DGQVINETSQHHDDLE	16	0	1835.79	P08670	P08670	451	466	VIM	Vimentin	yes	yes	2;3	4.5257e-05	117.31	NaN	0	0
DHRPPCAQEAPR	12	1	1432.66	Q13501	Q13501	108	119	SQSTM1	Sequestosome-1	yes	yes	2;3;4	6.7523e-06	136.38	0.011895	329720000	5105800
DIGKPEVEYDCDNLQHSK	18	1	2145.96	Q9UPN9	Q9UPN9	933	950	TRIM33	E3 ubiquitin-protein ligase TRIM33	yes	yes	3	0.0032319	59.983	NaN	14523000	0
DIKPDNLLLDAK	12	1	1353.75	Q9Y2H1	Q9Y2H1	213	224	STK38L	Serine/threonine-protein kinase 38-like	yes	yes	3	0.00023294	66.267	0.43809	46521000	24045000
DIKPDNLLLDSK	12	1	1369.75	Q15208	Q15208	212	223	STK38	Serine/threonine-protein kinase 38	yes	yes	2;3	2.6616e-06	115.57	0.51339	332310000	187800000
DILIQYDR	8	0	1034.54	P62249	P62249	110	117	RPS16	40S ribosomal protein S16	yes	yes	2	0.039374	56.258	0.27325	81386000	21810000
DIQTLLSR	8	0	944.529	P46379	P46379	175	182	BAG6	Large proline-rich protein BAG6	yes	yes	2	0.0020707	71.692	NaN	0	0
DISEASVFDAYVLPK	15	0	1652.83	P62854	P62854	52	66	RPS26	40S ribosomal protein S26	yes	yes	2	0.00023494	102.65	0.1549	20016000	2875900
DISENKR	7	1	860.435	P11142	P11142	252	258	HSPA8	Heat shock cognate 71 kDa protein	yes	yes	2	0.01142	68.915	0.0067523	20096000	293130
DISTTLNADEAVAR	14	0	1474.73	Q92598;O95757	Q92598	361	374	HSPH1;HSPA4L	Heat shock protein 105 kDa;Heat shock 70 kDa protein 4L	yes	no	2	0.00019601	114.31	17.819	35084000	187480000
DIVENICGR	9	0	1074.51	P42166	P42166	324	332	TMPO	Lamina-associated polypeptide 2, isoform alpha;Thymopoietin;Thymopentin	yes	yes	2	0.033754	54.982	0.14817	33989000	5042700
DKDSIHGHSQLDK	13	1	1478.71	Q01804	Q01804	514	526	OTUD4	OTU domain-containing protein 4	yes	yes	4	0.02362	35.037	2.6257	10529000	32591000
DKGEYTLVVK	10	1	1150.62	P21333	P21333	2622	2631	FLNA	Filamin-A	yes	yes	2;3	0.00064928	96.067	0.57118	78814000	35075000
DKLNNLVLFDK	11	1	1317.73	P62851	P62851	42	52	RPS25	40S ribosomal protein S25	yes	yes	3	0.0011353	78.548	0.13412	12376000	2197700
DKNEQAFEEVFQNANFR	17	1	2084.96	P27694	P27694	552	568	RPA1	Replication protein A 70 kDa DNA-binding subunit;Replication protein A 70 kDa DNA-binding subunit, N-terminally processed	yes	yes	2;3;4	3.5487e-77	351.42	0.028579	10292000000	300200000
DKPHVNVGTIGHVDHGK	17	1	1808.93	P49411	P49411	54	70	TUFM	Elongation factor Tu, mitochondrial	yes	yes	4;5	0.0036871	57.366	0.35531	89647000	44973000
DKVQAGDVITIDK	13	1	1400.75	Q9Y230	Q9Y230	185	197	RUVBL2	RuvB-like 2	yes	yes	2	0.0031607	103.88	NaN	17477000	0
DKYPNLQVIGGNVVTAAQAK	20	1	2085.12	P12268	P12268	292	311	IMPDH2	Inosine-5-monophosphate dehydrogenase 2	yes	yes	3	7.2298e-09	139.78	0.19283	47585000	13021000
DLAEDAPWK	9	0	1043.49	P21333;O75369;Q14315	P21333	34	42	FLNA;FLNB;FLNC	Filamin-A;Filamin-B;Filamin-C	yes	no	2	0.017024	44.318	NaN	0	0
DLAGSIIGK	9	0	872.497	P61978	P61978	397	405	HNRNPK	Heterogeneous nuclear ribonucleoprotein K	yes	yes	2	0.033463	44.318	0.32533	54755000	17306000
DLASVQALLR	10	0	1084.62	Q13813	Q13813	286	295	SPTAN1	Spectrin alpha chain, non-erythrocytic 1	yes	yes	2	0.0059156	76.228	0.67468	9105700	5163400
DLDDFQSWLSR	11	0	1380.63	Q01082	Q01082	1070	1080	SPTBN1	Spectrin beta chain, non-erythrocytic 1	yes	yes	2	0.00084718	102.4	0.45643	8925100	4320500
DLEDSLAR	8	0	917.445	P02545	P02545	322	329	LMNA	Prelamin-A/C;Lamin-A/C	yes	yes	2	0.016987	45.972	NaN	0	0
DLEEFFSTVGK	11	0	1270.61	Q14498	Q14498	168	178	RBM39	RNA-binding protein 39	yes	yes	2	0.00097622	84.479	0.3328	7805200	2765800
DLEKPFLLPVEAVYSVPGR	19	1	2128.16	P49411	P49411	253	271	TUFM	Elongation factor Tu, mitochondrial	yes	yes	2;3	1.4597e-09	149.44	0.020976	184160000	4681300
DLKPPNLLLVAGGTVLK	17	1	1747.06	O43318	O43318	156	172	MAP3K7	Mitogen-activated protein kinase kinase kinase 7	yes	yes	3	0.0043516	58.164	0.23825	19028000	3971300
DLLHPSPEEEKR	12	1	1448.73	P42677	P42677	6	17	RPS27	40S ribosomal protein S27	yes	yes	3	0.00062748	109.72	0.2866	21875000	6566200
DLLLTSSYLSDSGSTGEHTK	20	0	2110.01	P08195	P08195	397	416	SLC3A2	4F2 cell-surface antigen heavy chain	yes	yes	3	0.00084301	73.294	0.64047	13222000	3119600
DLNCVPEIADTLGAVAK	17	0	1784.9	O14744	O14744	19	35	PRMT5	Protein arginine N-methyltransferase 5;Protein arginine N-methyltransferase 5, N-terminally processed	yes	yes	2;3	5.7877e-05	103.04	1.1586	401470000	536610000
DLPLLLFR	8	0	985.596	O43175	O43175	462	469	PHGDH	D-3-phosphoglycerate dehydrogenase	yes	yes	2	0.006564	101.64	0.06214	14669000	1041200
DLTDYLMK	8	0	997.479	P63261;P60709;Q562R1;P68133;P68032;P63267;P62736	P63261	184	191	ACTG1;ACTB;ACTBL2;ACTA1;ACTC1;ACTG2;ACTA2	Actin, cytoplasmic 2;Actin, cytoplasmic 2, N-terminally processed;Actin, cytoplasmic 1;Actin, cytoplasmic 1, N-terminally processed;Beta-actin-like protein 2;Actin, alpha skeletal muscle;Actin, alpha cardiac muscle 1;Actin, gamma-enteric smooth muscle;Actin, aortic smooth muscle	no	no	2	0.029265	60.589	0.067129	49308000	3760300
DLTNVQNLQK	10	0	1171.62	Q13813	Q13813	709	718	SPTAN1	Spectrin alpha chain, non-erythrocytic 1	yes	yes	2	0.000428	85.533	NaN	0	0
DLTTAGAVTQCYR	13	0	1454.68	Q02543	Q02543	99	111	RPL18A	60S ribosomal protein L18a	yes	yes	2	5.7729e-09	152.4	0.17037	53139000	11077000
DLVQGEHLGR	10	0	1122.58	P23458	P23458	582	591	JAK1	Tyrosine-protein kinase JAK1	yes	yes	3	0.02228	49.466	0.45847	3552100	1624300
DLYEDELVPLFEK	13	0	1608.79	O43390	O43390	175	187	HNRNPR	Heterogeneous nuclear ribonucleoprotein R	yes	yes	2	0.0083496	63.29	1.3972	5666200	9922100
DNHLLGTFDLTGIPPAPR	18	0	1933.01	P11021	P11021	475	492	HSPA5	78 kDa glucose-regulated protein	yes	yes	3	1.0363e-08	101.08	0.12812	46415000	6649700
DNNLLGK	7	0	772.408	P11142	P11142	452	458	HSPA8	Heat shock cognate 71 kDa protein	no	no	2	0.013319	102.3	0.014246	108890000	1845800
DNNLLGR	7	0	800.414	P0DMV9;P0DMV8;P17066;P34931	P0DMV9	452	458	HSPA6;HSPA1L	Heat shock 70 kDa protein 6;Heat shock 70 kDa protein 1-like	no	no	2	0.016921	79.307	0.33265	74672000	26467000
DPELGLK	7	0	770.417	P49411	P49411	228	234	TUFM	Elongation factor Tu, mitochondrial	yes	yes	2	0.030863	66.799	0.08717	31289000	3888500
DPLELFR	7	0	888.471	Q16401	Q16401	394	400	PSMD5	26S proteasome non-ATPase regulatory subunit 5	yes	yes	2	0.013045	113.7	0.21666	3727100	974180
DQHDTFFLR	9	0	1177.55	Q9Y285	Q9Y285	272	280	FARSA	Phenylalanine--tRNA ligase alpha subunit	yes	yes	3	0.0079695	62.869	NaN	8903200	0
DQTPDENDQVIVK	13	0	1499.71	Q9NZI8	Q9NZI8	526	538	IGF2BP1	Insulin-like growth factor 2 mRNA-binding protein 1	yes	yes	2	0.0060299	66.485	NaN	6247600	0
DQVTAQEIFQDNHEDGPTAK	20	0	2242.01	P13010	P13010	546	565	XRCC5	X-ray repair cross-complementing protein 5	yes	yes	3	6.4344e-18	146.78	0.24686	28684000	8011100
DRDPEAQFEMPYVVR	15	1	1850.86	O14744	O14744	491	505	PRMT5	Protein arginine N-methyltransferase 5;Protein arginine N-methyltransferase 5, N-terminally processed	yes	yes	2;3	2.1628e-10	161.24	0.84863	111870000	112200000
DRPFFAGLVK	10	1	1148.63	P15531	P15531	57	66	NME1	Nucleoside diphosphate kinase A	yes	yes	3	0.013311	48.188	NaN	6148900	0
DRPFFPGLVK	10	1	1174.65	O60361;P22392	O60361	42	51	NME2P1;NME2	Putative nucleoside diphosphate kinase;Nucleoside diphosphate kinase B	yes	no	3	0.008545	55.467	NaN	13776000	0
DSDIQQLQKQLK	12	1	1442.77	Q9NPJ6	Q9NPJ6	104	115	MED4	Mediator of RNA polymerase II transcription subunit 4	yes	yes	3	0.010636	52.247	0.88535	5819000	23263000
DSHGVAQVR	9	0	967.484	P62277	P62277	56	64	RPS13	40S ribosomal protein S13	yes	yes	2	0.027403	57.859	0.14421	14952000	2719900
DSIHGHSQLDK	11	0	1235.59	Q01804	Q01804	516	526	OTUD4	OTU domain-containing protein 4	yes	yes	3	0.023362	48.701	0.61512	20859000	12354000
DSLVDIIGICK	11	0	1231.65	P27694	P27694	314	324	RPA1	Replication protein A 70 kDa DNA-binding subunit;Replication protein A 70 kDa DNA-binding subunit, N-terminally processed	yes	yes	2	0.0021107	85.813	0.036075	5368400000	187840000
DSRPSQAAGDNQGDEAK	17	1	1744.76	Q9Y2W1	Q9Y2W1	186	202	THRAP3	Thyroid hormone receptor-associated protein 3	yes	yes	3	1.8786e-13	145.04	0.44692	13484000	6506100
DSVFLSCSEDNR	12	0	1427.6	Q9BQA1	Q9BQA1	180	191	WDR77	Methylosome protein 50	yes	yes	2	9.9872e-06	111.94	1.4303	287230000	406830000
DSYVGDEAQSK	11	0	1197.52	P63261;P60709;P68133;P68032;P63267;P62736	P63261	51	61	ACTG1;ACTB;ACTA1;ACTC1;ACTG2;ACTA2	Actin, cytoplasmic 2;Actin, cytoplasmic 2, N-terminally processed;Actin, cytoplasmic 1;Actin, cytoplasmic 1, N-terminally processed;Actin, alpha skeletal muscle;Actin, alpha cardiac muscle 1;Actin, gamma-enteric smooth muscle;Actin, aortic smooth muscle	no	no	2	0.0044533	77.674	0.063351	83708000	6738000
DTGHVYAMK	9	0	1020.47	Q15208	Q15208	110	118	STK38	Serine/threonine-protein kinase 38	yes	yes	2	0.0059208	79.893	0.97088	9594500	8430100
DTLYEAVR	8	0	965.482	P62906	P62906	8	15	RPL10A	60S ribosomal protein L10a	yes	yes	2	0.0067647	60.436	NaN	0	0
DTSEAPSSSDEK	12	0	1251.51	Q9UPN9	Q9UPN9	201	212	TRIM33	E3 ubiquitin-protein ligase TRIM33	yes	yes	2	8.2557e-06	142.47	NaN	68195000	0
DTVENLTAK	9	0	989.503	Q96R06	Q96R06	843	851	SPAG5	Sperm-associated antigen 5	yes	yes	2	0.026547	58.246	0.38891	31511000	6198100
DVDFELIK	8	0	977.507	P48643	P48643	203	210	CCT5	T-complex protein 1 subunit epsilon	yes	yes	2	0.039679	34.387	NaN	0	0
DVDIIDHHDNTYTVK	15	0	1783.84	P21333	P21333	922	936	FLNA	Filamin-A	yes	yes	3	7.6066e-05	65.374	0.43569	83696000	42265000
DVFRDPALK	9	1	1059.57	P61353	P61353	99	107	RPL27	60S ribosomal protein L27	yes	yes	3	0.024086	32.218	0.11398	8631700	1482700
DVNAAIATIK	10	0	1014.57	P68363;Q71U36;Q13748;Q6PEY2;Q9BQE3	P68363	327	336	TUBA1B;TUBA1A;TUBA3C;TUBA3E;TUBA1C	Tubulin alpha-1B chain;Tubulin alpha-1A chain;Tubulin alpha-3C/D chain;Tubulin alpha-3E chain;Tubulin alpha-1C chain	no	no	2	0.0040713	61.344	0.024007	1150400000	29800000
DVSGLHSK	8	0	841.429	P52732	P52732	509	516	KIF11	Kinesin-like protein KIF11	yes	yes	2	0.011766	59.35	0.79478	25584000	20482000
DWNTLIVGK	9	0	1044.56	O14744	O14744	77	85	PRMT5	Protein arginine N-methyltransferase 5;Protein arginine N-methyltransferase 5, N-terminally processed	yes	yes	2	0.0011427	88.495	1.7479	395220000	712320000
DWVLNEFK	8	0	1049.52	P17844	P17844	381	388	DDX5	Probable ATP-dependent RNA helicase DDX5	yes	yes	2	0.017124	69.825	NaN	11619000	0
DYFEEYGK	8	0	1049.43	P22626	P22626	130	137	HNRNPA2B1	Heterogeneous nuclear ribonucleoproteins A2/B1	yes	yes	2	0.02782	50.04	0.089418	32591000	3627500
DYGVYLEDSGHTLR	14	0	1623.75	Q13162	Q13162	187	200	PRDX4	Peroxiredoxin-4	yes	yes	2	1.6127e-05	129.77	0.36161	15594000	1775200
DYIPVDQEELR	11	0	1375.66	Q14204	Q14204	2880	2890	DYNC1H1	Cytoplasmic dynein 1 heavy chain 1	yes	yes	2	0.012294	62.694	0.16212	10556000	5181500
DYLHLPPEIVPATLR	15	0	1732.95	P46783	P46783	81	95	RPS10	40S ribosomal protein S10	yes	yes	3	0.02246	45.17	4.3534	11879000	39708000
EAALYPHLPPEADPR	15	0	1674.84	Q13501	Q13501	379	393	SQSTM1	Sequestosome-1	yes	yes	2;3	0.00064204	91.812	0.28277	104110000	14359000
EAFQSVVLPAFEK	13	0	1463.77	Q6P2E9	Q6P2E9	1116	1128	EDC4	Enhancer of mRNA-decapping protein 4	yes	yes	2	0.012095	44.132	NaN	0	0
EAGAGGLAIAVEGPSK	16	0	1425.75	P21333	P21333	2265	2280	FLNA	Filamin-A	yes	yes	2	4.7622e-07	94.203	0.37661	39140000	17456000
EAGNINQSLLTLGR	14	0	1484.79	P52732	P52732	284	297	KIF11	Kinesin-like protein KIF11	yes	yes	2	2.4849e-09	127.36	0.57916	556370000	284720000
EANEILQR	8	0	971.504	P12268;P20839	P12268	196	203	IMPDH2;IMPDH1	Inosine-5-monophosphate dehydrogenase 2;Inosine-5-monophosphate dehydrogenase 1	yes	no	2	0.0053773	141.52	0.21292	38905000	12654000
EANNFLWPFK	10	0	1264.62	P18124	P18124	203	212	RPL7	60S ribosomal protein L7	yes	yes	2	0.002416	86.898	0.1055	64775000	6903800
EASIDILHSIVK	12	0	1323.74	O00231	O00231	21	32	PSMD11	26S proteasome non-ATPase regulatory subunit 11	yes	yes	3	0.017972	53.034	NaN	7591200	0
EATAGNPGGQTVR	13	0	1256.61	P27708	P27708	359	371	CAD	CAD protein;Glutamine-dependent carbamoyl-phosphate synthase;Aspartate carbamoyltransferase;Dihydroorotase	yes	yes	2	0.00014334	120.87	0.0062101	104680000	415870
EATTEFSVDAR	11	0	1224.56	P21333	P21333	1273	1283	FLNA	Filamin-A	yes	yes	2	0.00053037	80.014	NaN	0	0
EAVCEVALDYK	11	0	1295.61	Q01082	Q01082	2259	2269	SPTBN1	Spectrin beta chain, non-erythrocytic 1	yes	yes	2	0.00030075	80.245	0.4907	4485000	2851700
EAVLLLK	7	0	784.506	P36578	P36578	166	172	RPL4	60S ribosomal protein L4	yes	yes	2	0.0086678	66.993	0.14374	30808000	4594500
ECPSDECGAGVFMASHFDR	19	0	2170.85	P62979	P62979	120	138	RPS27A	Ubiquitin-40S ribosomal protein S27a;Ubiquitin;40S ribosomal protein S27a	yes	yes	3	0.00024186	85.087	NaN	8081600	0
EDAANNYAR	9	0	1022.44	P68363;A6NHL2;P68366;Q71U36;Q13748;Q9BQE3	P68363	97	105	TUBA1B;TUBAL3;TUBA4A;TUBA1A;TUBA3C;TUBA1C	Tubulin alpha-1B chain;Tubulin alpha chain-like 3;Tubulin alpha-4A chain;Tubulin alpha-1A chain;Tubulin alpha-3C/D chain;Tubulin alpha-1C chain	no	no	2	0.0032905	91.069	0.034112	93234000	2812300
EDGLAQQQTQLNLR	14	0	1612.82	P49327	P49327	2207	2220	FASN	Fatty acid synthase;[Acyl-carrier-protein] S-acetyltransferase;[Acyl-carrier-protein] S-malonyltransferase;3-oxoacyl-[acyl-carrier-protein] synthase;3-oxoacyl-[acyl-carrier-protein] reductase;3-hydroxyacyl-[acyl-carrier-protein] dehydratase;Enoyl-[acyl-carrier-protein] reductase;Oleoyl-[acyl-carrier-protein] hydrolase	yes	yes	2	3.1061e-07	145	NaN	8789300	0
EDGNEEDKENQGDETQGQQPPQR	23	1	2627.1	P67809	P67809	257	279	YBX1	Nuclease-sensitive element-binding protein 1	yes	yes	3	1.2833e-21	196.31	0.083195	88327000	6923300
EDLTEIR	7	0	874.44	P05388;Q8NHW5	P05388	93	99	RPLP0;RPLP0P6	60S acidic ribosomal protein P0;60S acidic ribosomal protein P0-like	yes	no	2	0.037694	62.659	0.82907	10016000	7790300
EDLVVAPAGITLK	13	0	1324.76	P12268	P12268	183	195	IMPDH2	Inosine-5-monophosphate dehydrogenase 2	yes	yes	2	0.035838	40.751	0.1887	17817000	3929500
EDSHPFDLGLYNEAVK	16	0	1832.86	P35244	P35244	89	104	RPA3	Replication protein A 14 kDa subunit	yes	yes	2;3	1.4287e-26	238.58	0.056987	3918700000	213550000
EDSQRPGAHLTVK	13	1	1436.74	Q32P51;P09651	Q32P51	93	105	HNRNPA1L2;HNRNPA1	Heterogeneous nuclear ribonucleoprotein A1-like 2;Heterogeneous nuclear ribonucleoprotein A1;Heterogeneous nuclear ribonucleoprotein A1, N-terminally processed	yes	no	4	0.0083934	41.996	0.067282	37505000	3874600
EDTEEHHLR	9	0	1164.52	Q32P51;P09651;P22626	P22626	121	129	HNRNPA1L2;HNRNPA1;HNRNPA2B1	Heterogeneous nuclear ribonucleoprotein A1-like 2;Heterogeneous nuclear ribonucleoprotein A1;Heterogeneous nuclear ribonucleoprotein A1, N-terminally processed;Heterogeneous nuclear ribonucleoproteins A2/B1	no	no	2;3	0.00060856	115.71	0.22394	58300000	8234400
EDVFVHQTAIK	11	0	1285.67	P67809;Q9Y2T7;P16989	P67809	82	92	YBX1;YBX2;YBX3	Nuclease-sensitive element-binding protein 1;Y-box-binding protein 2;Y-box-binding protein 3	no	no	2	0.00018298	121.29	0.39478	19275000	4873300
EDVSESVGASGQR	13	0	1319.6	Q9UPN9	Q9UPN9	260	272	TRIM33	E3 ubiquitin-protein ligase TRIM33	yes	yes	2	0.00074949	101.53	NaN	209900000	0
EDVSESVGASGQRPVFCPVHK	21	1	2284.09	Q9UPN9	Q9UPN9	260	280	TRIM33	E3 ubiquitin-protein ligase TRIM33	yes	yes	2;3;4	2.6212e-14	183.45	0.017133	482540000	2966200
EEAENTLQSFR	11	0	1322.61	P08670	P08670	197	207	VIM	Vimentin	yes	yes	2	0.00097771	100.69	0.28399	84858000	25690000
EEASGSSVTAEEAK	14	0	1393.62	P13010	P13010	689	702	XRCC5	X-ray repair cross-complementing protein 5	yes	yes	2	4.3039e-08	119.87	0.27093	16555000	3746800
EEFEHQQK	8	0	1073.48	P11142	P11142	590	597	HSPA8	Heat shock cognate 71 kDa protein	yes	yes	2;3	1.8309e-05	173.73	0.014348	168070000	2814500
EELNLTANR	9	0	1058.54	O95816	O95816	78	86	BAG2	BAG family molecular chaperone regulator 2	yes	yes	2	0.0086992	74.376	0.052286	82950000	4094300
EELSALVAPAFAHTSQVLVDK	21	0	2224.17	P27708	P27708	572	592	CAD	CAD protein;Glutamine-dependent carbamoyl-phosphate synthase;Aspartate carbamoyltransferase;Dihydroorotase	yes	yes	3	1.9267e-08	128.05	0.083816	86535000	7024800
EELSNVLAAMR	11	0	1231.62	Q9Y3U8	Q9Y3U8	88	98	RPL36	60S ribosomal protein L36	yes	yes	2	0.0028505	82.417	0.22664	11002000	2046600
EESGKPGAHVTVK	13	1	1337.69	P22626	P22626	100	112	HNRNPA2B1	Heterogeneous nuclear ribonucleoproteins A2/B1	yes	yes	2	0.0017999	113.07	NaN	3143900	0
EEYITSALESTEEK	14	0	1627.75	P52732	P52732	478	491	KIF11	Kinesin-like protein KIF11	yes	yes	2;3	1.7992e-11	179.5	0.91112	530480000	478600000
EFADSLGIPFLETSAK	16	0	1723.87	Q9H0U4;Q92928;P62820	Q9H0U4	138	153	RAB1B;RAB1C;RAB1A	Ras-related protein Rab-1B;Putative Ras-related protein Rab-1C;Ras-related protein Rab-1A	yes	no	2	0.00048039	94.203	0.081226	9447400	546750
EFIQEPAK	8	0	960.492	O14744	O14744	53	60	PRMT5	Protein arginine N-methyltransferase 5;Protein arginine N-methyltransferase 5, N-terminally processed	yes	yes	2	0.0043155	75.738	1.3065	411630000	581890000
EFSITDVVPYPISLR	15	0	1734.92	P34932	P34932	391	405	HSPA4	Heat shock 70 kDa protein 4	yes	yes	2	3.3802e-06	134.88	NaN	6034100	0
EFSPFGTITSAK	12	0	1283.64	P11940	P11940	313	324	PABPC1	Polyadenylate-binding protein 1	yes	yes	2	0.0011925	62.232	0.28442	31483000	11302000
EGGFLLLHTLLR	12	0	1367.79	P49327	P49327	1338	1349	FASN	Fatty acid synthase;[Acyl-carrier-protein] S-acetyltransferase;[Acyl-carrier-protein] S-malonyltransferase;3-oxoacyl-[acyl-carrier-protein] synthase;3-oxoacyl-[acyl-carrier-protein] reductase;3-hydroxyacyl-[acyl-carrier-protein] dehydratase;Enoyl-[acyl-carrier-protein] reductase;Oleoyl-[acyl-carrier-protein] hydrolase	yes	yes	3	0.015359	55.04	0.096268	3817400	175380
EGGQIAVFDATNTTR	15	0	1578.76	Q16875	Q16875	117	131	PFKFB3	6-phosphofructo-2-kinase/fructose-2,6-bisphosphatase 3;6-phosphofructo-2-kinase;Fructose-2,6-bisphosphatase	yes	yes	2	2.4776e-06	82.837	0.73291	18645000	19028000
EGIPALDNFLDKL	13	1	1443.76	P13639	P13639	846	858	EEF2	Elongation factor 2	yes	yes	2	0.0024623	66.004	0.039145	14214000	389920
EGLELPEDEEEK	12	0	1415.63	P08238;Q58FF7;Q58FF6;P07900;Q58FG0	P08238	539	550	HSP90AB1;HSP90AB3P;HSP90AB4P;HSP90AA1;HSP90AA5P	Heat shock protein HSP 90-beta;Putative heat shock protein HSP 90-beta-3;Putative heat shock protein HSP 90-beta 4;Heat shock protein HSP 90-alpha;Putative heat shock protein HSP 90-alpha A5	no	no	2	0.001845	87.719	0.87949	39742000	59525000
EGNASGVSLLEALDTILPPTRPTDKPLR	28	2	2959.6	Q05639	Q05639	220	247	EEF1A2	Elongation factor 1-alpha 2	yes	yes	4	0.0011507	58.462	NaN	8202300	0
EGPYSISVLYGDEEVPR	17	0	1908.91	P21333	P21333	1516	1532	FLNA	Filamin-A	yes	yes	2	7.7792e-07	84.94	0.45073	35284000	15838000
EHALLAYTLGVK	12	0	1313.73	Q5VTE0;P68104;Q05639	Q5VTE0	135	146	EEF1A1P5;EEF1A1;EEF1A2	Putative elongation factor 1-alpha-like 3;Elongation factor 1-alpha 1;Elongation factor 1-alpha 2	no	no	3	2.6156e-06	118.9	0.074452	36581000	2888900
EHLLDQLK	8	0	994.545	P52732	P52732	945	952	KIF11	Kinesin-like protein KIF11	yes	yes	2	0.004144	124.08	0.91373	230710000	202260000
EHLLDQLKR	9	1	1150.65	P52732	P52732	945	953	KIF11	Kinesin-like protein KIF11	yes	yes	3	0.00038339	125.82	0.66492	20116000	15704000
EHLLLAR	7	0	850.502	P49411	P49411	163	169	TUFM	Elongation factor Tu, mitochondrial	yes	yes	2	0.01212	90.986	NaN	21490000	0
EHLTSEAASGNHR	13	0	1407.65	Q9BZF9	Q9BZF9	525	537	UACA	Uveal autoantigen with coiled-coil domains and ankyrin repeats	yes	yes	3	0.027705	44.511	NaN	3391500	0
EHVEEISELFYDAK	14	0	1707.8	Q9Y265	Q9Y265	428	441	RUVBL1	RuvB-like 1	yes	yes	2	5.7991e-11	173.33	0.22647	27867000	6368900
EHVIEALR	8	0	965.529	P27635	P27635	146	153	RPL10	60S ribosomal protein L10	yes	yes	2	0.006582	84.498	0.10014	21252000	2521900
EIAEAYLGK	9	0	992.518	P11142	P11142	129	137	HSPA8	Heat shock cognate 71 kDa protein	yes	yes	2	0.032324	45.022	0.013698	2028400000	22505000
EIEQEAAVELSQLR	14	0	1613.83	P47985	P47985	183	196	UQCRFS1	Cytochrome b-c1 complex subunit Rieske, mitochondrial;Cytochrome b-c1 complex subunit 11	yes	yes	2	0.00048918	101.75	NaN	10955000	0
EIIDLVLDR	9	0	1084.61	P68363;Q71U36;Q9BQE3	P68363	113	121	TUBA1B;TUBA1A;TUBA1C	Tubulin alpha-1B chain;Tubulin alpha-1A chain;Tubulin alpha-1C chain	no	no	2	0.0082682	59.908	0.019684	555490000	12301000
EIIDPVLDR	9	0	1068.58	P68366	P68366	113	121	TUBA4A	Tubulin alpha-4A chain	yes	yes	2	0.039059	52.579	0.018637	94187000	2151100
EIIQDVTLHDLDVANAR	17	0	1920.99	Q9Y265	Q9Y265	233	249	RUVBL1	RuvB-like 1	yes	yes	3	0.00095924	78.078	0.060517	50661000	586600
EILETLIK	8	0	957.575	Q06210	Q06210	18	25	GFPT1	Glutamine--fructose-6-phosphate aminotransferase [isomerizing] 1	yes	yes	2	0.029621	60.436	NaN	18889000	0
EILGTAQSVGCNVDGR	16	0	1674.8	P30050	P30050	131	146	RPL12	60S ribosomal protein L12	yes	yes	2	1.4841e-12	183.23	0.5875	50377000	21321000
EILLEMIHSIQNSQDMR	17	0	2056.01	O95816	O95816	54	70	BAG2	BAG family molecular chaperone regulator 2	yes	yes	2;3	4.0286e-09	157.11	0.089447	50152000	3931300
EILRGTYAELMK	12	1	1422.75	C9J1S8	C9J1S8	224	235	TRIM49D1	Tripartite motif-containing protein 49D1	yes	yes	2	0.020272	49.448	NaN	0	2036900
EILVGDVGQTVDDPYATFVK	20	0	2165.09	P23528	P23528	54	73	CFL1	Cofilin-1	yes	yes	2	1.8477e-12	165.3	NaN	13808000	0
EISFAYEVLSNPEK	14	0	1624.8	O60884	O60884	49	62	DNAJA2	DnaJ homolog subfamily A member 2	yes	yes	2	0.0038209	72.898	0.21516	28381000	6287100
EIVHIQAGQCGNQIGTK	17	0	1851.93	Q9BUF5	Q9BUF5	3	19	TUBB6	Tubulin beta-6 chain	yes	yes	3	2.8404e-05	107.63	0.385	23450000	9135600
EIVHLQAGQCGNQIGAK	17	0	1821.92	P68371;P04350	P68371	3	19	TUBB4B;TUBB4A	Tubulin beta-4B chain;Tubulin beta-4A chain	yes	no	2	5.0757e-12	168.45	0.046611	63357000	2358900
EKDRDPEAQFEMPYVVR	17	2	2108	O14744	O14744	489	505	PRMT5	Protein arginine N-methyltransferase 5;Protein arginine N-methyltransferase 5, N-terminally processed	yes	yes	2;3;4	1.0557e-07	93.909	0.75941	134900000	129230000
EKENLSYDLVPLK	13	1	1546.82	Q92598	Q92598	83	95	HSPH1	Heat shock protein 105 kDa	yes	yes	2	1.2338e-06	147.52	NaN	11915000	0
EKFENLGIQPPK	12	1	1398.75	P17980	P17980	210	221	PSMC3	26S protease regulatory subunit 6A	yes	yes	3	0.034118	33.751	0.19434	8751000	1688300
EKPYFPIPEEYTFIQNVPLEDR	22	1	2723.35	Q00839	Q00839	463	484	HNRNPU	Heterogeneous nuclear ribonucleoprotein U	yes	yes	3	6.2959e-12	113.42	0.10677	33584000	3305300
EKSMDQDFWCPDSYDPSR	18	1	2261.9	Q9P266	Q9P266	1338	1355	KIAA1462	Junctional protein associated with coronary artery disease	yes	yes	2	0.019456	43.208	0.25978	50657000	10391000
ELAEDGYSGVEVR	13	0	1422.66	P23396	P23396	28	40	RPS3	40S ribosomal protein S3	yes	yes	2	1.1109e-07	110.92	0.088146	89211000	10012000
ELAETIAADDGTDPR	15	0	1572.73	O75153	O75153	679	693	CLUH	Clustered mitochondria protein homolog	yes	yes	2	0.022947	55.755	NaN	10092000	0
ELAMPGEDLK	10	0	1101.54	P49411	P49411	396	405	TUFM	Elongation factor Tu, mitochondrial	yes	yes	2	0.0067521	54.486	NaN	0	0
ELAQQVQQVADDYGK	15	0	1690.82	Q92841	Q92841	255	269	DDX17	Probable ATP-dependent RNA helicase DDX17	yes	yes	2	0.00015108	106.14	0.44547	12746000	4616300
ELDTVTLEDIK	11	0	1274.66	O43242	O43242	66	76	PSMD3	26S proteasome non-ATPase regulatory subunit 3	yes	yes	2	0.00061986	106.67	0.057686	13406000	1055200
ELEEIVQPIISK	12	0	1396.78	P11021	P11021	622	633	HSPA5	78 kDa glucose-regulated protein	yes	yes	2	0.024748	57.567	0.20504	74617000	15358000
ELEFYLR	7	0	968.497	P62241	P62241	194	200	RPS8	40S ribosomal protein S8	yes	yes	2	0.011418	84.244	0.65537	10449000	7084200
ELEQVCNPIISGLYQGAGGPGPGGFGAQGPK	31	0	3054.49	P0DMV9;P0DMV8	P0DMV9	598	628			yes	no	2	3.3152e-38	244.71	NaN	19102000	0
ELFSQFGK	8	0	954.481	Q13310	Q13310	209	216	PABPC4	Polyadenylate-binding protein 4	yes	yes	2	0.030467	60.074	0.4122	9780100	5663400
ELGITALHIK	10	0	1093.65	P62263	P62263	87	96	RPS14	40S ribosomal protein S14	yes	yes	3	0.018578	35.117	0.11522	44784000	5388400
ELHNTPYGTASEPSEK	16	0	1758.81	Q9NXV2	Q9NXV2	208	223	KCTD5	BTB/POZ domain-containing protein KCTD5	yes	yes	2	1.7525e-05	81.157	1.5724	8901300	16711000
ELISNASDALDK	12	0	1274.64	P08238;P14625	P08238	42	53	HSP90AB1;HSP90B1	Heat shock protein HSP 90-beta;Endoplasmin	yes	no	2	0.0016376	90.793	0.057099	55921000	3551800
ELLTLDEKDPR	11	1	1327.7	P46781	P46781	59	69	RPS9	40S ribosomal protein S9	yes	yes	3	0.041697	28.624	0.28749	28183000	7467600
ELNNTCEPVVTQPK	14	0	1627.79	Q92598	Q92598	791	804	HSPH1	Heat shock protein 105 kDa	yes	yes	2	1.304e-07	146.96	NaN	24398000	0
ELQEVIQQQNEK	12	0	1484.75	Q96R06	Q96R06	1043	1054	SPAG5	Sperm-associated antigen 5	yes	yes	2	2.5766e-09	168.82	NaN	88266000	0
ELSDLESAR	9	0	1018.49	P27708	P27708	1067	1075	CAD	CAD protein;Glutamine-dependent carbamoyl-phosphate synthase;Aspartate carbamoyltransferase;Dihydroorotase	yes	yes	2	0.0055199	80.688	0.15131	59431000	8027900
ELTAVVQK	8	0	886.512	P23396	P23396	68	75	RPS3	40S ribosomal protein S3	yes	yes	2	0.031929	47.657	0.071965	83306000	7272200
ELTSTCSPIISK	12	0	1334.68	P34932	P34932	774	785	HSPA4	Heat shock 70 kDa protein 4	yes	yes	2	0.0037203	78.324	0.26014	14056000	3252700
ELTVSNNDINEAGVR	15	0	1629.8	P13489	P13489	174	188	RNH1	Ribonuclease inhibitor	yes	yes	2	0.001861	79.652	NaN	14623000	0
ENCMYQACPTQDCNK	15	0	1917.71	P27694	P27694	474	488	RPA1	Replication protein A 70 kDa DNA-binding subunit;Replication protein A 70 kDa DNA-binding subunit, N-terminally processed	yes	yes	2	5.5714e-12	179.56	0.031665	291770000	8239000
ENCMYQACPTQDCNKK	16	1	2045.81	P27694	P27694	474	489	RPA1	Replication protein A 70 kDa DNA-binding subunit;Replication protein A 70 kDa DNA-binding subunit, N-terminally processed	yes	yes	3	0.0024713	77.746	0.036675	191500000	7069800
ENISEWR	7	0	932.435	P60891	P60891	157	163	PRPS1	Ribose-phosphate pyrophosphokinase 1	yes	yes	2	0.0015196	72.789	NaN	0	0
ENLLDFIK	8	0	990.539	P07237	P07237	223	230	P4HB	Protein disulfide-isomerase	yes	yes	2	0.014337	57.859	0.17952	6383900	1068400
ENLSYDLVPLK	11	0	1289.69	Q92598	Q92598	85	95	HSPH1	Heat shock protein 105 kDa	yes	yes	2	0.02634	57.175	1.9839	9987700	3743400
EPLVATNLPGR	11	0	1165.65	P42166	P42166	254	264	TMPO	Lamina-associated polypeptide 2, isoform alpha;Thymopoietin;Thymopentin	yes	yes	2	8.1931e-05	124.67	0.037112	51849000	2526800
EPNVSPSQVTENNFPEK	17	0	1914.9	Q01804	Q01804	122	138	OTUD4	OTU domain-containing protein 4	yes	yes	2	0.0013575	81.157	0.35084	7617700	2979900
EQELHNLLEVVSQCCEASSSDITEK	25	0	2904.31	P52732	P52732	841	865	KIF11	Kinesin-like protein KIF11	yes	yes	3	1.0945e-25	173.89	0.79614	398040000	326890000
EQGVLSFWR	9	0	1120.57	P05141;P12236	P05141	64	72	SLC25A5;SLC25A6	ADP/ATP translocase 2;ADP/ATP translocase 2, N-terminally processed;ADP/ATP translocase 3;ADP/ATP translocase 3, N-terminally processed	no	no	2	0.0021108	113.62	0.032455	172440000	9121900
EQIVPKPEEEVAQK	14	1	1622.85	P18621	P18621	154	167	RPL17	60S ribosomal protein L17	yes	yes	2;3	0.00081461	116.58	0.11723	112980000	11385000
EQLQTVQDKAGK	12	1	1343.7	Q01484	Q01484	1653	1664	ANK2	Ankyrin-2	yes	yes	3	0.0021666	63.864	NaN	21621000	0
EQQIVIQSSGGLSK	14	0	1472.78	P38646	P38646	542	555	HSPA9	Stress-70 protein, mitochondrial	yes	yes	2	0.00017328	115.68	0.21716	23065000	4338600
EQSILELGSLLAK	13	0	1399.79	O00231	O00231	47	59	PSMD11	26S proteasome non-ATPase regulatory subunit 11	yes	yes	2	7.2837e-06	87.989	NaN	0	0
EQVANSAFVER	11	0	1248.61	P08238;Q58FF7	P08238	492	502	HSP90AB1;HSP90AB3P	Heat shock protein HSP 90-beta;Putative heat shock protein HSP 90-beta-3	yes	no	2	0.00092724	101.35	0.33376	34549000	8248500
EQVGHIR	7	0	837.446	Q15208	Q15208	129	135	STK38	Serine/threonine-protein kinase 38	yes	yes	2	0.0063796	76.847	0.4393	37375000	17030000
EQWQEQINQLK	11	0	1442.72	Q15154	Q15154	997	1007	PCM1	Pericentriolar material 1 protein	yes	yes	2	4.9923e-09	176.48	0.37251	61654000	24385000
ERETVPVELEPK	12	1	1424.75	Q01804	Q01804	971	982	OTUD4	OTU domain-containing protein 4	yes	yes	3	0.040759	23.682	0.31128	17898000	4004400
ERHPGSFDVVHVK	13	1	1505.77	P62701;P22090	P62701	199	211	RPS4X;RPS4Y1	40S ribosomal protein S4, X isoform;40S ribosomal protein S4, Y isoform 1	yes	no	4	0.0056546	56.139	0.15098	19963000	4802300
ERPAAIPIEIK	11	1	1235.72	Q9Y2H1	Q9Y2H1	393	403	STK38L	Serine/threonine-protein kinase 38-like	yes	yes	2;3	4.1607e-05	107.09	0.24766	78948000	20097000
ERPAAISIEIK	11	1	1225.7	Q15208	Q15208	392	402	STK38	Serine/threonine-protein kinase 38	yes	yes	2;3	4.5635e-05	125.54	0.45701	183570000	89737000
ESATADAGYAILEK	14	0	1437.7	P98175	P98175	686	699	RBM10	RNA-binding protein 10	yes	yes	2	0.00025352	72.898	0.58251	56741000	32742000
ESDGASDEAEESGSQGK	17	0	1681.66	O75688	O75688	375	391	PPM1B	Protein phosphatase 1B	yes	yes	2	8.3826e-15	168.41	0.63385	67781000	47208000
ESFDGSVR	8	0	895.404	P19338	P19338	590	597	NCL	Nucleolin	yes	yes	2	0.017134	69.812	0.28785	11648000	4445700
ESNYFGLSPEER	12	0	1426.64	Q01804	Q01804	436	447	OTUD4	OTU domain-containing protein 4	yes	yes	2	0.00016279	80.312	0.34436	25092000	7958300
ESPPTVDSTQQPNPLPLR	18	0	1975	Q15154	Q15154	1890	1907	PCM1	Pericentriolar material 1 protein	yes	yes	2	9.6874e-06	117.07	NaN	35112000	0
ESWMADYCKDDK	12	1	1546.61	Q5THJ4	Q5THJ4	2817	2828	VPS13D	Vacuolar protein sorting-associated protein 13D	yes	yes	2	0.029872	42.629	0.87745	392560000	739770000
ETAPVSQPENKPESK	15	1	1639.81	O95817	O95817	310	324	BAG3	BAG family molecular chaperone regulator 3	yes	yes	2;3	4.7074e-08	159.22	NaN	174640000	0
ETGEHLVHVK	10	0	1147.6	P21333	P21333	2015	2024	FLNA	Filamin-A	yes	yes	2;3	0.00041659	105.2	0.53731	92530000	56524000
ETLTFPPEVPISEK	14	0	1585.82	Q15208	Q15208	339	352	STK38	Serine/threonine-protein kinase 38	yes	yes	2	6.8431e-08	106.58	0.33069	147860000	49739000
ETLVFPPEVPISEK	14	0	1583.84	Q9Y2H1	Q9Y2H1	340	353	STK38L	Serine/threonine-protein kinase 38-like	yes	yes	2	0.010979	60.901	0.16576	54073000	11739000
ETMQSLNDR	9	0	1092.49	P05783;CON__Q92764;CON__Q497I4;Q92764	P05783	82	90	KRT18;KRT35	Keratin, type I cytoskeletal 18;Keratin, type I cuticular Ha5	yes	no	2	0.00306	72.325	1.8402	27238000	44435000
ETTIDGEELVK	11	0	1232.61	P52732	P52732	247	257	KIF11	Kinesin-like protein KIF11	yes	yes	2	0.017335	51.979	1.1147	596040000	527730000
ETTYYDVLGVKPNATQEELK	20	1	2297.14	P31689	P31689	4	23	DNAJA1	DnaJ homolog subfamily A member 1	yes	yes	3	0.0064726	50.776	NaN	33387000	0
ETTYYDVLGVKPNATQEELKK	21	2	2425.24	P31689	P31689	4	24	DNAJA1	DnaJ homolog subfamily A member 1	yes	yes	3;4	0.0045574	51.431	0.024255	148550000	1516400
ETVSEESNVLCLSK	14	0	1593.76	P13639	P13639	581	594	EEF2	Elongation factor 2	yes	yes	2	0.00033384	105.99	0.14694	27530000	3467300
EVATAIR	7	0	758.429	P15880	P15880	146	152	RPS2	40S ribosomal protein S2	yes	yes	2	0.020457	76.134	NaN	15236000	0
EVDEQMLAIQSK	12	0	1389.68	Q9BUF5	Q9BUF5	325	336	TUBB6	Tubulin beta-6 chain	no	no	2	0.00026909	71.888	NaN	14274000	0
EVDEQMLNVQNK	12	0	1445.68	P07437;P68371	P68371	325	336	TUBB;TUBB4B	Tubulin beta chain;Tubulin beta-4B chain	no	no	2	1.4226e-07	158.94	0.10091	546220000	43883000
EVDSKPVSQKPPPPSEK	17	2	1847.96	O95817	O95817	345	361	BAG3	BAG family molecular chaperone regulator 3	yes	yes	4	0.029047	31.115	NaN	51522000	0
EVEPEPTEDKDLEADEEDTR	20	1	2345	P20042	P20042	43	62	EIF2S2	Eukaryotic translation initiation factor 2 subunit 2	yes	yes	3	0.00023836	80.236	NaN	20322000	0
EVEQLIK	7	0	857.486	P25789	P25789	232	238	PSMA4	Proteasome subunit alpha type-4	yes	yes	2	0.0086678	66.993	0.34225	34451000	12367000
EVFEDAAEIR	10	0	1177.56	P19338	P19338	411	420	NCL	Nucleolin	yes	yes	2	0.015406	54.259	0.15352	48195000	6027800
EVIELPLTNPELFQR	15	0	1796.97	P62333	P62333	147	161	PSMC6	26S protease regulatory subunit 10B	yes	yes	2	6.5324e-06	125.22	NaN	10938000	0
EVLQNQLGIRPPTR	14	1	1619.91	Q7Z6Z7	Q7Z6Z7	2983	2996	HUWE1	E3 ubiquitin-protein ligase HUWE1	yes	yes	3	0.011079	49.298	1.5598	26384000	45704000
EVNETNKR	8	1	988.494	Q9UPN9	Q9UPN9	350	357	TRIM33	E3 ubiquitin-protein ligase TRIM33	yes	yes	2	0.039782	37.727	0.004815	1065100	4544.2
EVTEEEAER	9	0	1090.48	Q9UPN4	Q9UPN4	255	263	CEP131	Centrosomal protein of 131 kDa	yes	yes	2	0.022879	59.908	1.0366	9928200	8398300
EVVHTVSLHEIDVINSR	17	0	1946.02	Q9Y230	Q9Y230	237	253	RUVBL2	RuvB-like 2	yes	yes	3	0.0034937	62.709	0.064269	41115000	2782500
EVYFAER	7	0	912.434	P50238	P50238	10	16	CRIP1	Cysteine-rich protein 1	yes	yes	2	0.020663	56.27	0.4653	18620000	8032800
EWNLPPNAPACMER	14	0	1683.75	Q9BQA1	Q9BQA1	16	29	WDR77	Methylosome protein 50	yes	yes	2	2.8525e-06	94.717	0.69162	41605000	24028000
EYHPDKNPNAGDK	13	1	1483.67	O60884	O60884	34	46	DNAJA2	DnaJ homolog subfamily A member 2	yes	yes	3;4	0.0045881	59.227	0.054422	66744000	4187400
EYQDLLNVK	9	0	1120.58	P08670;P17661;Q16352;P07196;P07197;P12036	P08670	382	390	VIM;DES;INA;NEFL;NEFM;NEFH	Vimentin;Desmin;Alpha-internexin;Neurofilament light polypeptide;Neurofilament medium polypeptide;Neurofilament heavy polypeptide	yes	no	2	0.022979	50.805	0.31902	46189000	14178000
EYQTQLIQR	9	0	1177.61	Q14204	Q14204	603	611	DYNC1H1	Cytoplasmic dynein 1 heavy chain 1	yes	yes	2	0.0036335	85.676	1.1099	18480000	29489000
EYTEEIER	8	0	1067.48	P52732	P52732	377	384	KIF11	Kinesin-like protein KIF11	yes	yes	2	0.0066604	65.224	0.57468	375200000	224930000
FADLSEAANR	10	0	1092.52	P08670	P08670	295	304	VIM	Vimentin	yes	yes	2	0.0025381	85.355	0.21813	122290000	25448000
FAGVDIR	7	0	776.418	P62249	P62249	63	69	RPS16	40S ribosomal protein S16	yes	yes	2	0.015226	110.63	0.20426	76167000	15751000
FALACNASDK	10	0	1095.5	P35250	P35250	167	176	RFC2	Replication factor C subunit 2	yes	yes	2	0.0082999	70.412	0.089788	14724000	597490
FANYIDK	7	0	869.428	P08670	P08670	114	120	VIM	Vimentin	yes	yes	2	0.038371	47.082	0.53602	64892000	55960000
FAVAALQSK	9	0	933.528	Q5W0B1	Q5W0B1	217	225	RNF219	RING finger protein 219	yes	yes	2	0.02541	49.3	0.30971	8138300	3424400
FCADSDGFSQELR	13	0	1530.64	P52732	P52732	772	784	KIF11	Kinesin-like protein KIF11	yes	yes	2	5.2909e-08	128.54	0.58206	583160000	355980000
FCALEEK	7	0	895.411	P52732	P52732	733	739	KIF11	Kinesin-like protein KIF11	yes	yes	2	0.0073019	72.875	0.77078	226980000	183900000
FCCEWEHR	8	0	1222.46	Q15208	Q15208	360	367	STK38	Serine/threonine-protein kinase 38	yes	yes	2;3	0.00085189	105.81	0.47126	244240000	121930000
FCLICNYLSK	10	0	1316.63	P40937	P40937	151	160	RFC5	Replication factor C subunit 5	yes	yes	2	0.032934	54.784	0.35347	16155000	6503000
FDAGELITQR	10	0	1148.58	P35232	P35232	134	143	PHB	Prohibitin	yes	yes	2	0.0011353	103.08	1.9065	11847000	16604000
FDASFFGVHPK	11	0	1250.61	P49327	P49327	60	70	FASN	Fatty acid synthase;[Acyl-carrier-protein] S-acetyltransferase;[Acyl-carrier-protein] S-malonyltransferase;3-oxoacyl-[acyl-carrier-protein] synthase;3-oxoacyl-[acyl-carrier-protein] reductase;3-hydroxyacyl-[acyl-carrier-protein] dehydratase;Enoyl-[acyl-carrier-protein] reductase;Oleoyl-[acyl-carrier-protein] hydrolase	yes	yes	3	0.014964	55.467	0.094979	10904000	1063400
FDDAVVQSDMK	11	0	1253.56	P11142	P11142	78	88	HSPA8	Heat shock cognate 71 kDa protein	yes	yes	2	0.0010681	99.5	0.10478	389220000	40743000
FDDGAGGDNEVQR	13	0	1378.57	P35998	P35998	285	297	PSMC2	26S protease regulatory subunit 7	yes	yes	2	0.00052891	106.32	0.080366	25378000	1841300
FDLMYAK	7	0	886.426	P68363;A6NHL2;P68366;Q71U36;Q13748;Q6PEY2;Q9BQE3	P68363	395	401	TUBA1B;TUBAL3;TUBA4A;TUBA1A;TUBA3C;TUBA3E;TUBA1C	Tubulin alpha-1B chain;Tubulin alpha chain-like 3;Tubulin alpha-4A chain;Tubulin alpha-1A chain;Tubulin alpha-3C/D chain;Tubulin alpha-3E chain;Tubulin alpha-1C chain	no	no	2	0.028505	68.915	0.027137	96111000	2761000
FDQLFDDESDPFEVLK	16	0	1942.88	Q8NC51	Q8NC51	17	32	SERBP1	Plasminogen activator inhibitor 1 RNA-binding protein	yes	yes	2	0.00020169	102.08	0.25878	8771300	1510700
FDTGNLCMVTGGANLGR	17	0	1781.82	P62701	P62701	175	191	RPS4X	40S ribosomal protein S4, X isoform	yes	yes	2	1.1616e-06	134.76	0.3542	21772000	6138700
FDVQFPENNWINPDK	15	0	1861.86	O60884	O60884	333	347	DNAJA2	DnaJ homolog subfamily A member 2	yes	yes	2	5.1757e-06	129.38	0.13443	61334000	11133000
FEELCSDLFR	10	0	1314.59	P0DMV9;P0DMV8;P17066;P48741	P0DMV9	302	311	HSPA6;HSPA7	Heat shock 70 kDa protein 6;Putative heat shock 70 kDa protein 7	no	no	2	0.00042584	121.6	0.03246	575010000	18223000
FEELNADLFR	10	0	1252.61	P11142	P11142	302	311	HSPA8	Heat shock cognate 71 kDa protein	no	no	2;3	0.00050194	113.93	0.01244	7122800000	83213000
FEELNMDLFR	10	0	1312.61	P11021	P11021	327	336	HSPA5	78 kDa glucose-regulated protein	yes	yes	2	0.0011796	102.52	NaN	14781000	0
FEGLTAR	7	0	792.413	Q15208	Q15208	448	454	STK38	Serine/threonine-protein kinase 38	yes	yes	2	0.013393	107.59	0.45294	90218000	44019000
FEGLTQR	7	0	849.434	Q9Y2H1	Q9Y2H1	446	452	STK38L	Serine/threonine-protein kinase 38-like	yes	yes	2	0.0073218	72.789	0.47547	15885000	8129500
FENAFLSHVVSQHQALLGTIR	21	0	2366.25	P25705	P25705	507	527	ATP5A1	ATP synthase subunit alpha, mitochondrial	yes	yes	4	1.5343e-05	99.11	0.083194	60612000	1645800
FFFNLGVK	8	0	970.528	Q01804	Q01804	701	708	OTUD4	OTU domain-containing protein 4	yes	yes	2	0.0034836	79.469	0.75411	6375500	4079600
FFFPSLR	7	0	912.486	P43355	P43355	292	298	MAGEA1	Melanoma-associated antigen 1	yes	yes	2	0.011513	85.265	0.22322	7800700	492900
FFPLIEVNK	9	0	1105.62	P27694	P27694	245	253	RPA1	Replication protein A 70 kDa DNA-binding subunit;Replication protein A 70 kDa DNA-binding subunit, N-terminally processed	yes	yes	2	0.0035998	86.205	0.028017	7616100000	224530000
FGDPVVQSDMK	11	0	1221.57	P0DMV9;P0DMV8	P0DMV9	78	88			yes	no	2	0.032455	54.772	0.027134	120630000	4379400
FGGEHVPNSPFQVTALAGDQPSVQPPLR	28	0	2944.48	P21333	P21333	1726	1753	FLNA	Filamin-A	yes	yes	3	1.3083e-08	117.08	0.14375	61164000	5367200
FGNICVVR	8	0	963.496	Q15393	Q15393	1050	1057	SF3B3	Splicing factor 3B subunit 3	yes	yes	2	0.0033561	87.323	0.24216	13307000	3373100
FGNPLLVQDVESYDPVLNPVLNR	23	0	2597.35	Q14204	Q14204	3629	3651	DYNC1H1	Cytoplasmic dynein 1 heavy chain 1	yes	yes	3	0.0002092	77.631	NaN	3161300	0
FGPALSVK	8	0	817.47	P11940;Q9H361	P11940	214	221	PABPC1;PABPC3	Polyadenylate-binding protein 1;Polyadenylate-binding protein 3	yes	no	2	0.036266	57.59	0.23099	27212000	6729100
FGPLTPELMVPR	12	0	1355.73	P40937	P40937	174	185	RFC5	Replication factor C subunit 5	yes	yes	2	0.006062	69.864	0.097021	14124000	1027700
FGQGAHHAAGQAGNEAGR	18	0	1734.79	Q6UWP8	Q6UWP8	242	259	SBSN	Suprabasin	yes	no	3	0.00010357	98.572	NaN	4540100	0
FGVPVIADGGIQNVGHIAK	19	0	1891.03	P12268	P12268	357	375	IMPDH2	Inosine-5-monophosphate dehydrogenase 2	yes	yes	3	0.0014124	56.424	0.23935	56480000	17542000
FGYVDFESAEDLEK	14	0	1647.73	P19338	P19338	349	362	NCL	Nucleolin	yes	yes	2	0.0011606	87.447	0.27621	9938900	2640500
FICEQDHQNFLR	12	0	1605.74	Q92598	Q92598	656	667	HSPH1	Heat shock protein 105 kDa	yes	yes	2;3	0.00017925	121.02	0.057049	80954000	3698900
FIEIAARK	8	1	946.56	Q00839	Q00839	566	573	HNRNPU	Heterogeneous nuclear ribonucleoprotein U	yes	yes	2	0.026227	45.081	0.061905	20201000	914960
FIGSPPGYVGHEEGGQLTK	19	0	1971.97	Q9H078	Q9H078	423	441	CLPB	Caseinolytic peptidase B protein homolog	yes	yes	3	0.01306	50.358	0.082014	26531000	1126800
FIHDQTSPNPK	11	0	1282.63	P53007	P53007	150	160	SLC25A1	Tricarboxylate transport protein, mitochondrial	yes	yes	3	0.0030194	72.531	NaN	16341000	0
FILAPAK	7	0	758.469	P13674	P13674	321	327	P4HA1	Prolyl 4-hydroxylase subunit alpha-1	yes	yes	2	0.024671	72.355	0.39018	6469500	655400
FILNLPTFSVR	11	0	1305.74	P49721	P49721	171	181	PSMB2	Proteasome subunit beta type-2	yes	yes	2	0.0049071	76.332	NaN	13155000	0
FITHAPPGEFNEVFNDVR	18	0	2088.01	P52907	P52907	20	37	CAPZA1	F-actin-capping protein subunit alpha-1	yes	yes	3	7.5983e-08	92.096	1.7729	18158000	38847000
FIVNTLK	7	0	833.501	P27694	P27694	82	88	RPA1	Replication protein A 70 kDa DNA-binding subunit;Replication protein A 70 kDa DNA-binding subunit, N-terminally processed	yes	yes	2	0.027297	69.998	0.036549	9074800000	326130000
FLALDLGGTNFR	12	0	1322.7	Q2TB90	Q2TB90	528	539	HKDC1	Putative hexokinase HKDC1	yes	yes	2	0.000425	113.38	0.060797	24997000	1122500
FLAVGLVDNTVR	12	0	1302.73	Q15393	Q15393	604	615	SF3B3	Splicing factor 3B subunit 3	yes	yes	2	0.006711	67.519	0.28934	24132000	7614800
FLDDLGNAK	9	0	991.497	O95816	O95816	124	132	BAG2	BAG family molecular chaperone regulator 2	yes	yes	2	0.0030177	95.358	0.013677	261550000	5596200
FLEQQTLCNNQVNDLTTALK	20	0	2349.16	Q9Y448	Q9Y448	289	308	KNSTRN	Small kinetochore-associated protein	yes	yes	3	6.5665e-11	153.25	0.094056	42029000	3231200
FLFSLFGQK	9	0	1085.59	Q13155	Q13155	216	224	AIMP2	Aminoacyl tRNA synthase complex-interacting multifunctional protein 2	yes	yes	2	0.013886	56.432	0.10977	9679800	889380
FLILPDMLK	9	0	1088.63	P62318	P62318	70	78	SNRPD3	Small nuclear ribonucleoprotein Sm D3	yes	yes	2	0.005243	61.78	1.019	15863000	15897000
FLIPNASQAESK	12	0	1303.68	P63104	P63104	104	115	YWHAZ	14-3-3 protein zeta/delta	yes	yes	2	0.0051712	73.082	0.28016	10292000	1762500
FLITGADQNR	10	0	1133.58	Q6P2E9	Q6P2E9	369	378	EDC4	Enhancer of mRNA-decapping protein 4	yes	yes	2	0.0095617	67.334	0.09742	30343000	4933700
FLLSESGSTK	10	0	1067.55	Q2TB90	Q2TB90	442	451	HKDC1	Putative hexokinase HKDC1	yes	yes	2	0.0080827	70.942	0.11477	16136000	2661400
FLQFVTGTSK	10	0	1126.6	Q7Z6Z7	Q7Z6Z7	4296	4305	HUWE1	E3 ubiquitin-protein ligase HUWE1	yes	yes	2	0.0075666	72.2	0.043093	24681000	692250
FLSDEENLK	9	0	1093.53	Q03393	Q03393	30	38	PTS	6-pyruvoyl tetrahydrobiopterin synthase	yes	yes	2	0.0048526	63.076	1.6579	202710000	366100000
FLSQLLER	8	0	1004.57	Q92974	Q92974	293	300	ARHGEF2	Rho guanine nucleotide exchange factor 2	yes	yes	2	0.0065769	89.355	NaN	5093000	0
FNADEFEDMVAEK	13	0	1543.65	P27635	P27635	176	188	RPL10	60S ribosomal protein L10	yes	yes	2	0.00055891	105.19	0.18226	26065000	5716800
FNEEHIPDSPFVVPVASPSGDAR	23	0	2466.18	P21333	P21333	2311	2333	FLNA	Filamin-A	yes	yes	3	0.00010193	82.177	0.17525	76241000	12881000
FNPDIFSPGVR	11	0	1247.63	O75153	O75153	717	727	CLUH	Clustered mitochondria protein homolog	yes	yes	2	0.036427	53.211	0.19251	19032000	2554100
FNVWDTAGQEK	11	0	1293.6	P62826	P62826	61	71	RAN	GTP-binding nuclear protein Ran	yes	yes	2	5.5262e-09	175.49	0.058884	272470000	16619000
FPGQLNADLR	10	0	1129.59	P07437;A6NNZ2;CON__ENSEMBL:ENSBTAP00000025008;Q9H4B7;P68371;P04350;Q3ZCM7;Q9BUF5	P68371	242	251	TUBB;TUBB1;TUBB4B;TUBB4A;TUBB8;TUBB6	Tubulin beta chain;Tubulin beta-8 chain-like protein LOC260334;Tubulin beta-1 chain;Tubulin beta-4B chain;Tubulin beta-4A chain;Tubulin beta-8 chain;Tubulin beta-6 chain	no	no	2	0.00038719	99.568	0.017906	687800000	8777800
FQEAEERPK	9	1	1132.55	Q92598	Q92598	706	714	HSPH1	Heat shock protein 105 kDa	yes	yes	2;3	0.011348	83.883	0.023994	65230000	1125500
FQQHLEQEQWALQQQR	16	0	2096.02	Q9UPN4	Q9UPN4	778	793	CEP131	Centrosomal protein of 131 kDa	yes	yes	3	9.3585e-09	145.43	NaN	29004000	0
FQSIVIGCALEDQKK	15	1	1734.9	O95816	O95816	155	169	BAG2	BAG family molecular chaperone regulator 2	yes	yes	2	0.00050646	82.59	0.70178	6520300	4968900
FSEVAAVSEKPIFQESPSHLLEESPPNPCSEQLHCSK	37	1	4193.97	Q96R06	Q96R06	182	218	SPAG5	Sperm-associated antigen 5	yes	yes	5	0.014886	35.308	0.22303	31060000	3189300
FSGVPDR	7	0	776.382	A2NJV5;A0A0C4DH68;A0A0A0MRZ7;A0A075B6S2	A2NJV5	80	86	IGKV A18;IGKV2D-29		yes	no	2	0.012969	98.997	0.0059338	237700000	1484000
FSPAGPILSIR	11	0	1156.66	P11940;Q9H361;Q4VXU2;Q5JQF8	P11940	31	41	PABPC1;PABPC3;PABPC1L;PABPC1L2A	Polyadenylate-binding protein 1;Polyadenylate-binding protein 3;Polyadenylate-binding protein 1-like;Polyadenylate-binding protein 1-like 2	yes	no	2	0.025006	47.039	0.12018	43621000	6489400
FSPAGPVLSIR	11	0	1142.64	Q13310	Q13310	31	41	PABPC4	Polyadenylate-binding protein 4	yes	yes	2	0.001464	67.385	0.104	23212000	2610500
FSVCVLGDQQHCDEAK	16	0	1891.82	P62906	P62906	63	78	RPL10A	60S ribosomal protein L10a	yes	yes	2;3	0.00014797	103.6	0.13983	97705000	9561200
FSVSPVVR	8	0	889.502	P13639	P13639	499	506	EEF2	Elongation factor 2	yes	yes	2	0.006582	84.498	0.13365	36898000	9895000
FTITPPTAQVVGVLK	15	0	1569.91	P52907	P52907	179	193	CAPZA1	F-actin-capping protein subunit alpha-1	yes	yes	2	0.0259	54.402	NaN	13220000	0
FTQAGSEVSALLGR	14	0	1434.75	P06576	P06576	311	324	ATP5B	ATP synthase subunit beta, mitochondrial	yes	yes	2	2.1284e-06	143.25	0.15913	52842000	5287900
FVADGIFK	8	0	895.48	P23396	P23396	11	18	RPS3	40S ribosomal protein S3	yes	yes	2	0.0072577	62.546	0.12401	81626000	10237000
FVEEQNLK	8	0	1005.51	Q16875	Q16875	285	292	PFKFB3	6-phosphofructo-2-kinase/fructose-2,6-bisphosphatase 3;6-phosphofructo-2-kinase;Fructose-2,6-bisphosphatase	yes	yes	2	0.02606	61.962	0.96182	20078000	20491000
FVHDNYVIR	9	0	1161.59	P31327	P31327	1445	1453	CPS1	Carbamoyl-phosphate synthase [ammonia], mitochondrial	yes	yes	3	0.0042942	74.165	0.23929	9313200	1789300
FVNVVPTFGK	10	0	1106.61	P62861	P62861	42	51	FAU	40S ribosomal protein S30	yes	yes	2	0.0097978	66.758	0.17013	35108000	6358700
FVPAEMGTHTVSVK	14	0	1501.76	P21333	P21333	2202	2215	FLNA	Filamin-A	yes	yes	3	0.0050401	45.825	0.43501	30572000	13082000
FVQCPDGELQK	11	0	1319.62	Q9Y230	Q9Y230	224	234	RUVBL2	RuvB-like 2	yes	yes	2	0.00029556	117.52	0.12895	88970000	18954000
FVVQNVSAQK	10	0	1118.61	Q92598	Q92598	462	471	HSPH1	Heat shock protein 105 kDa	yes	yes	2	0.034192	54.259	0.032167	65823000	1678000
FWEVISDEHGIDPTGTYHGDSDLQLDR	27	0	3101.4	P07437	P07437	20	46	TUBB	Tubulin beta chain	yes	yes	3;4	1.7881e-11	139.15	0.056476	175170000	3804000
FWEVISDEHGIDPTGTYHGDSDLQLER	27	0	3115.42	P68371;P04350	P68371	20	46	TUBB4B;TUBB4A	Tubulin beta-4B chain;Tubulin beta-4A chain	yes	no	4	1.1263e-09	123.71	0.031322	124290000	2750300
FWYFVSQLK	9	0	1216.63	Q02543	Q02543	44	52	RPL18A	60S ribosomal protein L18a	yes	yes	2	0.0018602	78.516	0.19595	27163000	5128900
FYEEVHDLER	10	0	1335.61	P55209;Q99733	Q99733	95	104	NAP1L1;NAP1L4	Nucleosome assembly protein 1-like 1;Nucleosome assembly protein 1-like 4	no	no	2	0.0018253	94.363	0.028659	14803000	748950
GADELPYLR	9	0	1032.52	O60825	O60825	406	414	PFKFB2	6-phosphofructo-2-kinase/fructose-2,6-bisphosphatase 2;6-phosphofructo-2-kinase;Fructose-2,6-bisphosphatase	yes	yes	2	0.030553	56.432	0.22965	29107000	5408500
GAEILEVLHSLPAVR	15	0	1602.91	Q15008	Q15008	243	257	PSMD6	26S proteasome non-ATPase regulatory subunit 6	yes	yes	3	0.00024985	95.264	0.015015	16088000	280750
GAFGEVR	7	0	734.371	Q15208;Q9Y2H1	Q15208	98	104	STK38;STK38L	Serine/threonine-protein kinase 38;Serine/threonine-protein kinase 38-like	no	no	2	0.0073833	90.986	0.43676	118540000	53582000
GAFGKPQGTVAR	12	1	1187.64	P27635;Q96L21	P27635	117	128	RPL10;RPL10L	60S ribosomal protein L10;60S ribosomal protein L10-like	yes	no	3	0.00039098	93.839	2.6935	41618000	83508000
GAGTGGLGLAVEGPSEAK	18	0	1569.8	P21333	P21333	1382	1399	FLNA	Filamin-A	yes	yes	2	0.0045753	64.249	0.3929	55854000	24783000
GAGWLFGAK	9	0	905.476	O00743	O00743	211	219	PPP6C	Serine/threonine-protein phosphatase 6 catalytic subunit;Serine/threonine-protein phosphatase 6 catalytic subunit, N-terminally processed	yes	yes	2	0.036419	53.775	0.17098	15672000	3567600
GAIENLLAK	9	0	927.539	Q9UPN9	Q9UPN9	321	329	TRIM33	E3 ubiquitin-protein ligase TRIM33	yes	yes	2	0.016975	62.582	0.01843	976430000	18060000
GATQQILDEAER	12	0	1329.65	P78371	P78371	377	388	CCT2	T-complex protein 1 subunit beta	yes	yes	2	0.00091278	101.53	0.17262	25515000	5404700
GATYGKPVHHGVNQLK	16	1	1704.91	P61313	P61313	78	93	RPL15	60S ribosomal protein L15	yes	yes	3;4	0.0047662	57.414	0.19336	48939000	5797800
GAWSNVLR	8	0	901.477	P05141;P12235;P12236	P05141	273	280	SLC25A5;SLC25A4;SLC25A6	ADP/ATP translocase 2;ADP/ATP translocase 2, N-terminally processed;ADP/ATP translocase 1;ADP/ATP translocase 3;ADP/ATP translocase 3, N-terminally processed	no	no	2	0.0069489	83.753	0.011157	87207000	1230300
GCGTVLLSGPR	11	0	1115.58	Q07020	Q07020	133	143	RPL18	60S ribosomal protein L18	yes	yes	2	0.018501	60.255	0.12724	37989000	2543200
GCHLLVATPGR	11	0	1179.62	O00571;O15523	O00571	316	326	DDX3X;DDX3Y	ATP-dependent RNA helicase DDX3X;ATP-dependent RNA helicase DDX3Y	yes	no	3	0.032161	42.802	0.42167	9198700	4033600
GCTATLGNFAK	11	0	1138.54	P15880	P15880	228	238	RPS2	40S ribosomal protein S2	yes	yes	2	0.014868	53.567	0.15096	85819000	13611000
GDTNIKPILQVINIR	15	1	1692.99	P27694	P27694	17	31	RPA1	Replication protein A 70 kDa DNA-binding subunit;Replication protein A 70 kDa DNA-binding subunit, N-terminally processed	yes	yes	2;3;4	9.7671e-06	119.72	0.021295	9112000000	192980000
GDTNIKPILQVINIRPITTGNSPPR	25	2	2713.52	P27694	P27694	17	41	RPA1	Replication protein A 70 kDa DNA-binding subunit;Replication protein A 70 kDa DNA-binding subunit, N-terminally processed	yes	yes	3;4;5	2.4837e-17	165.85	0.011487	1906200000	21952000
GDTPGHATPGHGGATSSAR	19	0	1732.79	O75533	O75533	271	289	SF3B1	Splicing factor 3B subunit 1	yes	yes	3	2.5711e-15	123.55	0.31633	12092000	2973400
GEETPVIVGSALCALEGR	18	0	1856.93	P49411	P49411	210	227	TUFM	Elongation factor Tu, mitochondrial	yes	yes	2;3	1.1193e-10	117.3	0.45566	78391000	37229000
GEFDAGFIEDLTHK	14	0	1577.74	Q9Y6R9	Q9Y6R9	44	57	CCDC61	Coiled-coil domain-containing protein 61	yes	yes	3	0.014241	54.09	NaN	4525000	0
GEHVHSLPEASVSSKPDEGR	20	1	2117.01	Q01804	Q01804	917	936	OTUD4	OTU domain-containing protein 4	yes	yes	4;5	4.7876e-07	121.44	0.56841	79670000	27074000
GEPAMESSQIVSR	13	0	1389.66	Q15154	Q15154	196	208	PCM1	Pericentriolar material 1 protein	yes	yes	2	0.0065708	64.244	0.20025	15044000	495770
GEVAYIDGQVLVPPGYGQDVR	21	0	2231.12	P27708	P27708	1790	1810	CAD	CAD protein;Glutamine-dependent carbamoyl-phosphate synthase;Aspartate carbamoyltransferase;Dihydroorotase	yes	yes	2	0.00070269	79.143	NaN	11374000	0
GFAFVEFSHLQDATR	15	0	1723.83	P98175	P98175	172	186	RBM10	RNA-binding protein 10	yes	yes	2;3	7.4663e-10	150.05	0.47702	88867000	45308000
GFAFVTFDDHDSVDK	15	0	1698.75	Q32P51;P09651	Q32P51	147	161	HNRNPA1L2;HNRNPA1	Heterogeneous nuclear ribonucleoprotein A1-like 2;Heterogeneous nuclear ribonucleoprotein A1;Heterogeneous nuclear ribonucleoprotein A1, N-terminally processed	yes	no	3	7.215e-05	66.246	0.080451	42469000	2887700
GFCFLEYEDHK	11	0	1443.61	O43390;O60506	O43390	290	300	HNRNPR;SYNCRIP	Heterogeneous nuclear ribonucleoprotein R;Heterogeneous nuclear ribonucleoprotein Q	yes	no	3	0.00028634	69.721	0.15658	13088000	1824700
GFFDPNTHENLTYLQLLER	19	0	2306.13	Q15149;P58107	Q15149	2989	3007	PLEC;EPPK1	Plectin;Epiplakin	yes	no	3	1.5742e-06	121.44	0.41141	8433100	2497700
GFGFILFK	8	0	927.522	Q99729	Q99729	111	118	HNRNPAB	Heterogeneous nuclear ribonucleoprotein A/B	yes	yes	2	0.0035622	79.116	0.060284	12250000	731210
GFGFVDFNSEEDAK	14	0	1560.67	P19338	P19338	611	624	NCL	Nucleolin	yes	yes	2	1.3751e-05	132.06	0.25944	51861000	14031000
GFGFVSFER	9	0	1044.5	P11940;Q9H361	P11940	232	240	PABPC1;PABPC3	Polyadenylate-binding protein 1;Polyadenylate-binding protein 3	yes	no	2	0.0030054	72.607	0.22349	39990000	8855600
GFGFVTFDDHDPVDK	15	0	1694.76	P22626	P22626	154	168	HNRNPA2B1	Heterogeneous nuclear ribonucleoproteins A2/B1	yes	yes	3	0.0024065	64.52	0.080287	74089000	6394600
GFPVLSK	7	0	746.433	O14744	O14744	242	248	PRMT5	Protein arginine N-methyltransferase 5;Protein arginine N-methyltransferase 5, N-terminally processed	yes	yes	2	0.0055399	80.462	1.4029	114900000	163040000
GFQFVSSSLPDICYR	15	0	1774.83	P62633	P62633	42	56	CNBP	Cellular nucleic acid-binding protein	yes	yes	2	0.0039717	69.261	0.34607	7872800	1409300
GFSLEELR	8	0	949.487	P26373	P26373	75	82	RPL13	60S ribosomal protein L13	yes	yes	2	0.0090748	60.91	0.1588	35191000	5862300
GGGHVAQIYAIR	12	0	1240.67	P62249	P62249	74	85	RPS16	40S ribosomal protein S16	yes	yes	2	0.0015149	92.611	0.32227	33951000	11209000
GGGQLDLLGVSLASLK	16	0	1526.87	Q8WVB6	Q8WVB6	212	227	CHTF18	Chromosome transmission fidelity protein 18 homolog	yes	yes	2	3.1107e-05	119.92	NaN	9751200	0
GGIGASENLENPPK	14	0	1381.68	O15027	O15027	605	618	SEC16A	Protein transport protein Sec16A	yes	yes	2	0.00030837	107.53	NaN	16395000	0
GGKPEPPAMPQPVPTA	16	1	1572.8	P23396	P23396	228	243	RPS3	40S ribosomal protein S3	yes	yes	2	0.0082387	80.411	NaN	36817000	0
GGMGSGGLATGIAGGLAGMGGIQNEK	26	0	2260.09	P05783	P05783	56	81	KRT18	Keratin, type I cytoskeletal 18	yes	yes	2	7.6673e-14	156.02	1.7014	3707300	6845300
GGQLQEQLTQQLSQALSSAVAGR	23	0	2369.23	Q6P2E9	Q6P2E9	1016	1038	EDC4	Enhancer of mRNA-decapping protein 4	yes	yes	3	9.0489e-13	148.66	NaN	8651700	0
GHAVGDIPGVR	11	0	1076.57	P62266	P62266	109	119	RPS23	40S ribosomal protein S23	yes	yes	3	0.033837	26.118	0.26329	10012000	3454500
GHLENNPALEK	11	0	1220.61	P05388;Q8NHW5	P05388	67	77	RPLP0;RPLP0P6	60S acidic ribosomal protein P0;60S acidic ribosomal protein P0-like	yes	no	3	0.0034826	69.721	0.10966	41177000	3698600
GHNQPCLLVGSGR	13	0	1393.69	P27708	P27708	275	287	CAD	CAD protein;Glutamine-dependent carbamoyl-phosphate synthase;Aspartate carbamoyltransferase;Dihydroorotase	yes	yes	2;3	0.00027585	104.94	0.88245	35621000	11146000
GHPFFEGVDWEHIR	14	0	1724.81	Q9Y2H1	Q9Y2H1	379	392	STK38L	Serine/threonine-protein kinase 38-like	yes	yes	3	9.4675e-10	148.62	0.36569	42894000	14938000
GHPHSASSPSER	12	0	1247.56	Q15003	Q15003	21	32	NCAPH	Condensin complex subunit 2	yes	yes	3	0.00080448	90.614	NaN	433490	0
GHVQPIR	7	0	805.456	P62854;Q5JNZ5	P62854	16	22	RPS26;RPS26P11	40S ribosomal protein S26;Putative 40S ribosomal protein S26-like 1	yes	no	2	0.0068101	88.734	0.092811	14674000	1303400
GIAYIEFK	8	0	939.507	P19338	P19338	430	437	NCL	Nucleolin	yes	yes	2	0.0159	71.501	0.25974	18944000	5015700
GIEKPPFELPDFIK	14	1	1628.88	Q13435	Q13435	516	529	SF3B2	Splicing factor 3B subunit 2	yes	yes	3	0.0036566	51.004	0.16499	16982000	2859000
GILADEDSSRPVWLK	15	1	1684.88	P49327	P49327	1430	1444	FASN	Fatty acid synthase;[Acyl-carrier-protein] S-acetyltransferase;[Acyl-carrier-protein] S-malonyltransferase;3-oxoacyl-[acyl-carrier-protein] synthase;3-oxoacyl-[acyl-carrier-protein] reductase;3-hydroxyacyl-[acyl-carrier-protein] dehydratase;Enoyl-[acyl-carrier-protein] reductase;Oleoyl-[acyl-carrier-protein] hydrolase	yes	yes	3	0.010352	48.899	0.28657	9302300	1113600
GINTLER	7	0	801.434	P52732	P52732	1026	1032	KIF11	Kinesin-like protein KIF11	yes	yes	2	0.0075464	97.602	0.55016	138180000	81672000
GIPHLVTHDAR	11	0	1214.65	P62701;P22090;Q8TD47	P62701	135	145	RPS4X;RPS4Y1;RPS4Y2	40S ribosomal protein S4, X isoform;40S ribosomal protein S4, Y isoform 1;40S ribosomal protein S4, Y isoform 2	yes	no	3	0.030075	43.501	0.1893	34239000	7208100
GISHVIVDEIHER	13	0	1502.78	Q08211	Q08211	504	516	DHX9	ATP-dependent RNA helicase A	yes	yes	3	0.00010831	80.96	NaN	0	0
GITINAAHVEYSTAAR	16	0	1672.85	P49411	P49411	105	120	TUFM	Elongation factor Tu, mitochondrial	yes	yes	3	0.00019902	96.247	0.52293	46829000	18414000
GIVDSITGQR	10	0	1044.56	P15924	P15924	2640	2649	DSP	Desmoplakin	yes	yes	2	0.0091479	48.284	NaN	0	0
GKLDVQFSGLTK	12	1	1291.71	P21333	P21333	905	916	FLNA	Filamin-A	yes	yes	2	0.025383	45.332	0.52245	4597400	3097200
GLAPDLPEDLYHLIK	15	0	1692.91	P62277	P62277	79	93	RPS13	40S ribosomal protein S13	yes	yes	3	0.0032496	51.03	0.14012	79764000	10450000
GLCAIAQAESLR	12	0	1287.66	P23396	P23396	95	106	RPS3	40S ribosomal protein S3	yes	yes	2	1.1725e-05	121.02	0.10322	138230000	11764000
GLDPALGSETLASR	14	0	1385.72	Q9Y448	Q9Y448	225	238	KNSTRN	Small kinetochore-associated protein	yes	yes	2	0.00067485	97.797	0.14566	154990000	29881000
GLEEITVHNK	10	0	1138.6	P52732	P52732	198	207	KIF11	Kinesin-like protein KIF11	yes	yes	2;3	0.00056386	114.39	0.81849	116470000	97052000
GLEEITVHNKDEVYQILEK	19	1	2256.16	P52732	P52732	198	216	KIF11	Kinesin-like protein KIF11	yes	yes	2;3;4	2.851e-31	232.54	0.77059	647360000	531100000
GLESDVAELR	10	0	1087.55	Q03252	Q03252	172	181	LMNB2	Lamin-B2	yes	yes	2	0.0062423	55.806	NaN	0	0
GLFIIDDK	8	0	919.501	Q06830;Q13162	Q06830	129	136	PRDX1;PRDX4	Peroxiredoxin-1;Peroxiredoxin-4	no	no	2	0.0052876	71.379	0.23958	92187000	21091000
GLFIIDGK	8	0	861.496	P32119	P32119	128	135	PRDX2	Peroxiredoxin-2	yes	yes	2	0.0052605	71.501	0.16074	12579000	1876600
GLGLSPDLVVCR	12	0	1284.69	P17812	P17812	206	217	CTPS1	CTP synthase 1	yes	yes	2	0.00079933	103.21	0.26961	10884000	2017200
GLGTGTLYIAESR	13	0	1336.7	P54105	P54105	31	43	CLNS1A	Methylosome subunit pICln	yes	yes	2	0.010937	62.287	0.94666	34102000	34448000
GLLPGLLPAPADK	13	0	1260.74	Q6P2E9	Q6P2E9	679	691	EDC4	Enhancer of mRNA-decapping protein 4	yes	yes	2	0.0056231	68.171	NaN	27867000	0
GLLSSLDHTSIR	12	0	1297.7	P08574	P08574	100	111	CYC1	Cytochrome c1, heme protein, mitochondrial	yes	yes	3	0.00043996	78.903	NaN	0	0
GLNISAVR	8	0	828.482	P23588	P23588	118	125	EIF4B	Eukaryotic translation initiation factor 4B	yes	yes	2	0.0031005	84.568	0.49305	52846000	25348000
GLPFGCSK	8	0	864.416	P31943;P55795;P31942	P31943	117	124	HNRNPH1;HNRNPH2;HNRNPH3	Heterogeneous nuclear ribonucleoprotein H;Heterogeneous nuclear ribonucleoprotein H, N-terminally processed;Heterogeneous nuclear ribonucleoprotein H2;Heterogeneous nuclear ribonucleoprotein H2, N-terminally processed;Heterogeneous nuclear ribonucleoprotein H3	yes	no	2	0.012402	58.981	0.47944	17419000	9181500
GLPVTCEVAPHHLFLSHDDLER	22	0	2541.24	P27708	P27708	1631	1652	CAD	CAD protein;Glutamine-dependent carbamoyl-phosphate synthase;Aspartate carbamoyltransferase;Dihydroorotase	yes	yes	3;4;5	2.2185e-05	89.663	0.097695	117310000	4650100
GLPWSCSADEVQR	13	0	1503.68	P31943	P31943	17	29	HNRNPH1	Heterogeneous nuclear ribonucleoprotein H;Heterogeneous nuclear ribonucleoprotein H, N-terminally processed	yes	yes	2	4.4345e-05	81.239	2.4539	39969000	107920000
GLQDVLR	7	0	799.455	P40227;Q92526	P40227	29	35	CCT6A;CCT6B	T-complex protein 1 subunit zeta;T-complex protein 1 subunit zeta-2	yes	no	2	0.019664	76.847	0.045256	10571000	574430
GLQSFVQCQPFER	13	0	1594.76	Q7Z6Z7	Q7Z6Z7	617	629	HUWE1	E3 ubiquitin-protein ligase HUWE1	yes	yes	2	0.00058416	104.41	6.887	19366000	47314000
GLSEDTTEETLK	12	0	1321.62	P19338	P19338	578	589	NCL	Nucleolin	yes	yes	2	0.00057983	108.56	0.23586	58534000	12928000
GLSWQPPPYTPTPR	14	0	1595.81	Q7Z6Z7	Q7Z6Z7	1112	1125	HUWE1	E3 ubiquitin-protein ligase HUWE1	yes	yes	2	0.030929	53.363	0.80719	9780600	12315000
GLTPSQIGVILR	12	0	1252.75	P62277	P62277	44	55	RPS13	40S ribosomal protein S13	yes	yes	2	5.4408e-05	83.045	0.15027	50797000	7419400
GLVEPVDVVDNADGTQTVNYVPSR	24	0	2543.25	P21333	P21333	1492	1515	FLNA	Filamin-A	yes	yes	2;3	1.2278e-12	149.07	0.55447	72434000	25587000
GLVGIEFK	8	0	861.496	P15924	P15924	2319	2326	DSP	Desmoplakin	yes	yes	2	0.01062	78.728	0.055827	15921000	1403400
GNDTFVTLDEILR	13	0	1491.76	P49959	P49959	33	45	MRE11A	Double-strand break repair protein MRE11A	yes	yes	2	0.00038172	111.88	0.30466	5513800	1633600
GNDTPLALESTNTEK	15	0	1588.76	Q7Z6Z7	Q7Z6Z7	1719	1733	HUWE1	E3 ubiquitin-protein ligase HUWE1	yes	yes	2	0.036396	49.595	NaN	22182000	0
GNFGGSFAGSFGGAGGHAPGVAR	23	0	2033.95	P52272	P52272	628	650	HNRNPM	Heterogeneous nuclear ribonucleoprotein M	yes	yes	3	0.00047302	66.448	0.14679	49154000	6326400
GNKPWISLPR	10	1	1166.66	P62701	P62701	231	240	RPS4X	40S ribosomal protein S4, X isoform	yes	yes	3	0.0031286	55.806	0.10098	39796000	5275700
GPAGDATVASEK	12	0	1101.53	Q15758	Q15758	526	537	SLC1A5	Neutral amino acid transporter B(0)	yes	yes	2	0.00085156	66.004	NaN	0	0
GPAVGIDLGTTYSCVGVFQHGK	22	0	2262.11	P11142	P11142	4	25	HSPA8	Heat shock cognate 71 kDa protein	yes	yes	2	2.3572e-49	283.49	NaN	23803000	0
GPCIIYNEDNGIIK	14	0	1604.79	P36578	P36578	206	219	RPL4	60S ribosomal protein L4	yes	yes	2	0.01182	61.415	0.55814	11619000	8691000
GPHGGAASAQDGR	13	0	1179.54	O75638	O75638	63	75	CTAG2	Cancer/testis antigen 2	yes	yes	3	0.00083376	84.821	0.031505	2577700	77453
GPLQSVQVFGR	11	0	1186.65	P62249	P62249	5	15	RPS16	40S ribosomal protein S16	yes	yes	2	0.0015559	93.096	0.65791	95039000	52420000
GPLVNASLR	9	0	925.535	O14744	O14744	369	377	PRMT5	Protein arginine N-methyltransferase 5;Protein arginine N-methyltransferase 5, N-terminally processed	yes	yes	2	0.0011366	93.649	1.1009	339320000	393720000
GPPDFSSDEEREPTPVLGSGAAAAGR	26	1	2569.2	P42166;P42167	P42166	61	86	TMPO	Lamina-associated polypeptide 2, isoform alpha;Thymopoietin;Thymopentin;Lamina-associated polypeptide 2, isoforms beta/gamma;Thymopoietin;Thymopentin	yes	no	3	1.4942e-07	104.14	0.039855	27883000	1002600
GPSWDPFR	8	0	960.445	P04792	P04792	13	20	HSPB1	Heat shock protein beta-1	yes	yes	2	0.0043279	97.798	0.053586	17320000	1743700
GPTEQLVSPEPEVYEILR	18	0	2055.05	O75688	O75688	214	231	PPM1B	Protein phosphatase 1B	yes	yes	2	4.5116e-19	202.03	0.27344	318250000	109420000
GQDHCGIESEVVAGIPR	17	0	1822.86	P07858	P07858	315	331	CTSB	Cathepsin B;Cathepsin B light chain;Cathepsin B heavy chain	yes	yes	3	0.0017413	69.979	0.42616	15020000	5826000
GQLHHNPGEETR	12	0	1373.64	P05186	P05186	75	86	ALPL	Alkaline phosphatase, tissue-nonspecific isozyme	yes	yes	3	0.0018143	78.324	0.052119	11073000	567150
GQLQSHGVQAR	11	0	1179.61	P98175	P98175	147	157	RBM10	RNA-binding protein 10	yes	yes	2;3	2.7704e-05	112.13	0.51648	257070000	124260000
GQSEDPGSLLSLFR	14	0	1504.75	P08195	P08195	511	524	SLC3A2	4F2 cell-surface antigen heavy chain	yes	yes	2	8.9219e-09	141	0.19472	13059000	2244700
GQTEQLELENSR	12	0	1402.67	Q96R06	Q96R06	706	717	SPAG5	Sperm-associated antigen 5	yes	yes	2	5.8181e-07	153.49	NaN	59335000	0
GQVQEVGWHDVAGWLGR	17	0	1892.93	P17858	P17858	445	461	PFKL	ATP-dependent 6-phosphofructokinase, liver type	yes	yes	3	0.022749	43.261	0.10964	11863000	771540
GSGTASDDEFENLR	14	0	1496.64	Q7Z6Z7	Q7Z6Z7	1902	1915	HUWE1	E3 ubiquitin-protein ligase HUWE1	yes	yes	2	0.0073695	63.29	0.16245	13012000	1162800
GTAYTFFTPGNLK	13	0	1415.71	Q92841	Q92841	516	528	DDX17	Probable ATP-dependent RNA helicase DDX17	yes	yes	2	0.0050514	70.54	0.43211	12719000	7044600
GTEDITSPHGIPLDLLDR	18	0	1947.99	Q9Y265	Q9Y265	340	357	RUVBL1	RuvB-like 1	yes	yes	3	0.00075928	79.676	0.10128	61439000	3231400
GTEVQVDDIKR	11	1	1258.65	Q9Y230	Q9Y230	418	428	RUVBL2	RuvB-like 2	yes	yes	3	0.0013637	98.04	0.39026	25658000	4748700
GTLDPVEK	8	0	857.449	P11142	P11142	312	319	HSPA8	Heat shock cognate 71 kDa protein	yes	yes	2	0.011347	77.732	0.011367	1178500000	14491000
GTSISTKPPLTK	12	1	1228.7	P35249	P35249	7	18	RFC4	Replication factor C subunit 4	yes	yes	3	0.010396	52.576	NaN	16732000	0
GTVEPQLEAR	10	0	1098.57	P21333	P21333	428	437	FLNA	Filamin-A	yes	yes	2	0.0019125	71.524	0.29544	67302000	21369000
GTVLDQVPVNPSLYLIK	17	0	1855.05	Q9Y657;Q5JUX0	Q9Y657	74	90	SPIN1;SPIN3	Spindlin-1;Spindlin-3	yes	no	2	4.9771e-10	110.12	0.38618	20823000	9068600
GTVSFHSHSDHR	12	0	1365.62	O75534	O75534	416	427	CSDE1	Cold shock domain-containing protein E1	yes	yes	3	0.0034418	66.267	0.22321	3776300	841020
GVAASAGSSGENKK	14	1	1261.63	P35249	P35249	21	34	RFC4	Replication factor C subunit 4	yes	yes	2	0.0010503	78.324	NaN	820440	0
GVDEVTIVNILTNR	14	0	1541.84	P07355	P07355	50	63	ANXA2	Annexin A2	yes	yes	2	7.3578e-06	138.21	NaN	9545200	0
GVDWAPLLSTLK	12	0	1298.72	Q5JTW2	Q5JTW2	52	63	CEP78	Centrosomal protein of 78 kDa	yes	yes	2	0.013793	43.405	NaN	0	0
GVQDTDVVSR	10	0	1074.53	Q2TB90	Q2TB90	179	188	HKDC1	Putative hexokinase HKDC1	yes	yes	2	0.036643	53.237	0.099969	18524000	1765300
GVVCIDEFDK	10	0	1180.54	P25205	P25205	404	413	MCM3	DNA replication licensing factor MCM3	yes	yes	2	0.030482	55.806	0.20162	12810000	3056000
GWFDAEGQALDGVSISDLK	19	0	2006.96	P27694	P27694	413	431	RPA1	Replication protein A 70 kDa DNA-binding subunit;Replication protein A 70 kDa DNA-binding subunit, N-terminally processed	yes	yes	2;3	4.661e-14	180.31	0.099898	1646400000	71885000
GWLVDLLNK	9	0	1056.6	Q93008	Q93008	219	227	USP9X	Probable ubiquitin carboxyl-terminal hydrolase FAF-X	yes	yes	2	0.040449	51.949	NaN	5028100	0
GYAFVHFETQEAADK	15	0	1711.78	Q13310	Q13310	139	153	PABPC4	Polyadenylate-binding protein 4	yes	yes	3	0.010382	56.514	0.32542	14456000	4073600
GYAVLGGER	9	0	920.472	P49327	P49327	469	477	FASN	Fatty acid synthase;[Acyl-carrier-protein] S-acetyltransferase;[Acyl-carrier-protein] S-malonyltransferase;3-oxoacyl-[acyl-carrier-protein] synthase;3-oxoacyl-[acyl-carrier-protein] reductase;3-hydroxyacyl-[acyl-carrier-protein] dehydratase;Enoyl-[acyl-carrier-protein] reductase;Oleoyl-[acyl-carrier-protein] hydrolase	yes	yes	2	0.013567	64.711	0.243	23145000	3056400
GYDFESETDTETIAK	15	0	1704.74	Q06210	Q06210	140	154	GFPT1	Glutamine--fructose-6-phosphate aminotransferase [isomerizing] 1	yes	yes	2	0.0008033	87.519	0.35495	18673000	1618800
GYDSAGVGFDGGNDKDWEANACK	23	1	2432	Q06210	Q06210	34	56	GFPT1	Glutamine--fructose-6-phosphate aminotransferase [isomerizing] 1	yes	yes	3	7.0765e-08	123.12	NaN	15045000	0
GYDVDFPR	8	0	967.44	Q06210;O94808	Q06210	683	690	GFPT1;GFPT2	Glutamine--fructose-6-phosphate aminotransferase [isomerizing] 1;Glutamine--fructose-6-phosphate aminotransferase [isomerizing] 2	yes	no	2	0.0037277	65.246	NaN	0	0
GYFEYIEENK	10	0	1290.58	Q00839	Q00839	256	265	HNRNPU	Heterogeneous nuclear ribonucleoprotein U	yes	yes	2	0.0027861	83.862	0.27499	20208000	6140100
GYHYATCLEGALK	13	0	1481.7	Q06210	Q06210	564	576	GFPT1	Glutamine--fructose-6-phosphate aminotransferase [isomerizing] 1	yes	yes	3	0.032697	42.425	1.3215	12962000	7235700
GYSFTTTAER	10	0	1131.52	P63261;P60709	P63261	197	206	ACTG1;ACTB	Actin, cytoplasmic 2;Actin, cytoplasmic 2, N-terminally processed;Actin, cytoplasmic 1;Actin, cytoplasmic 1, N-terminally processed	yes	no	2	0.00053125	112.36	0.063375	273810000	15854000
GYSSLLK	7	0	766.423	P17844	P17844	517	523	DDX5	Probable ATP-dependent RNA helicase DDX5	yes	yes	2	0.016708	49.058	NaN	0	0
HDADGQATLLNLLLR	15	0	1648.89	O43242	O43242	242	256	PSMD3	26S proteasome non-ATPase regulatory subunit 3	yes	yes	3	0.0014838	73.834	1.1744	9566300	4656600
HEEAPGHRPTTNPNASK	17	1	1841.88	P21291	P21291	92	108	CSRP1	Cysteine and glycine-rich protein 1	yes	yes	3;4	0.0002304	83.751	0.1631	18438000	2838100
HFCPNVPIILVGNK	14	0	1606.87	P61586;P08134	P61586	105	118	RHOA;RHOC	Transforming protein RhoA;Rho-related GTP-binding protein RhoC	yes	no	2	0.00044329	102.73	0.13912	12220000	1283100
HGEIDYEAIVK	11	0	1272.63	P62333	P62333	323	333	PSMC6	26S protease regulatory subunit 10B	yes	yes	2	0.0055181	74.524	0.062874	13321000	1181200
HGFCGIPITDTGR	13	0	1429.68	P12268	P12268	137	149	IMPDH2	Inosine-5-monophosphate dehydrogenase 2	yes	yes	3	0.0023172	55.188	0.20204	24684000	5328600
HGRPGIGATHSSR	13	1	1331.68	P62841	P62841	128	140	RPS15	40S ribosomal protein S15	yes	yes	3	0.001798	57.106	0.11753	12041000	1443300
HGSLGFLPR	9	0	982.535	P39023	P39023	11	19	RPL3	60S ribosomal protein L3	yes	yes	2	0.028826	47.187	0.089322	27284000	3961800
HHLGAATPENPEIELLR	17	0	1895.99	Q99417	Q99417	50	66	MYCBP	C-Myc-binding protein	yes	yes	3;4	2.2796e-07	84.62	0.30362	57936000	19150000
HHVLHDQNVDKR	12	1	1496.76	Q02218	Q02218	687	698	OGDH	2-oxoglutarate dehydrogenase, mitochondrial	yes	yes	4	0.012183	44.543	0.21286	1005400	260880
HINESLK	7	0	839.45	Q96M91	Q96M91	421	427	CCDC11	Coiled-coil domain-containing protein 11	yes	yes	2	0.0088815	66.073	0.069818	12017000	806860
HIYFINCGDSR	11	0	1380.62	O75688	O75688	143	153	PPM1B	Protein phosphatase 1B	yes	yes	2;3	0.00010757	85.813	0.52471	179560000	91356000
HIYYITGETK	10	0	1223.62	P07900;Q58FG0	P07900	490	499	HSP90AA1;HSP90AA5P	Heat shock protein HSP 90-alpha;Putative heat shock protein HSP 90-alpha A5	yes	no	2	0.0014164	99.53	0.23797	16436000	2754500
HKPNVVSVEK	10	1	1135.63	P23458	P23458	327	336	JAK1	Tyrosine-protein kinase JAK1	yes	yes	3	0.0074513	44.639	0.26319	7274900	2584200
HLAGEVAK	8	0	823.455	Q13200	Q13200	161	168	PSMD2	26S proteasome non-ATPase regulatory subunit 2	yes	yes	2	0.02606	61.962	0.053566	10800000	763050
HLCAHGQCR	9	0	1137.49	Q14766	Q14766	1128	1136	LTBP1	Latent-transforming growth factor beta-binding protein 1	yes	yes	3	0.00025986	93.429	0.36329	660830	221970
HLEHECPER	9	0	1205.52	Q12933	Q12933	151	159	TRAF2	TNF receptor-associated factor 2	yes	yes	3	0.00025981	93.598	0.087015	5880900	457160
HLEINPDHPIVETLR	15	0	1781.94	P08238	P08238	625	639	HSP90AB1	Heat shock protein HSP 90-beta	yes	yes	3	0.011413	55.546	0.3019	56396000	12457000
HLLQEAR	7	0	865.477	O15027	O15027	1837	1843	SEC16A	Protein transport protein Sec16A	yes	yes	2	0.0090761	65.235	0.39814	17629000	9216200
HLTHAQSTLDAK	12	0	1320.68	Q15125	Q15125	210	221	EBP	3-beta-hydroxysteroid-Delta(8),Delta(7)-isomerase	yes	yes	3	0.00089973	87.719	0.15074	19036000	1508100
HLTHENVQR	9	0	1132.57	Q12874	Q12874	339	347	SF3A3	Splicing factor 3A subunit 3	yes	yes	3	0.00044144	78.149	0.33051	5275300	956260
HMQAELQQQQAVLAK	15	0	1721.89	Q96R06	Q96R06	780	794	SPAG5	Sperm-associated antigen 5	yes	yes	2	2.3167e-05	119	NaN	15467000	0
HMSVSSIK	8	0	887.453	P15927	P15927	236	243	RPA2	Replication protein A 32 kDa subunit	yes	yes	2	0.0068282	131.22	0.068676	976130000	69070000
HNAHGAGNGLR	11	0	1102.54	O75688	O75688	13	23	PPM1B	Protein phosphatase 1B	yes	yes	2;3	1.7028e-05	92.428	0.46113	9218300	4692300
HNQRPTFR	8	1	1054.54	P21333	P21333	93	100	FLNA	Filamin-A	yes	yes	3	0.0016152	65.156	0.32018	18396000	5532400
HPGSFDVVHVK	11	0	1220.63	P62701;P22090	P62701	201	211	RPS4X;RPS4Y1	40S ribosomal protein S4, X isoform;40S ribosomal protein S4, Y isoform 1	yes	no	3	6.3899e-06	112.83	0.23951	30457000	5261800
HPHDIIDDINSGAVECPAS	19	0	2045.91	P30050	P30050	147	165	RPL12	60S ribosomal protein L12	yes	yes	2;3	6.6172e-14	178.03	NaN	0	0
HPQPGAVELAAK	12	0	1216.66	P27708	P27708	2025	2036	CAD	CAD protein;Glutamine-dependent carbamoyl-phosphate synthase;Aspartate carbamoyltransferase;Dihydroorotase	yes	yes	3	0.0034747	66.023	0.22374	26440000	1212500
HQGVMVGMGQK	11	0	1170.56	P63261;P60709;Q562R1;P68133;P68032;P63267;P62736	P63261	40	50	ACTG1;ACTB;ACTBL2;ACTA1;ACTC1;ACTG2;ACTA2	Actin, cytoplasmic 2;Actin, cytoplasmic 2, N-terminally processed;Actin, cytoplasmic 1;Actin, cytoplasmic 1, N-terminally processed;Beta-actin-like protein 2;Actin, alpha skeletal muscle;Actin, alpha cardiac muscle 1;Actin, gamma-enteric smooth muscle;Actin, aortic smooth muscle	no	no	2	0.0017501	70.808	NaN	3961200	0
HSAQTEEPVQAK	12	0	1323.64	Q15154	Q15154	1334	1345	PCM1	Pericentriolar material 1 protein	yes	yes	2	3.1035e-21	226.42	NaN	9986000	0
HSGASAEVQKEEEK	14	1	1527.72	Q99615	Q99615	413	426	DNAJC7	DnaJ homolog subfamily C member 7	yes	yes	3	0.00035725	84.297	NaN	65419000	0
HSGASAEVQKEEEKK	15	2	1655.81	Q99615	Q99615	413	427	DNAJC7	DnaJ homolog subfamily C member 7	yes	yes	3;4	4.1112e-07	139.58	0.023763	36783000	674610
HSGNITFDEIVNIAR	15	0	1684.85	P30050	P30050	100	114	RPL12	60S ribosomal protein L12	yes	yes	3	0.00041047	86.497	0.13077	16560000	2113700
HSTSETEQLLCGRPPDLTALSR	22	1	2467.21	Q96R06	Q96R06	410	431	SPAG5	Sperm-associated antigen 5	yes	yes	3	8.5306e-10	138.28	0.23355	31704000	2147400
HTGPNSPDTANDGFVR	16	0	1683.76	P31943;P55795	P31943	99	114	HNRNPH1;HNRNPH2	Heterogeneous nuclear ribonucleoprotein H;Heterogeneous nuclear ribonucleoprotein H, N-terminally processed;Heterogeneous nuclear ribonucleoprotein H2;Heterogeneous nuclear ribonucleoprotein H2, N-terminally processed	yes	no	2;3	8.7674e-13	151.73	0.33759	99592000	52112000
HTTDPDIDKK	10	1	1168.57	Q9BRS2	Q9BRS2	523	532	RIOK1	Serine/threonine-protein kinase RIO1	yes	yes	3	0.033296	13.182	0.81909	2189800	2376900
HVAEVLEYTK	10	0	1187.62	P05198	P05198	114	123	EIF2S1	Eukaryotic translation initiation factor 2 subunit 1	yes	yes	2	0.0045046	60.305	NaN	0	0
HVMNFTNWAIASGSSTALLYSK	22	0	2397.18	Q9UPN9	Q9UPN9	411	432	TRIM33	E3 ubiquitin-protein ligase TRIM33	yes	yes	2	1.1083e-26	216.87	NaN	28481000	0
HWPFMVVNDAGR	12	0	1427.68	P11142	P11142	89	100	HSPA8	Heat shock cognate 71 kDa protein	yes	yes	3	0.0014442	68.536	0.32427	24391000	4869700
HWPFMVVNDAGRPK	14	1	1652.82	P11142	P11142	89	102	HSPA8	Heat shock cognate 71 kDa protein	yes	yes	3	6.4533e-05	67.997	NaN	0	0
HWPFQVINDGDKPK	14	1	1679.84	P0DMV9;P0DMV8	P0DMV9	89	102			yes	no	2;3	0.00042122	83.204	0.03592	199840000	22346000
HYAHTDCPGHADYVK	15	0	1769.76	P49411	P49411	121	135	TUFM	Elongation factor Tu, mitochondrial	yes	yes	3	1.0804e-08	150.34	0.031621	52760000	1979800
HYFQNTQGLIFVVDSNDR	18	0	2152.03	P18085;P84085;P84077;P61204	P84077	80	97	ARF4;ARF5;ARF1;ARF3	ADP-ribosylation factor 4;ADP-ribosylation factor 5;ADP-ribosylation factor 1;ADP-ribosylation factor 3	no	no	3	0.00018278	93.39	0.15678	20949000	3710800
HYGFQLYQSDPSGNYGGWK	19	0	2202.98	P25789	P25789	142	160	PSMA4	Proteasome subunit alpha type-4	yes	yes	3	0.037896	37.698	0.30487	26524000	8768300
HYNGEAYEDDEHHPR	15	0	1867.75	P31689	P31689	375	389	DNAJA1	DnaJ homolog subfamily A member 1	yes	yes	3;4	2.524e-06	129.38	NaN	76636000	0
IAALQAFADQLIAAGHYAK	19	0	1971.06	Q13813	Q13813	1501	1519	SPTAN1	Spectrin alpha chain, non-erythrocytic 1	yes	yes	3	5.3705e-09	101.5	0.69755	16248000	10731000
IAILTCPFEPPKPK	14	1	1609.89	P48643	P48643	248	261	CCT5	T-complex protein 1 subunit epsilon	yes	yes	3	0.0020802	63.185	0.03979	23254000	784110
IAIYELLFK	9	0	1108.65	P46783	P46783	9	17	RPS10	40S ribosomal protein S10	yes	yes	2	0.0049713	62.463	0.29992	12710000	3882000
IALESEGRPEEQMESDNCSGGDDDWTHLSSK	31	1	3478.45	Q13501	Q13501	314	344	SQSTM1	Sequestosome-1	yes	yes	4	0.019106	34.512	NaN	33381000	0
IALGIPLPEIK	11	0	1162.73	P31327	P31327	741	751	CPS1	Carbamoyl-phosphate synthase [ammonia], mitochondrial	yes	yes	2	0.0079309	67.385	0.28658	11691000	1691500
IALTDNALIAR	11	0	1169.68	P18124	P18124	167	177	RPL7	60S ribosomal protein L7	yes	yes	2	3.2252e-05	100.88	0.12511	79840000	10554000
IANLQTDLSDGLR	13	0	1414.74	P21333	P21333	64	76	FLNA	Filamin-A	yes	yes	2	0.00018273	119.39	1.4917	69091000	100660000
IAPSFAVESIEDALK	15	0	1588.83	P31327	P31327	561	575	CPS1	Carbamoyl-phosphate synthase [ammonia], mitochondrial	yes	yes	3	0.02272	44.925	0.34876	6265600	2440900
IATLISSFLK	10	0	1091.66	O95394	O95394	301	310	PGM3	Phosphoacetylglucosamine mutase	yes	yes	2	0.014512	62.466	NaN	4934200	0
IAVMELFR	8	0	977.537	Q16531	Q16531	61	68	DDB1	DNA damage-binding protein 1	yes	yes	2	0.017124	69.825	NaN	7606000	0
IDASELSFPFHESILK	16	0	1831.94	P42166	P42166	485	500	TMPO	Lamina-associated polypeptide 2, isoform alpha;Thymopoietin;Thymopentin	yes	yes	2;3	2.3602e-07	84.508	0.056933	61269000	3472400
IDDMTAAPMDVR	12	0	1333.6	P15927	P15927	94	105	RPA2	Replication protein A 32 kDa subunit	yes	yes	2	0.00047043	70.089	0.11626	1076800000	120040000
IDILDSALLRPGR	13	1	1437.83	P62195	P62195	298	310	PSMC5	26S protease regulatory subunit 8	yes	yes	3	7.267e-05	116.24	0.089444	18580000	1182000
IDPQTGWPFFVDHNSR	16	0	1914.9	O95817	O95817	30	45	BAG3	BAG family molecular chaperone regulator 3	yes	yes	3	0.0061897	60.158	NaN	31754000	0
IDPTLCR	7	0	873.438	P41091;Q2VIR3	P41091	343	349	EIF2S3;EIF2S3L	Eukaryotic translation initiation factor 2 subunit 3;Putative eukaryotic translation initiation factor 2 subunit 3-like protein	yes	no	2	0.013397	107.43	0.10421	15985000	1104400
IDTIEIITDR	10	0	1187.64	P22626	P22626	138	147	HNRNPA2B1	Heterogeneous nuclear ribonucleoproteins A2/B1	yes	yes	2	0.00089629	108.7	0.30467	37974000	16061000
IEALQNHENESVYK	14	0	1672.81	P52292	P52292	473	486	KPNA2	Importin subunit alpha-1	yes	yes	3	0.038791	39.815	0.10006	11350000	631260
IEATGVIQSCAK	12	0	1275.65	Q15154	Q15154	1708	1719	PCM1	Pericentriolar material 1 protein	yes	yes	2	0.00057493	108.72	0.25136	27616000	6133700
IECDDKGDGSCDVR	14	1	1624.65	P21333;Q14315	P21333	621	634	FLNA;FLNC	Filamin-A;Filamin-C	yes	no	2;3	0.00088056	115.8	0.30962	76844000	25151000
IEDVTPIPSDSTR	13	0	1428.71	P62263	P62263	129	141	RPS14	40S ribosomal protein S14	yes	yes	2	2.0159e-08	139.78	0.084865	116070000	12453000
IEEIKDFLLTAR	12	1	1446.81	P63173	P63173	5	16	RPL38	60S ribosomal protein L38	yes	yes	3	0.00024922	101.53	0.24223	15703000	4223600
IEGVYAR	7	0	806.429	P18077	P18077	30	36	RPL35A	60S ribosomal protein L35a	yes	yes	2	0.013154	100.74	0.28879	16754000	4144600
IEVIEIMTDR	10	0	1217.63	Q32P51;P09651	Q32P51	131	140	HNRNPA1L2;HNRNPA1	Heterogeneous nuclear ribonucleoprotein A1-like 2;Heterogeneous nuclear ribonucleoprotein A1;Heterogeneous nuclear ribonucleoprotein A1, N-terminally processed	yes	no	2	0.0010959	77.062	NaN	0	0
IEVPLYSLLEQTHLK	15	0	1781.99	Q92598	Q92598	317	331	HSPH1	Heat shock protein 105 kDa	yes	yes	3	4.3957e-05	72.523	0.021197	66568000	1155900
IEWLESHQDADIEDFK	16	0	1973.9	P11021	P11021	602	617	HSPA5	78 kDa glucose-regulated protein	yes	yes	2;3	1.9192e-08	145.43	0.81882	78262000	63557000
IFAPNHVVAK	10	0	1094.62	Q02543	Q02543	32	41	RPL18A	60S ribosomal protein L18a	yes	yes	2;3	0.00059038	66.568	0.10063	31701000	4250000
IFIGTFK	7	0	824.48	P63162;P14678	P63162	26	32	SNRPN;SNRPB	Small nuclear ribonucleoprotein-associated protein N;Small nuclear ribonucleoprotein-associated proteins B and B	yes	no	2	0.032209	56.547	0.9049	14201000	12219000
IFTSIGEDYDER	12	0	1443.65	P35232	P35232	106	117	PHB	Prohibitin	yes	yes	2	0.0065305	68.171	NaN	17332000	0
IGAPGVEEIK	10	0	1011.56	Q15208	Q15208	368	377	STK38	Serine/threonine-protein kinase 38	yes	yes	2	0.0028194	64.82	0.50169	495690000	277990000
IGAVEEELNR	10	0	1128.58	P52732	P52732	426	435	KIF11	Kinesin-like protein KIF11	yes	yes	2	0.00046289	83.862	0.58408	900800000	563740000
IGFDVVTLSGTR	12	0	1263.68	Q9BSD7	Q9BSD7	48	59	NTPCR	Cancer-related nucleoside-triphosphatase	yes	yes	2	0.012581	54.199	1.1343	15791000	17683000
IGIEIIK	7	0	784.506	P10809	P10809	463	469	HSPD1	60 kDa heat shock protein, mitochondrial	yes	yes	2	0.02359	73.324	0.051096	17108000	1021200
IGIGELITR	9	0	970.581	O75153	O75153	811	819	CLUH	Clustered mitochondria protein homolog	yes	yes	2	0.0064011	78.939	NaN	24675000	0
IGKPHTVPCK	10	1	1135.62	P15880	P15880	174	183	RPS2	40S ribosomal protein S2	yes	yes	3	0.0018662	59.067	0.097204	55077000	4965900
IGLETSLR	8	0	887.508	Q9Y230	Q9Y230	393	400	RUVBL2	RuvB-like 2	yes	yes	2	0.0064943	106.04	0.93593	45997000	17754000
IGNPVPYNEGLGQPQVAPPAPAASPAASSR	30	0	2912.48	P27694	P27694	112	141	RPA1	Replication protein A 70 kDa DNA-binding subunit;Replication protein A 70 kDa DNA-binding subunit, N-terminally processed	yes	yes	5	0.016672	35.934	NaN	50634000	0
IGNVEISQVTIVGIIR	16	0	1710	P15927	P15927	66	81	RPA2	Replication protein A 32 kDa subunit	yes	yes	2	1.3847e-06	138.81	0.071061	37158000	1709500
IGPLGLSPK	9	0	880.538	P30050	P30050	32	40	RPL12	60S ribosomal protein L12	yes	yes	2	0.035094	43.308	0.1106	73425000	7755100
IGQGYLIK	8	0	890.523	P39023	P39023	287	294	RPL3	60S ribosomal protein L3	yes	yes	2	0.0031603	85.212	0.18337	50769000	8098000
IGVITNR	7	0	771.46	P62701	P62701	192	198	RPS4X	40S ribosomal protein S4, X isoform	yes	yes	2	0.013547	104.76	0.15736	66669000	12984000
IGVLDEGK	8	0	829.455	P46781	P46781	84	91	RPS9	40S ribosomal protein S9	yes	yes	2	0.017097	56.258	0.054253	33434000	2793700
IHAYSQLLESYR	12	0	1478.75	Q15008	Q15008	301	312	PSMD6	26S proteasome non-ATPase regulatory subunit 6	yes	yes	3	0.00043237	61.419	0.7515	9870200	5250300
IHFPLATYAPVISAEK	16	0	1755.96	P68363;P68366;Q71U36;Q13748;Q6PEY2;Q9BQE3	P68363	265	280	TUBA1B;TUBA4A;TUBA1A;TUBA3C;TUBA3E;TUBA1C	Tubulin alpha-1B chain;Tubulin alpha-4A chain;Tubulin alpha-1A chain;Tubulin alpha-3C/D chain;Tubulin alpha-3E chain;Tubulin alpha-1C chain	no	no	2;3	1.8285e-07	88.561	0.020544	782880000	14996000
IHGVGFK	7	0	756.428	P62899	P62899	33	39	RPL31	60S ribosomal protein L31	yes	yes	2	0.01894	77.496	0.20715	8575200	1452500
IIAHAQLLEQHR	12	0	1427.8	P27708	P27708	843	854	CAD	CAD protein;Glutamine-dependent carbamoyl-phosphate synthase;Aspartate carbamoyltransferase;Dihydroorotase	yes	yes	3;4	0.00016798	108.56	0.12315	71258000	32319000
IIAPPER	7	0	794.465	P63261;P60709;Q562R1;P68133;P68032;P63267;P62736	P63261	329	335	ACTG1;ACTB;ACTBL2;ACTA1;ACTC1;ACTG2;ACTA2	Actin, cytoplasmic 2;Actin, cytoplasmic 2, N-terminally processed;Actin, cytoplasmic 1;Actin, cytoplasmic 1, N-terminally processed;Beta-actin-like protein 2;Actin, alpha skeletal muscle;Actin, alpha cardiac muscle 1;Actin, gamma-enteric smooth muscle;Actin, aortic smooth muscle	no	no	2	0.013218	110.61	0.03766	247410000	9838400
IIDEVVNK	8	0	928.523	O95816	O95816	116	123	BAG2	BAG family molecular chaperone regulator 2	yes	yes	2	0.033917	58.596	0.0060498	249610000	1495000
IIDFLSALEGFK	12	0	1351.74	P52701	P52701	855	866	MSH6	DNA mismatch repair protein Msh6	yes	yes	2	0.0011237	98.407	NaN	4520500	0
IIDVVYNASNNELVR	15	0	1717.9	P62241	P62241	78	92	RPS8	40S ribosomal protein S8	yes	yes	2	1.1192e-08	114.31	0.21519	36099000	8987800
IIHDFPQFYPLGIVQHD	17	0	2038.03	P35244	P35244	105	121	RPA3	Replication protein A 14 kDa subunit	yes	yes	2;3;4	3.8289e-16	188.96	NaN	0	0
IIKPVLTQESATYIAEEYSR	20	1	2310.21	P25205	P25205	577	596	MCM3	DNA replication licensing factor MCM3	yes	yes	3	0.00047024	73.346	0.21994	26969000	4667400
IINEPTAAAIAYGLDK	16	0	1658.89	P11142;P11021;P34931	P11142	172	187	HSPA8;HSPA5;HSPA1L	Heat shock cognate 71 kDa protein;78 kDa glucose-regulated protein;Heat shock 70 kDa protein 1-like	no	no	2;3	0.0007214	87.388	0.015852	4085900000	58816000
IINEPTAAAIAYGLDKK	17	1	1786.98	P11142	P11142	172	188	HSPA8	Heat shock cognate 71 kDa protein	no	no	3	0.0035842	72.359	0.013465	147070000	2652900
IINEPTAAAIAYGLDR	16	0	1686.89	P0DMV9;P0DMV8;P17066	P0DMV9	172	187	HSPA6	Heat shock 70 kDa protein 6	no	no	2;3	3.7906e-12	123.28	0.047527	1101700000	65605000
IIQLLDDYPK	10	0	1216.67	P05388;Q8NHW5	P05388	17	26	RPLP0;RPLP0P6	60S acidic ribosomal protein P0;60S acidic ribosomal protein P0-like	yes	no	2	0.00046289	83.862	0.13531	73532000	10940000
IITITGTQDQIQNAQYLLQNSVK	23	0	2588.38	P61978	P61978	434	456	HNRNPK	Heterogeneous nuclear ribonucleoprotein K	yes	yes	3	1.1378e-16	135.98	0.31571	51540000	11899000
IIVEKPFGR	9	1	1057.63	P11413	P11413	167	175	G6PD	Glucose-6-phosphate 1-dehydrogenase	yes	yes	3	0.013169	48.423	0.676	5484300	1723000
IKEVNETNK	9	1	1073.57	Q9UPN9	Q9UPN9	348	356	TRIM33	E3 ubiquitin-protein ligase TRIM33	yes	yes	2	0.039923	76.228	NaN	13373000	0
IKEVNETNKR	10	2	1229.67	Q9UPN9	Q9UPN9	348	357	TRIM33	E3 ubiquitin-protein ligase TRIM33	yes	yes	2;3	0.012509	93.096	0.019278	56872000	362710
ILADQQDK	8	0	929.482	Q9Y265	Q9Y265	446	453	RUVBL1	RuvB-like 1	yes	yes	2	0.0065641	101.54	NaN	30908000	0
ILAEGGGAK	9	0	814.455	P49411	P49411	80	88	TUFM	Elongation factor Tu, mitochondrial	yes	yes	2	0.013567	64.711	NaN	36075000	0
ILALDCGLK	9	0	1001.56	P27708	P27708	178	186	CAD	CAD protein;Glutamine-dependent carbamoyl-phosphate synthase;Aspartate carbamoyltransferase;Dihydroorotase	yes	yes	2	0.036471	53.751	0.03404	69272000	2011800
ILDDDTIITTLENLK	15	0	1715.92	Q14204	Q14204	3760	3774	DYNC1H1	Cytoplasmic dynein 1 heavy chain 1	yes	yes	2	1.2014e-05	124.16	NaN	4803400	0
ILDSVGIEADDDRLNK	16	1	1771.9	P05387	P05387	26	41	RPLP2	60S acidic ribosomal protein P2	yes	yes	3	0.00032165	82.529	0.44356	22161000	4995400
ILEDHGSPAGEIDDEDKDKDETETVK	26	2	2884.31	Q15154	Q15154	1724	1749	PCM1	Pericentriolar material 1 protein	yes	yes	4	6.8993e-11	134.26	NaN	106660000	0
ILEFFGLK	8	0	965.559	P07237	P07237	301	308	P4HB	Protein disulfide-isomerase	yes	yes	2	0.0159	71.501	0.21438	10805000	2060000
ILELDQFK	8	0	1004.55	P12956	P12956	116	123	XRCC6	X-ray repair cross-complementing protein 6	yes	yes	2	0.0052179	71.692	0.41159	25608000	10493000
ILELSGSSSEDSEK	14	0	1479.69	P78527	P78527	3359	3372	PRKDC	DNA-dependent protein kinase catalytic subunit	yes	yes	2	0.0050946	67.136	0.29066	8798100	4025500
ILEVHIDK	8	0	965.555	P31689	P31689	207	214	DNAJA1	DnaJ homolog subfamily A member 1	yes	yes	2	0.013735	74.464	0.75821	57753000	48968000
ILFLDPSGK	9	0	988.559	O95881	O95881	115	123	TXNDC12	Thioredoxin domain-containing protein 12	yes	yes	2	0.0014392	80.688	2.3881	6775100	15486000
ILFTEATR	8	0	949.523	P48556	P48556	282	289	PSMD8	26S proteasome non-ATPase regulatory subunit 8	yes	yes	2	0.0065775	88.819	0.031289	27197000	1356500
ILGLLDAYLK	10	0	1117.67	P26641	P26641	138	147	EEF1G	Elongation factor 1-gamma	yes	yes	2	0.0095617	67.334	0.31084	4210500	1136300
ILGPGLNK	8	0	810.496	P62906	P62906	123	130	RPL10A	60S ribosomal protein L10a	yes	yes	2	0.035934	45.335	0.13181	47447000	7429200
ILLAELEQLK	10	0	1168.71	P08670	P08670	130	139	VIM	Vimentin	yes	yes	2	0.0029164	64.103	0.32338	139410000	46242000
ILLWDTR	7	0	915.518	Q9BQA1	Q9BQA1	192	198	WDR77	Methylosome protein 50	yes	yes	2	0.0063305	134.66	1.3904	505990000	707410000
ILNIFGVIK	9	0	1015.64	P02786	P02786	386	394	TFRC	Transferrin receptor protein 1;Transferrin receptor protein 1, serum form	yes	yes	2	0.0038549	68.224	1.0133	4606300	4606700
ILQAVNFPFLVK	12	0	1387.82	P17612	P17612	95	106	PRKACA	cAMP-dependent protein kinase catalytic subunit alpha	yes	yes	2	0.0012785	96.113	0.046505	22160000	973690
ILQAVNFPFLVR	12	0	1415.83	P22694	P22694	95	106	PRKACB	cAMP-dependent protein kinase catalytic subunit beta	yes	yes	2	0.00096985	100.69	NaN	3618300	0
ILSAENIPNLPPGGGLAGK	19	0	1817	O75688	O75688	341	359	PPM1B	Protein phosphatase 1B	yes	yes	2	0.00014006	67.153	0.32029	203640000	83117000
ILSGVVTK	8	0	815.512	P62280	P62280	72	79	RPS11	40S ribosomal protein S11	yes	yes	2	0.0059019	68.625	0.19421	63433000	13186000
ILVATNLFGR	10	0	1102.65	O00148;Q13838	O00148	339	348	DDX39A;DDX39B	ATP-dependent RNA helicase DDX39A;Spliceosome RNA helicase DDX39B	yes	no	2	0.0016845	96.143	NaN	12538000	0
ILVLDDTNHER	11	0	1323.68	P09543	P09543	118	128	CNP	2,3-cyclic-nucleotide 3-phosphodiesterase	yes	yes	3	0.0078337	61.213	0.044842	13689000	978200
IMEIVDAITTTAQSHQR	17	0	1912.97	P08237	P08237	185	201	PFKM	ATP-dependent 6-phosphofructokinase, muscle type	yes	yes	3	0.0083735	57.525	NaN	6422900	0
IMNTFSVVPSPK	12	0	1318.7	P07437;P68371;P04350	P68371	163	174	TUBB;TUBB4B;TUBB4A	Tubulin beta chain;Tubulin beta-4B chain;Tubulin beta-4A chain	no	no	2	0.0069253	61.03	0.01653	61993000	634510
INEAVECLLSLK	12	0	1387.74	P07814	P07814	850	861	EPRS	Bifunctional glutamate/proline--tRNA ligase;Glutamate--tRNA ligase;Proline--tRNA ligase	yes	yes	2	0.0010012	100.22	1.0325	8002900	13740000
INEDWLCNK	9	0	1190.54	P98175	P98175	213	221	RBM10	RNA-binding protein 10	yes	yes	2	0.0044491	65.157	0.71647	62023000	39042000
INFVMCEVNK	10	0	1252.59	Q9UL15	Q9UL15	186	195	BAG5	BAG family molecular chaperone regulator 5	yes	yes	2	0.034933	32.159	NaN	0	0
INHEGEVNR	9	0	1066.52	Q16576;Q09028	Q16576	120	128	RBBP7;RBBP4	Histone-binding protein RBBP7;Histone-binding protein RBBP4	yes	no	3	0.014378	56.916	0.041186	13598000	491650
INISEGNCPER	11	0	1287.59	Q15366;P57721;Q15365	Q15366	47	57	PCBP2;PCBP3;PCBP1	Poly(rC)-binding protein 2;Poly(rC)-binding protein 3;Poly(rC)-binding protein 1	no	no	2	0.00030361	117.25	0.18986	35776000	6363300
INVYYNEATGGK	12	0	1327.64	P68371	P68371	47	58	TUBB4B	Tubulin beta-4B chain	yes	yes	2	1.4147e-05	100.38	0.027181	581240000	13182000
INVYYNESSSQK	12	0	1430.67	Q9BUF5	Q9BUF5	47	58	TUBB6	Tubulin beta-6 chain	yes	yes	2	0.0019089	86.772	0.061834	38748000	2208200
IPALDLLIK	9	0	994.643	P78527	P78527	125	133	PRKDC	DNA-dependent protein kinase catalytic subunit	yes	yes	2	0.0065274	58.955	NaN	0	0
IPLLSDLTHQISK	13	0	1463.83	Q13162	Q13162	174	186	PRDX4	Peroxiredoxin-4	yes	yes	3	0.006439	61.409	0.056959	39008000	1449300
IPWIAPECVEDSK	13	0	1542.74	P23458	P23458	756	768	JAK1	Tyrosine-protein kinase JAK1	yes	yes	2	0.027725	55.782	5.3612	14394000	77738000
IPWSALK	7	0	813.475	Q14204	Q14204	4238	4244	DYNC1H1	Cytoplasmic dynein 1 heavy chain 1	yes	yes	2	0.0010317	78.178	NaN	0	0
IQALPTVPVTEEHVGSGLECPVCK	24	0	2619.3	Q9BV68	Q9BV68	210	233	RNF126	E3 ubiquitin-protein ligase RNF126	yes	yes	3	0.0042648	57.238	0.34977	18010000	1871400
IQNAGGSVMIQR	12	0	1272.66	O75688;P35813	O75688	180	191	PPM1B;PPM1A	Protein phosphatase 1B;Protein phosphatase 1A	yes	no	2	1.6183e-05	99.5	0.56193	165560000	108840000
IQQNTFTR	8	0	1006.52	P21333;O75369;Q14315	P21333	44	51	FLNA;FLNB;FLNC	Filamin-A;Filamin-B;Filamin-C	yes	no	2	0.0033162	80.219	0.35764	25324000	6487200
IREEYPDR	8	1	1076.53	P07437;A6NNZ2;CON__ENSEMBL:ENSBTAP00000025008;Q9H4B7;P68371;Q3ZCM7	P68371	155	162	TUBB;TUBB1;TUBB4B;TUBB8	Tubulin beta chain;Tubulin beta-8 chain-like protein LOC260334;Tubulin beta-1 chain;Tubulin beta-4B chain;Tubulin beta-8 chain	no	no	3	0.00098099	94.85	0.015158	588340000	8454600
ISCYEASYQPLDPDK	15	0	1784.79	Q16875	Q16875	191	205	PFKFB3	6-phosphofructo-2-kinase/fructose-2,6-bisphosphatase 3;6-phosphofructo-2-kinase;Fructose-2,6-bisphosphatase	yes	yes	2	0.020425	46.156	0.60233	8500100	4379500
ISEDKNPDYR	10	1	1235.58	P14923	P14923	652	661	JUP	Junction plakoglobin	yes	yes	3	0.0083228	55.806	0.9176	12749000	6043000
ISEQFTAMFR	10	0	1228.59	P07437;P68371;P04350	P68371	381	390	TUBB;TUBB4B;TUBB4A	Tubulin beta chain;Tubulin beta-4B chain;Tubulin beta-4A chain	no	no	2	0.0017993	94.692	0.052572	160240000	10055000
ISLGLPVGAVINCADNTGAK	20	0	1969.03	P62829	P62829	16	35	RPL23	60S ribosomal protein L23	yes	yes	2;3	3.1499e-08	138.75	0.095083	69024000	3113500
ISLPLPNFSSLNLR	14	0	1569.89	P08670	P08670	411	424	VIM	Vimentin	yes	yes	2	0.018667	48.351	0.16206	23174000	3331600
ISQETEQR	8	0	989.478	P52732	P52732	811	818	KIF11	Kinesin-like protein KIF11	yes	yes	2	0.0033281	101.54	0.57935	68199000	41758000
ISQLIQPQQDNLK	13	0	1523.83	Q9C0D2	Q9C0D2	1340	1352	KIAA1731	Centrosomal protein KIAA1731	yes	yes	2	0.0023338	81.803	NaN	3684600	0
ISRPGDSDDSR	11	1	1203.55	P14866	P14866	179	189	HNRNPL	Heterogeneous nuclear ribonucleoprotein L	yes	yes	3	0.018956	35.523	0.069521	20916000	1368300
ISSIQSIVPALEIANAHR	18	0	1918.06	P10809	P10809	251	268	HSPD1	60 kDa heat shock protein, mitochondrial	yes	yes	3	0.0044499	61.477	0.10993	41785000	2229100
ISSLLEEQFQQGK	13	0	1505.77	P62241	P62241	158	170	RPS8	40S ribosomal protein S8	yes	yes	2	1.2189e-10	172.13	0.21363	97680000	18644000
ITFPSSQQEAQNR	13	0	1504.73	Q8WVB6	Q8WVB6	717	729	CHTF18	Chromosome transmission fidelity protein 18 homolog	yes	yes	2	3.5772e-06	96.82	0.87265	19002000	18351000
ITITNDK	7	0	803.439	P0DMV9;P0DMV8;P11142;P17066;P34931	P11142	501	507	HSPA8;HSPA6;HSPA1L	Heat shock cognate 71 kDa protein;Heat shock 70 kDa protein 6;Heat shock 70 kDa protein 1-like	no	no	2	0.011104	127.84	0.016814	427960000	10735000
ITITNDQNR	9	0	1073.55	P11021	P11021	524	532	HSPA5	78 kDa glucose-regulated protein	yes	yes	2	0.00033865	92.051	NaN	0	0
ITPENLPQILLQLK	14	0	1618.97	P43243	P43243	133	146	MATR3	Matrin-3	yes	yes	2	0.00097945	91.307	0.11113	3426400	351540
ITSGVVVCQCGLSIPSHSSELTEQK	25	0	2715.32	Q86UA6	Q86UA6	147	171	RPAIN	RPA-interacting protein	yes	yes	3	1.3856e-05	91.481	NaN	60997000	0
ITTPGSER	8	0	859.44	Q86YT6	Q86YT6	127	134	MIB1	E3 ubiquitin-protein ligase MIB1	yes	yes	2	0.0065789	87.476	NaN	12149000	0
IVATKPLYVALAQR	14	1	1541.93	P11940;Q9H361	P11940	357	370	PABPC1;PABPC3	Polyadenylate-binding protein 1;Polyadenylate-binding protein 3	yes	no	2;3	0.0079303	83.204	0.12983	61510000	7549900
IVLQIDNAR	9	0	1040.6	P05783	P05783	150	158	KRT18	Keratin, type I cytoskeletal 18	no	no	2	0.0011366	93.649	1.6697	164620000	293970000
IVLTNPVCTEVGEK	14	0	1557.81	P41091;Q2VIR3	P41091	427	440	EIF2S3;EIF2S3L	Eukaryotic translation initiation factor 2 subunit 3;Putative eukaryotic translation initiation factor 2 subunit 3-like protein	yes	no	2	0.00084884	94.09	NaN	49855000	0
IVNQPSSLFGSK	12	0	1275.68	Q7Z6Z7	Q7Z6Z7	2256	2267	HUWE1	E3 ubiquitin-protein ligase HUWE1	yes	yes	2	0.0049373	73.927	NaN	33783000	0
IVSLFAEHNDLQYAAPGGLIGVGTK	25	0	2569.35	P41091;Q2VIR3	P41091	318	342	EIF2S3;EIF2S3L	Eukaryotic translation initiation factor 2 subunit 3;Putative eukaryotic translation initiation factor 2 subunit 3-like protein	yes	no	3	8.4593e-05	78.645	NaN	33536000	0
IVVNLTGR	8	0	870.529	P62244	P62244	61	68	RPS15A	40S ribosomal protein S15a	yes	yes	2	0.0056849	69.598	0.15647	46514000	7587800
IVYLYTK	7	0	898.516	P49207	P49207	30	36	RPL34	60S ribosomal protein L34	yes	yes	2	0.0082513	68.787	0.11312	30568000	3512500
IWHHTFYNELR	11	0	1514.74	P63261;P60709;Q6S8J3;A5A3E0;Q9BYX7;P0CG38;P0CG39;P68133;P68032	P63261	85	95	ACTG1;ACTB;POTEE;POTEF;POTEKP;POTEI;POTEJ;ACTA1;ACTC1	Actin, cytoplasmic 2;Actin, cytoplasmic 2, N-terminally processed;Actin, cytoplasmic 1;Actin, cytoplasmic 1, N-terminally processed;POTE ankyrin domain family member E;POTE ankyrin domain family member F;Putative beta-actin-like protein 3;POTE ankyrin domain family member I;POTE ankyrin domain family member J;Actin, alpha skeletal muscle;Actin, alpha cardiac muscle 1	no	no	2;3;4	0.00026215	86.344	0.051843	283910000	16036000
IWSVPNASCVQVVR	14	0	1613.83	Q9UMS4	Q9UMS4	290	303	PRPF19	Pre-mRNA-processing factor 19	yes	yes	2	0.00028404	109	NaN	16515000	0
IYQYVINK	8	0	1039.57	P17812	P17812	93	100	CTPS1	CTP synthase 1	yes	yes	2	0.037532	57.047	0.064745	6484600	554000
IYSHSLLPVLR	11	0	1296.76	P22102	P22102	661	671	GART	Trifunctional purine biosynthetic protein adenosine-3;Phosphoribosylamine--glycine ligase;Phosphoribosylformylglycinamidine cyclo-ligase;Phosphoribosylglycinamide formyltransferase	yes	yes	3	0.00032915	104.82	NaN	7918500	0
KADMLEK	7	1	833.432	Q15208	Q15208	122	128	STK38	Serine/threonine-protein kinase 38	yes	yes	2	0.036583	25.137	0.56392	9448500	6311400
KADTALASIPPVAEGK	16	1	1566.86	Q01804	Q01804	945	960	OTUD4	OTU domain-containing protein 4	yes	yes	2;3	9.8188e-11	115.57	0.35444	52253000	14514000
KAEGGGGGGRPGAPAAGDGK	20	2	1665.82	Q00839	Q00839	215	234	HNRNPU	Heterogeneous nuclear ribonucleoprotein U	yes	yes	3	0.029859	48.053	NaN	4538500	0
KAVDQHNAEAQDIFGK	16	1	1769.87	P52732	P52732	521	536	KIF11	Kinesin-like protein KIF11	yes	yes	2;3;4	1.7048e-10	110.04	0.9398	65562000	68722000
KDEDLFR	7	1	921.456	O75531	O75531	54	60	BANF1	Barrier-to-autointegration factor;Barrier-to-autointegration factor, N-terminally processed	yes	yes	2	0.005357	107.9	0.93908	5190000	4741400
KDGNASGTTLLEALDCILPPTRPTDK	26	2	2782.42	Q5VTE0;P68104	Q5VTE0	219	244	EEF1A1P5;EEF1A1	Putative elongation factor 1-alpha-like 3;Elongation factor 1-alpha 1	yes	no	4	0.0026907	52.249	0.30198	37718000	17896000
KDKDSIHGHSQLDK	14	2	1606.81	Q01804	Q01804	513	526	OTUD4	OTU domain-containing protein 4	yes	yes	4	2.0301e-08	104.09	0.59439	24007000	15011000
KDYNEAYNYYTK	12	1	1570.69	Q99615	Q99615	42	53	DNAJC7	DnaJ homolog subfamily C member 7	yes	yes	2	0.00062428	91.969	NaN	12218000	0
KEDLYLKPIQR	11	2	1401.8	P13639	P13639	439	449	EEF2	Elongation factor 2	yes	yes	4	0.0047246	59.177	0.11161	5240800	648030
KEDVSESVGASGQR	14	1	1447.69	Q9UPN9	Q9UPN9	259	272	TRIM33	E3 ubiquitin-protein ligase TRIM33	yes	yes	2	7.1488e-20	214.89	NaN	31939000	0
KEDVSESVGASGQRPVFCPVHK	22	2	2412.19	Q9UPN9	Q9UPN9	259	280	TRIM33	E3 ubiquitin-protein ligase TRIM33	yes	yes	4	0.0062108	44.582	0.011896	30678000	140960
KENCMYQACPTQDCNK	16	1	2045.81	P27694	P27694	473	488	RPA1	Replication protein A 70 kDa DNA-binding subunit;Replication protein A 70 kDa DNA-binding subunit, N-terminally processed	yes	yes	2;3	9.7358e-35	247.44	0.026139	634850000	13231000
KENCMYQACPTQDCNKK	17	2	2173.9	P27694	P27694	473	489	RPA1	Replication protein A 70 kDa DNA-binding subunit;Replication protein A 70 kDa DNA-binding subunit, N-terminally processed	yes	yes	3;4	0.00011025	101.3	0.023433	449640000	6336300
KETEFLR	7	1	921.492	Q15208;Q9Y2H1	Q15208	72	78	STK38;STK38L	Serine/threonine-protein kinase 38;Serine/threonine-protein kinase 38-like	no	no	2	0.0027279	60.682	0.43631	71805000	34886000
KETPPPLVPPAAR	13	1	1371.79	Q9BQA1	Q9BQA1	3	15	WDR77	Methylosome protein 50	yes	yes	2;3	0.0017935	55.899	0.48934	64019000	36064000
KFGDPVVQSDMK	12	1	1349.66	P0DMV9;P0DMV8	P0DMV9	77	88			yes	no	2	0.0014678	78.529	0.64004	36492000	28270000
KFVADGIFK	9	1	1023.58	P23396	P23396	10	18	RPS3	40S ribosomal protein S3	yes	yes	2	0.0082245	42.338	0.079163	19746000	1270900
KGADSLEDFLYHEGYACTSIHGDR	24	1	2740.22	O00571;O15523	O00571	452	475	DDX3X;DDX3Y	ATP-dependent RNA helicase DDX3X;ATP-dependent RNA helicase DDX3Y	yes	no	4	0.00011576	70.449	0.26984	11055000	2284900
KGDECELLGHSK	12	1	1371.65	P49411	P49411	286	297	TUFM	Elongation factor Tu, mitochondrial	yes	yes	3	0.0017385	92.781	NaN	39498000	0
KGFPVLSK	8	1	874.528	O14744	O14744	241	248	PRMT5	Protein arginine N-methyltransferase 5;Protein arginine N-methyltransferase 5, N-terminally processed	yes	yes	2	0.0015091	64.927	1.5272	36246000	55370000
KGLTPSQIGVILR	13	1	1380.85	P62277	P62277	43	55	RPS13	40S ribosomal protein S13	yes	yes	3	0.01025	63.091	0.21596	11601000	2299000
KGQGGAGAGDDEEED	15	1	1433.55	P46781	P46781	180	194	RPS9	40S ribosomal protein S9	yes	yes	2	0.030704	39.629	NaN	1964400	0
KHNQRPTFR	9	2	1182.64	P21333	P21333	92	100	FLNA	Filamin-A	yes	yes	3	0.041288	12.163	0.27145	10305000	3393500
KHTTDPDIDKK	11	2	1296.67	Q9BRS2	Q9BRS2	522	532	RIOK1	Serine/threonine-protein kinase RIO1	yes	yes	3	0.00012046	77.387	0.84789	3382900	2745600
KIEATGVIQSCAK	13	1	1403.74	Q15154	Q15154	1707	1719	PCM1	Pericentriolar material 1 protein	yes	yes	2;3	1.4461e-05	125.73	NaN	36782000	0
KIEEIKDFLLTAR	13	2	1574.9	P63173	P63173	4	16	RPL38	60S ribosomal protein L38	yes	yes	3	6.7774e-05	73.266	0.19646	45860000	10004000
KIEISQHAK	9	1	1052.6	P61513	P61513	28	36	RPL37A	60S ribosomal protein L37a	yes	yes	3	0.00035335	115.86	0.13979	23329000	3259100
KKEDVSESVGASGQR	15	2	1575.79	Q9UPN9	Q9UPN9	258	272	TRIM33	E3 ubiquitin-protein ligase TRIM33	yes	yes	2;3	0.0026391	110.12	0.0021829	369190000	416010
KLDDAIEDCTNAVK	14	1	1590.76	Q99615	Q99615	309	322	DNAJC7	DnaJ homolog subfamily C member 7	yes	yes	2	3.4733e-11	167.18	0.32299	24791000	6624100
KLDELYGTWR	10	1	1279.66	P36578	P36578	259	268	RPL4	60S ribosomal protein L4	yes	yes	3	0.00034038	72.848	0.075157	16897000	2137100
KLEDGPK	7	1	785.428	Q5VTE0;P68104	Q5VTE0	386	392	EEF1A1P5;EEF1A1	Putative elongation factor 1-alpha-like 3;Elongation factor 1-alpha 1	yes	no	2	0.038522	20.947	0.082565	6941100	741880
KLPEEEVESSR	11	1	1301.65	Q15154	Q15154	1198	1208	PCM1	Pericentriolar material 1 protein	yes	yes	2;3	0.0010403	101.71	NaN	88914000	0
KLYDIDVAK	9	1	1063.59	P62750	P62750	115	123	RPL23A	60S ribosomal protein L23a	yes	yes	3	0.038772	55.084	0.19328	3571400	822350
KNILLTIGSYK	11	1	1248.74	P27708	P27708	1313	1323	CAD	CAD protein;Glutamine-dependent carbamoyl-phosphate synthase;Aspartate carbamoyltransferase;Dihydroorotase	yes	yes	3	0.00028116	119.27	NaN	11969000	0
KNREELDK	8	2	1030.54	P05783;CON__H-INV:HIT000015463	P05783	262	269	KRT18	Keratin, type I cytoskeletal 18	yes	no	3	0.022585	64.265	NaN	0	3529600
KNYVHFAATQVQNR	14	1	1674.86	Q9UPN9	Q9UPN9	334	347	TRIM33	E3 ubiquitin-protein ligase TRIM33	yes	yes	4	5.3693e-05	110.31	0.053895	28163000	895210
KPFDEIGGPAFR	12	1	1332.68	O43318	O43318	227	238	MAP3K7	Mitogen-activated protein kinase kinase kinase 7	yes	yes	3	0.023855	29.809	0.24654	13074000	5688800
KPLPDHVSIVEPK	13	1	1457.82	P23396	P23396	202	214	RPS3	40S ribosomal protein S3	yes	yes	3	0.006173	69.352	0.044627	45474000	2702400
KPSTSGQNFHSDVDYR	16	1	1836.84	Q01804	Q01804	347	362	OTUD4	OTU domain-containing protein 4	yes	yes	3	0.04252	4.1211	0.41817	25369000	13541000
KPVTDCVISVPSFFTDAER	19	1	2167.06	Q92598	Q92598	135	153	HSPH1	Heat shock protein 105 kDa	yes	yes	3	0.0026108	73.294	0.22365	66460000	3951800
KQELLEALTK	10	1	1171.68	P12956	P12956	596	605	XRCC6	X-ray repair cross-complementing protein 6	yes	yes	2;3	0.024951	30.875	0.30685	13691000	4408400
KQELVAELDQDEKDQQNTSR	20	2	2373.14	O43318	O43318	547	566	MAP3K7	Mitogen-activated protein kinase kinase kinase 7	yes	yes	3	4.5467e-08	136.46	0.30528	28629000	5708700
KQPGSSTSSSSHLAK	15	1	1500.75	Q5W0B1	Q5W0B1	300	314	RNF219	RING finger protein 219	yes	yes	3;4	0.014433	60.549	0.12656	5162400	684220
KQVVNIPSFIVR	12	1	1398.83	P46781	P46781	139	150	RPS9	40S ribosomal protein S9	yes	yes	3	0.0081615	66.267	0.39365	5474700	955640
KSYLYPSTLVR	11	1	1325.73	P52732	P52732	930	940	KIF11	Kinesin-like protein KIF11	yes	yes	2	0.030009	41.339	0.53134	8046300	3893700
KTSYAQHQQVR	11	1	1344.69	P61247	P61247	152	162	RPS3A	40S ribosomal protein S3a	yes	yes	3	0.00017887	73.499	0.17457	7738500	1750200
KVESLQEEIAFLK	13	1	1532.85	P08670	P08670	223	235	VIM	Vimentin	yes	yes	3	1.7629e-08	117.03	0.29766	49097000	14374000
KVIDDTNITR	10	1	1173.64	P05783	P05783	187	196	KRT18	Keratin, type I cytoskeletal 18	yes	yes	3	0.0062805	43.897	1.5535	9805300	12581000
KVIDQQNGLYR	11	1	1332.71	P27694	P27694	489	499	RPA1	Replication protein A 70 kDa DNA-binding subunit;Replication protein A 70 kDa DNA-binding subunit, N-terminally processed	yes	yes	2;3	0.00067301	91.469	0.60104	45004000	3947000
KVVNPLFEK	9	1	1072.63	P62424	P62424	26	34	RPL7A	60S ribosomal protein L7a	yes	yes	3	0.01109	72.607	0.14877	12847000	2905400
KVWYEWAVTAPVCSAIHNPTGR	22	1	2541.26	O14744	O14744	610	631	PRMT5	Protein arginine N-methyltransferase 5;Protein arginine N-methyltransferase 5, N-terminally processed	yes	yes	3;4	3.6116e-16	126.97	0.99493	151350000	161920000
KYEEIDNAPEER	12	1	1491.68	P49411	P49411	91	102	TUFM	Elongation factor Tu, mitochondrial	yes	yes	2	3.2569e-05	124.07	NaN	23440000	0
LAAEQELIR	9	0	1041.58	Q15149	Q15149	1846	1854	PLEC	Plectin	yes	yes	2	0.039256	52.49	0.37753	12294000	7400300
LAALADQWQFLVQK	14	0	1629.89	Q13813	Q13813	1633	1646	SPTAN1	Spectrin alpha chain, non-erythrocytic 1	yes	yes	2	0.00012414	77.776	0.61449	4578900	2903500
LAALPNVYEVISK	13	0	1415.8	P33992	P33992	325	337	MCM5	DNA replication licensing factor MCM5	yes	yes	2	0.011262	62.162	0.20739	12164000	5051100
LACLLCR	7	0	904.462	P98175;P78332	P98175	759	765	RBM10;RBM6	RNA-binding protein 10;RNA-binding protein 6	yes	no	2	0.019702	118.06	0.51102	43782000	21210000
LAEQQQQHAR	10	0	1207.61	Q9P209	Q9P209	488	497	CEP72	Centrosomal protein of 72 kDa	yes	yes	3	0.0029104	76.1	NaN	2525600	0
LAETVFNFQEK	11	0	1324.67	Q14204	Q14204	836	846	DYNC1H1	Cytoplasmic dynein 1 heavy chain 1	yes	yes	2	0.0010489	99.752	0.076943	8476200	664840
LAFPSPFGHLSEGFSHSR	18	0	1971.96	Q13501	Q13501	166	183	SQSTM1	Sequestosome-1	yes	yes	3	0.00025652	88.565	0.10079	27183000	3018800
LAGANPAVITCDELLLGHEK	20	0	2120.09	P78527	P78527	4051	4070	PRKDC	DNA-dependent protein kinase catalytic subunit	yes	yes	3	0.025716	41.115	1.4743	9415200	12768000
LALGIPLPELR	11	0	1190.74	P27708	P27708	709	719	CAD	CAD protein;Glutamine-dependent carbamoyl-phosphate synthase;Aspartate carbamoyltransferase;Dihydroorotase	yes	yes	2	0.0063034	72.2	NaN	80293000	0
LALLQVR	7	0	811.528	Q2TB90;P19367	Q2TB90	794	800	HKDC1;HK1	Putative hexokinase HKDC1;Hexokinase-1	yes	no	2	0.012801	118.06	0.032906	14446000	649520
LAPDYDALDVANK	13	0	1403.69	P62750	P62750	140	152	RPL23A	60S ribosomal protein L23a	yes	yes	2	0.0042342	73.927	0.21804	127200000	26054000
LAQDPFPLYPGEVLEK	16	0	1814.95	Q14764	Q14764	92	107	MVP	Major vault protein	yes	yes	2	0.022892	55.189	0.2022	24517000	4816100
LAQFVEHWK	9	0	1156.6	Q13813	Q13813	1845	1853	SPTAN1	Spectrin alpha chain, non-erythrocytic 1	yes	yes	3	0.01363	38.276	0.63309	6800800	5258400
LAQHVKPEEHEQVK	14	1	1670.87	Q9BZF9	Q9BZF9	678	691	UACA	Uveal autoantigen with coiled-coil domains and ankyrin repeats	yes	yes	4	0.010992	44.44	0.11191	6700200	646410
LAQNILSYLDLK	12	0	1389.79	Q9UL15	Q9UL15	430	441	BAG5	BAG family molecular chaperone regulator 5	yes	yes	2	5.2256e-05	88.021	NaN	0	0
LAQYEPPQEEK	11	0	1330.64	Q99417	Q99417	90	100	MYCBP	C-Myc-binding protein	yes	yes	2	0.0046601	77.062	0.34479	62594000	24269000
LASSVLR	7	0	744.449	P84098	P84098	10	16	RPL19	60S ribosomal protein L19	yes	yes	2	0.011523	85.359	0.11064	16543000	1941300
LASTIADNQEQDLEK	15	0	1673.81	Q96R06	Q96R06	852	866	SPAG5	Sperm-associated antigen 5	yes	yes	2	4.5423e-09	162.37	NaN	108620000	0
LASTPFK	7	0	762.428	P42166	P42166	668	674	TMPO	Lamina-associated polypeptide 2, isoform alpha;Thymopoietin;Thymopentin	yes	yes	2	0.011581	84.097	0.061492	16922000	974420
LASYLDR	7	0	836.439	P05783	P05783	91	97	KRT18	Keratin, type I cytoskeletal 18	yes	yes	2	0.023661	73.26	1.6882	101770000	180170000
LATELYHQK	9	0	1101.58	Q06210	Q06210	548	556	GFPT1	Glutamine--fructose-6-phosphate aminotransferase [isomerizing] 1	yes	yes	3	0.020626	51.113	0.092939	13097000	899840
LAVNMVPFPR	10	0	1142.63	P07437;A6NNZ2;CON__ENSEMBL:ENSBTAP00000025008;Q9H4B7;P68371;P04350;Q3ZCM7;Q9BUF5	P68371	253	262	TUBB;TUBB1;TUBB4B;TUBB4A;TUBB8;TUBB6	Tubulin beta chain;Tubulin beta-8 chain-like protein LOC260334;Tubulin beta-1 chain;Tubulin beta-4B chain;Tubulin beta-4A chain;Tubulin beta-8 chain;Tubulin beta-6 chain	no	no	2	0.0016813	73.233	0.018177	392380000	8086300
LCPPGIPTPGSGLPPPR	17	0	1711.91	P27708	P27708	378	394	CAD	CAD protein;Glutamine-dependent carbamoyl-phosphate synthase;Aspartate carbamoyltransferase;Dihydroorotase	yes	yes	2	0.0034853	70.41	NaN	18527000	0
LCTQLEGLQSTVTGHVER	18	0	2027.01	Q6P2E9	Q6P2E9	975	992	EDC4	Enhancer of mRNA-decapping protein 4	yes	yes	3	0.0022552	63.998	0.026267	31452000	380340
LCVGSPVR	8	0	886.469	Q7Z6Z7	Q7Z6Z7	1073	1080	HUWE1	E3 ubiquitin-protein ligase HUWE1	yes	yes	2	0.025721	62.107	0.15058	11127000	5014800
LDAEPRPPPTQEAA	14	1	1490.74	Q9Y285	Q9Y285	495	508	FARSA	Phenylalanine--tRNA ligase alpha subunit	yes	yes	2	0.011701	79.885	0.027438	15649000	332130
LDDPSCPRPECYR	13	1	1663.71	P41091	P41091	91	103	EIF2S3	Eukaryotic translation initiation factor 2 subunit 3	yes	yes	3	0.008212	54.871	0.10261	29043000	1510800
LDEDLAAYCR	10	0	1224.54	P09543	P09543	103	112	CNP	2,3-cyclic-nucleotide 3-phosphodiesterase	yes	yes	2	0.00077756	112.71	0.088556	5666000	646510
LDELYGTWR	9	0	1151.56	P36578	P36578	260	268	RPL4	60S ribosomal protein L4	yes	yes	2	0.0027317	99.855	0.13605	20410000	3185200
LDGLVETPTGYIESLPR	17	0	1858.97	P55209	P55209	56	72	NAP1L1	Nucleosome assembly protein 1-like 1	yes	yes	2	0.0021549	77.13	NaN	30235000	0
LDGNEIK	7	0	787.408	O60938;Q06828	O60938	327	333	KERA;FMOD	Keratocan;Fibromodulin	yes	no	2	0.0091925	64.734	0.81864	14168000	16403000
LDHVVTIIK	9	0	1036.63	Q99873	Q99873	135	143	PRMT1	Protein arginine N-methyltransferase 1	yes	yes	2	0.021254	51.872	0.26244	3873600	902300
LDIPTGTTPQR	11	0	1197.64	P52732	P52732	919	929	KIF11	Kinesin-like protein KIF11	yes	yes	2	6.9912e-05	93.345	0.37041	717230000	304570000
LDQQTLPLGGR	11	0	1196.65	P98175	P98175	253	263	RBM10	RNA-binding protein 10	yes	yes	2	0.0066573	71.153	0.40671	133510000	45695000
LEAALGEAK	9	0	900.492	P02545	P02545	172	180	LMNA	Prelamin-A/C;Lamin-A/C	yes	yes	2	0.007044	77.662	0.19266	25593000	4796300
LEAHSDWVR	9	0	1111.54	P55735	P55735	208	216	SEC13	Protein SEC13 homolog	yes	yes	3	0.015944	55.461	0.1321	9081900	857430
LEDTENWLYEDGEDQPK	17	0	2079.89	P34932	P34932	652	668	HSPA4	Heat shock 70 kDa protein 4	yes	yes	2	4.2956e-05	112.34	2.0944	6562700	10000000
LEGGSGGDSEVQR	13	0	1289.58	P62195	P62195	259	271	PSMC5	26S protease regulatory subunit 8	yes	yes	2	0.00022124	117.93	2.1495	28726000	31870000
LEHEVDLCR	9	0	1169.55	Q7Z6Z7	Q7Z6Z7	460	468	HUWE1	E3 ubiquitin-protein ligase HUWE1	yes	yes	3	0.0052193	70.399	0.13399	10340000	844890
LELAEMK	7	0	832.436	Q99417	Q99417	67	73	MYCBP	C-Myc-binding protein	yes	yes	2	0.037856	47.349	0.52019	12851000	6774700
LELAQYR	7	0	891.481	P25705	P25705	435	441	ATP5A1	ATP synthase subunit alpha, mitochondrial	yes	yes	2	0.013181	111.28	0.76485	53155000	53395000
LEPVIMELER	10	0	1227.65	O60825;Q16877;P16118;Q16875	O60825	373	382	PFKFB2;PFKFB4;PFKFB1;PFKFB3	6-phosphofructo-2-kinase/fructose-2,6-bisphosphatase 2;6-phosphofructo-2-kinase;Fructose-2,6-bisphosphatase;6-phosphofructo-2-kinase/fructose-2,6-bisphosphatase 4;6-phosphofructo-2-kinase;Fructose-2,6-bisphosphatase;6-phosphofructo-2-kinase/fructose-2,6-bisphosphatase 1;6-phosphofructo-2-kinase;Fructose-2,6-bisphosphatase;6-phosphofructo-2-kinase/fructose-2,6-bisphosphatase 3;6-phosphofructo-2-ki…	no	no	2	0.035662	41.598	0.40978	36617000	11204000
LEVQFIITGTNHHSEK	16	0	1851.95	O14744	O14744	260	275	PRMT5	Protein arginine N-methyltransferase 5;Protein arginine N-methyltransferase 5, N-terminally processed	yes	yes	4	0.0065478	43.37	1.6573	13338000	25689000
LEVSDDLENVCNWVVDTCLHK	21	0	2544.16	O75688	O75688	262	282	PPM1B	Protein phosphatase 1B	yes	yes	3	2.7954e-08	93.255	0.65317	23315000	15723000
LFCETCDR	8	0	1099.44	Q9UPN9	Q9UPN9	286	293	TRIM33	E3 ubiquitin-protein ligase TRIM33	yes	yes	2	0.0050877	127.56	NaN	615030000	0
LFCVGFTK	8	0	970.495	P61247	P61247	137	144	RPS3A	40S ribosomal protein S3a	yes	yes	2	0.0099854	79.596	0.11569	34347000	6236900
LFEGNALLR	9	0	1031.58	P46781	P46781	71	79	RPS9	40S ribosomal protein S9	yes	yes	2	0.012014	57.59	0.044236	46755000	2249700
LFIGGLSFETTEESLR	16	0	1797.91	P22626	P22626	23	38	HNRNPA2B1	Heterogeneous nuclear ribonucleoproteins A2/B1	yes	yes	2	0.0044877	66.022	NaN	4390900	0
LFNETAK	7	0	821.428	Q9Y448	Q9Y448	261	267	KNSTRN	Small kinetochore-associated protein	yes	yes	2	0.017134	79.116	0.42262	35018000	6437500
LFPLIQAMHPTLAGK	15	0	1635.92	P11940;Q9H361	P11940	566	580	PABPC1;PABPC3	Polyadenylate-binding protein 1;Polyadenylate-binding protein 3	yes	no	3	0.00076122	81.128	0.72298	14490000	8569000
LFQFLQAEPHNSLGK	15	0	1727.9	Q6P2E9	Q6P2E9	1369	1383	EDC4	Enhancer of mRNA-decapping protein 4	yes	yes	3	0.00042123	85.909	0.050313	22762000	690260
LFSLELVDESGEIR	14	0	1605.83	P27694	P27694	221	234	RPA1	Replication protein A 70 kDa DNA-binding subunit;Replication protein A 70 kDa DNA-binding subunit, N-terminally processed	yes	yes	2	6.1533e-11	172.57	0.059376	909880000	56028000
LFVGGLK	7	0	732.453	Q13151	Q13151	100	106	HNRNPA0	Heterogeneous nuclear ribonucleoprotein A0	yes	yes	2	0.0067363	75.311	0.08371	100900000	11493000
LGDLYEEEMR	10	0	1253.56	P08670	P08670	146	155	VIM	Vimentin	yes	yes	2	0.018625	52.247	0.26166	30177000	7845900
LGFAGLVQEISFGTTK	16	0	1666.89	P48643	P48643	353	368	CCT5	T-complex protein 1 subunit epsilon	yes	yes	2	0.00073021	87.138	NaN	6869100	0
LGGAVLSFSEATSSVQK	17	0	1679.87	P27708	P27708	1987	2003	CAD	CAD protein;Glutamine-dependent carbamoyl-phosphate synthase;Aspartate carbamoyltransferase;Dihydroorotase	yes	yes	2	3.2529e-05	79.837	0.066544	34846000	2758000
LGGHGPSFPLK	11	0	1108.6	P13010	P13010	185	195	XRCC5	X-ray repair cross-complementing protein 5	yes	yes	3	0.00036577	65.879	0.26806	10395000	3256800
LGIHEDSTNR	10	0	1140.55	P08238	P08238	439	448	HSP90AB1	Heat shock protein HSP 90-beta	yes	yes	3	0.0051183	65.056	NaN	23817000	0
LGLDDFESLK	10	0	1135.58	Q9Y2H1	Q9Y2H1	85	94	STK38L	Serine/threonine-protein kinase 38-like	yes	yes	2	0.0031378	62.466	0.61297	62368000	41575000
LGLEDFESLK	10	0	1149.59	Q15208	Q15208	84	93	STK38	Serine/threonine-protein kinase 38	yes	yes	2	0.0031378	62.466	0.65203	468680000	319830000
LGLQSLR	7	0	785.476	P18085	P18085	143	149	ARF4	ADP-ribosylation factor 4	yes	yes	2	0.01416	81.784	0.22473	17682000	2224400
LGSIFGLGLAYAGSNR	16	0	1594.85	Q13200	Q13200	479	494	PSMD2	26S proteasome non-ATPase regulatory subunit 2	yes	yes	2	0.018871	57.148	0.4755	3923700	1537600
LHFFMPGFAPLTSR	14	0	1619.83	P07437;A6NNZ2;P68371;P04350;Q3ZCM7;Q9BUF5	P68371	263	276	TUBB;TUBB4B;TUBB4A;TUBB8;TUBB6	Tubulin beta chain;Tubulin beta-8 chain-like protein LOC260334;Tubulin beta-4B chain;Tubulin beta-4A chain;Tubulin beta-8 chain;Tubulin beta-6 chain	no	no	2;3	4.5421e-07	109.95	0.021243	251120000	6044000
LHNFHQLSAPQPCFTFSHPNR	21	0	2534.2	O14744	O14744	506	526	PRMT5	Protein arginine N-methyltransferase 5;Protein arginine N-methyltransferase 5, N-terminally processed	yes	yes	3;5	9.2166e-17	141.6	0.69784	83124000	69114000
LHTGEKPYECK	11	1	1360.64	Q9Y2G7;Q8N141;Q9HCL3;Q8TAF7;P17039	Q9Y2G7	319	329	ZFP30;ZFP82;ZFP14;ZNF461;ZNF30	Zinc finger protein 30 homolog;Zinc finger protein 82 homolog;Zinc finger protein 14 homolog;Zinc finger protein 461;Zinc finger protein 30	yes	no	3	0.0018177	71.153	0.21032	7669600	994140
LIAAGGYNR	9	0	933.503	Q9Y6Y0	Q9Y6Y0	370	378	IVNS1ABP	Influenza virus NS1A-binding protein	yes	yes	2	0.001137	93.374	0.67189	21969000	12594000
LIALLEVLSQK	11	0	1225.76	P21333;O75369;Q14315	P21333	77	87	FLNA;FLNB;FLNC	Filamin-A;Filamin-B;Filamin-C	yes	no	2	0.0077164	58.172	0.48627	8954300	4676300
LIAQNLELNETIK	13	0	1497.84	P52732	P52732	891	903	KIF11	Kinesin-like protein KIF11	yes	yes	2	3.4037e-08	135.02	0.79553	52477000	49014000
LIDFLECGK	9	0	1093.55	P17844	P17844	228	236	DDX5	Probable ATP-dependent RNA helicase DDX5	yes	yes	2	0.011268	69.275	0.25305	13731000	3340600
LIDFLESGK	9	0	1020.55	Q92841	Q92841	305	313	DDX17	Probable ATP-dependent RNA helicase DDX17	yes	yes	2	0.003651	69.275	0.27206	11863000	3122600
LIDLHSPSEIVK	12	0	1349.76	P60866	P60866	88	99	RPS20	40S ribosomal protein S20	yes	yes	3	0.016684	54.023	0.14236	84912000	12070000
LIGEYGLR	8	0	919.513	P46781	P46781	31	38	RPS9	40S ribosomal protein S9	yes	yes	2	0.0044327	75.213	0.088055	62588000	6019900
LILIESR	7	0	842.523	P62277	P62277	115	121	RPS13	40S ribosomal protein S13	yes	yes	2	0.024735	54.157	0.16962	51101000	9522100
LINLVGESLR	10	0	1112.66	P46379	P46379	322	331	BAG6	Large proline-rich protein BAG6	yes	yes	2	0.029048	56.404	0.59245	24230000	3110600
LISQIVSSITASLR	14	0	1486.87	P68363;Q9H853;P68366;Q9BQE3	P68363	230	243	TUBA1B;TUBA4B;TUBA4A;TUBA1C	Tubulin alpha-1B chain;Putative tubulin-like protein alpha-4B;Tubulin alpha-4A chain;Tubulin alpha-1C chain	no	no	2;3	1.2726e-08	159.52	0.019277	39524000	914290
LITPAVVSER	10	0	1083.63	P62851	P62851	67	76	RPS25	40S ribosomal protein S25	yes	yes	2	0.0027606	64.82	NaN	0	0
LIVNVNDLR	9	0	1054.61	P25205	P25205	47	55	MCM3	DNA replication licensing factor MCM3	yes	yes	2	0.013886	56.432	0.14486	15080000	2466200
LKEENFFGPK	10	1	1207.62	Q9NZI8	Q9NZI8	474	483	IGF2BP1	Insulin-like growth factor 2 mRNA-binding protein 1	yes	yes	3	0.0063224	47.556	0.46398	4715200	1892700
LKPGAPLRPK	10	2	1075.69	P21333	P21333	269	278	FLNA	Filamin-A	yes	yes	3	0.00096435	61.09	0.13949	69876000	11820000
LKVPPAINQFTQALDR	16	1	1810.01	P62424	P62424	74	89	RPL7A	60S ribosomal protein L7a	yes	yes	3	0.00031836	82.59	0.11428	29199000	3426500
LLADQAEAR	9	0	985.519	P84098	P84098	154	162	RPL19	60S ribosomal protein L19	yes	yes	2	0.0011798	103.55	0.1135	63037000	7420100
LLASTLVHSVK	11	0	1166.7	Q9NYF8	Q9NYF8	570	580	BCLAF1	Bcl-2-associated transcription factor 1	yes	yes	3	0.0017637	58.172	0.60801	5754900	4285100
LLDAVDTYIPVPAR	14	0	1541.85	P49411	P49411	239	252	TUFM	Elongation factor Tu, mitochondrial	yes	yes	2;3	0.0010769	89.231	0.025464	141480000	2219600
LLDEVFFSEK	10	0	1225.62	P25789	P25789	55	64	PSMA4	Proteasome subunit alpha type-4	yes	yes	2	0.00040384	96.113	0.493	71943000	31814000
LLDLSVFR	8	0	961.56	O15427	O15427	217	224	SLC16A3	Monocarboxylate transporter 4	yes	yes	2	0.0065349	105.14	NaN	4113700	0
LLDSSTVTHLFK	12	0	1359.74	P60900	P60900	60	71	PSMA6	Proteasome subunit alpha type-6	yes	yes	3	0.006182	62.088	0.13076	20017000	1595300
LLDVVHPAAK	10	0	1061.62	Q99832	Q99832	68	77	CCT7	T-complex protein 1 subunit eta	yes	yes	3	0.027557	29.551	0.14309	7144300	1149100
LLEDGEDFNLGDALDSSNSMQTIQK	25	0	2739.25	P05783	P05783	383	407	KRT18	Keratin, type I cytoskeletal 18	yes	yes	3	9.4185e-10	101.33	1.7057	10991000	25871000
LLEPVLLLGK	10	0	1093.71	P62249	P62249	51	60	RPS16	40S ribosomal protein S16	yes	yes	2	0.00040274	96.342	0.12324	213990000	28043000
LLESLDQLELR	11	0	1327.73	O95816	O95816	28	38	BAG2	BAG family molecular chaperone regulator 2	yes	yes	2	2.3473e-06	147.91	NaN	149050000	0
LLEVVQPCLQAAK	13	0	1467.81	Q7Z6Z7	Q7Z6Z7	1560	1572	HUWE1	E3 ubiquitin-protein ligase HUWE1	yes	yes	2	0.0031733	78.324	NaN	23435000	0
LLFNDVQTLK	10	0	1189.67	Q15149	Q15149	588	597	PLEC	Plectin	yes	yes	2	0.027133	57.203	0.19048	8249500	1744500
LLGELHTLR	9	0	1050.62	Q15154	Q15154	413	421	PCM1	Pericentriolar material 1 protein	yes	yes	3	0.0016331	90.15	0.0076595	59042000	506290
LLGGLAVR	8	0	797.512	P23396	P23396	109	116	RPS3	40S ribosomal protein S3	yes	yes	2	0.02072	54.157	0.083016	74796000	7160900
LLGQFTLIGIPPAPR	15	0	1591.94	P38646	P38646	499	513	HSPA9	Stress-70 protein, mitochondrial	yes	yes	2	8.3659e-10	148.41	0.12937	18516000	1698100
LLGWIQNK	8	0	970.56	P21333;O75369;Q14315	P21333	172	179	FLNA;FLNB;FLNC	Filamin-A;Filamin-B;Filamin-C	yes	no	2	0.0051184	72.138	0.48252	57617000	27379000
LLIHQSLAGGIIGVK	15	0	1517.93	P61978	P61978	149	163	HNRNPK	Heterogeneous nuclear ribonucleoprotein K	yes	yes	3	0.0052577	44.132	0.3058	36907000	11967000
LLLIGDSGVGK	11	0	1070.63	Q9H0U4;Q92928;P62820;P61026;P51153;Q92930;P61006;P59190	Q9H0U4	11	21	RAB1B;RAB1C;RAB1A;RAB10;RAB13;RAB8B;RAB8A;RAB15	Ras-related protein Rab-1B;Putative Ras-related protein Rab-1C;Ras-related protein Rab-1A;Ras-related protein Rab-10;Ras-related protein Rab-13;Ras-related protein Rab-8B;Ras-related protein Rab-8A;Ras-related protein Rab-15	yes	no	2	0.01841	51.286	0.065372	36835000	2524300
LLLIQAFRPDR	11	1	1340.79	Q14204	Q14204	3990	4000	DYNC1H1	Cytoplasmic dynein 1 heavy chain 1	yes	yes	3	0.0092177	54.259	NaN	11229000	0
LLLNNDNLLR	10	0	1196.69	P52907;P47755	P52907	38	47	CAPZA1;CAPZA2	F-actin-capping protein subunit alpha-1;F-actin-capping protein subunit alpha-2	yes	no	2	0.011744	56.548	0.27262	12115000	2215500
LLLPGELAK	9	0	952.596	Q99880;Q99879;Q99877;Q93079;Q8N257;Q5QNW6;Q16778;P62807;P58876;P57053;P33778;P23527;P06899;O60814;Q96A08	Q99880	101	109	HIST1H2BL;HIST1H2BM;HIST1H2BN;HIST1H2BH;HIST3H2BB;HIST2H2BF;HIST2H2BE;HIST1H2BC;HIST1H2BD;H2BFS;HIST1H2BB;HIST1H2BO;HIST1H2BJ;HIST1H2BK;HIST1H2BA	Histone H2B type 1-L;Histone H2B type 1-M;Histone H2B type 1-N;Histone H2B type 1-H;Histone H2B type 3-B;Histone H2B type 2-F;Histone H2B type 2-E;Histone H2B type 1-C/E/F/G/I;Histone H2B type 1-D;Histone H2B type F-S;Histone H2B type 1-B;Histone H2B type 1-O;Histone H2B type 1-J;Histone H2B type 1-K;Histone H2B type 1-A	yes	no	2	0.010953	58.246	0.19007	38717000	8812100
LLLQVQHASK	10	0	1135.67	P05141;P12235;P12236	P05141	34	43	SLC25A5;SLC25A4;SLC25A6	ADP/ATP translocase 2;ADP/ATP translocase 2, N-terminally processed;ADP/ATP translocase 1;ADP/ATP translocase 3;ADP/ATP translocase 3, N-terminally processed	no	no	2	0.0020393	91.658	NaN	36343000	0
LLNTFLER	8	0	1004.57	Q14204	Q14204	4264	4271	DYNC1H1	Cytoplasmic dynein 1 heavy chain 1	yes	yes	2	0.012566	76.064	NaN	11884000	0
LLPSAPQTLPDGPLASPAR	19	0	1900.04	O15027	O15027	1771	1789	SEC16A	Protein transport protein Sec16A	yes	yes	2	0.036547	44.595	NaN	11732000	0
LLQDFFNGK	9	0	1080.56	P11142;P17066	P11142	349	357	HSPA8;HSPA6	Heat shock cognate 71 kDa protein;Heat shock 70 kDa protein 6	no	no	2	0.0011319	97.635	0.01162	829210000	12076000
LLQDFFNGR	9	0	1108.57	P0DMV9;P0DMV8	P0DMV9	349	357			yes	no	2	0.0030086	95.502	0.032914	163380000	5409700
LLQIIER	7	0	883.549	P78527	P78527	3468	3474	PRKDC	DNA-dependent protein kinase catalytic subunit	yes	yes	2	0.013095	100.19	0.056288	9641500	554620
LLQLVEDR	8	0	984.56	P17844	P17844	471	478	DDX5	Probable ATP-dependent RNA helicase DDX5	yes	yes	2	0.012117	76.679	0.0085372	51790000	418160
LLQQQNDITGLSR	13	0	1484.79	Q9UPN9	Q9UPN9	395	407	TRIM33	E3 ubiquitin-protein ligase TRIM33	yes	yes	2	1.7482e-07	152.4	0.0021794	1402200000	4002700
LLSLISIALPENK	13	0	1409.85	Q7Z6Z7	Q7Z6Z7	3456	3468	HUWE1	E3 ubiquitin-protein ligase HUWE1	yes	yes	2	0.0008409	99.941	NaN	6009400	0
LLTSFLPAQLLR	12	0	1370.83	P08195	P08195	440	451	SLC3A2	4F2 cell-surface antigen heavy chain	yes	yes	2	0.00068788	105.2	0.11678	19949000	2279400
LLTVQHPLEESR	12	0	1420.77	Q6P3W7	Q6P3W7	101	112	SCYL2	SCY1-like protein 2	yes	yes	2	0.00014566	83.137	NaN	0	0
LLVGNDDVHIIAR	13	0	1433.8	Q7Z6Z7	Q7Z6Z7	2606	2618	HUWE1	E3 ubiquitin-protein ligase HUWE1	yes	yes	3	0.0022575	72.29	0.10736	19151000	1264300
LLVPTQFVGAIIGK	14	0	1454.89	O00425	O00425	200	213	IGF2BP3	Insulin-like growth factor 2 mRNA-binding protein 3	yes	yes	2	0.00022622	73.927	0.27152	5253200	1405900
LLYEIQNR	8	0	1047.57	Q01804	Q01804	458	465	OTUD4	OTU domain-containing protein 4	yes	yes	2	0.0042067	96.492	0.51881	44380000	24121000
LMELHGEGSSSGK	13	0	1330.62	P61247	P61247	228	240	RPS3A	40S ribosomal protein S3a	yes	yes	3	0.0010621	71.879	0.40961	19325000	12336000
LMNLWTER	8	0	1061.53	P52732	P52732	725	732	KIF11	Kinesin-like protein KIF11	yes	yes	2	0.0037268	116.73	0.56513	186640000	108450000
LMQDLDNNSITVK	13	0	1489.74	Q15154	Q15154	1689	1701	PCM1	Pericentriolar material 1 protein	yes	yes	2	0.00097028	97.69	NaN	18519000	0
LNCFLEQDLK	10	0	1278.63	P52732	P52732	909	918	KIF11	Kinesin-like protein KIF11	yes	yes	2	0.00045345	117.02	0.83736	413850000	364010000
LNCQVIGASVDSHFCHLAWVNTPK	24	0	2752.32	Q06830	Q06830	69	92	PRDX1	Peroxiredoxin-1	yes	yes	4	5.3697e-08	122.39	0.21274	31614000	6737900
LNEIVGNEDTVSR	13	0	1444.72	P35250	P35250	47	59	RFC2	Replication factor C subunit 2	yes	yes	2	1.9582e-05	134.68	NaN	41268000	0
LNESTFDTQITK	12	0	1395.69	P78527	P78527	1858	1869	PRKDC	DNA-dependent protein kinase catalytic subunit	yes	yes	2	0.004394	75.89	NaN	8291800	0
LNILDTLSK	9	0	1015.59	Q13200	Q13200	704	712	PSMD2	26S proteasome non-ATPase regulatory subunit 2	yes	yes	2	0.030297	56.548	NaN	20830000	0
LNIPVSQVNPR	11	0	1235.7	P05023;P13637	P05023	648	658	ATP1A1;ATP1A3	Sodium/potassium-transporting ATPase subunit alpha-1;Sodium/potassium-transporting ATPase subunit alpha-3	yes	no	2	0.0080341	67.08	NaN	26009000	0
LNKHEENLK	9	1	1123.6	P42766	P42766	95	103	RPL35	60S ribosomal protein L35	yes	yes	3	0.0009863	67.081	0.1243	4157500	445180
LNLVDLAGSENIGR	14	0	1469.78	P52732	P52732	261	274	KIF11	Kinesin-like protein KIF11	yes	yes	2;3	2.1528e-11	178.67	0.59753	725240000	469840000
LNNLVLFDK	9	0	1074.61	P62851	P62851	44	52	RPS25	40S ribosomal protein S25	yes	yes	2	0.0011334	96.342	0.20725	41355000	8847700
LNNMDWGAQQK	11	0	1303.6	Q15154	Q15154	29	39	PCM1	Pericentriolar material 1 protein	yes	yes	2	0.0020152	87.066	0.13144	12538000	551660
LNVEAVNTHR	10	0	1151.6	O60825	O60825	437	446	PFKFB2	6-phosphofructo-2-kinase/fructose-2,6-bisphosphatase 2;6-phosphofructo-2-kinase;Fructose-2,6-bisphosphatase	yes	yes	3	0.0001002	88.948	0.2372	29086000	7050200
LNVGGTYFLTTR	12	0	1340.71	Q9NXV2	Q9NXV2	48	59	KCTD5	BTB/POZ domain-containing protein KCTD5	yes	yes	2	0.0033893	58.32	1.7389	25126000	46247000
LNVTDSVINK	10	0	1101.6	Q9BRS2	Q9BRS2	125	134	RIOK1	Serine/threonine-protein kinase RIO1	yes	yes	2	0.0031378	62.466	1.0979	30967000	36455000
LPEDPLLSGLLDSPALK	17	0	1776.99	P49327	P49327	1209	1225	FASN	Fatty acid synthase;[Acyl-carrier-protein] S-acetyltransferase;[Acyl-carrier-protein] S-malonyltransferase;3-oxoacyl-[acyl-carrier-protein] synthase;3-oxoacyl-[acyl-carrier-protein] reductase;3-hydroxyacyl-[acyl-carrier-protein] dehydratase;Enoyl-[acyl-carrier-protein] reductase;Oleoyl-[acyl-carrier-protein] hydrolase	yes	yes	2;3	1.2897e-07	144.08	NaN	9598700	0
LPEMEPLVPR	10	0	1179.63	Q15154	Q15154	1908	1917	PCM1	Pericentriolar material 1 protein	yes	yes	2	0.0078438	71.524	0.25997	38309000	10664000
LPFPIIDDR	9	0	1084.59	P30041	P30041	98	106	PRDX6	Peroxiredoxin-6	yes	yes	2	0.0012873	79.148	NaN	0	0
LPGGVQNFPQFSALR	15	0	1629.86	Q7Z6Z7	Q7Z6Z7	1226	1240	HUWE1	E3 ubiquitin-protein ligase HUWE1	yes	yes	2	4.3665e-06	131.86	0.17596	45112000	4336800
LPIGDVATQYFADR	14	0	1564.79	Q99832	Q99832	293	306	CCT7	T-complex protein 1 subunit eta	yes	yes	2	0.00031137	107.35	0.36395	12867000	6294000
LPLLLSR	7	0	810.533	P49902	P49902	232	238	NT5C2	Cytosolic purine 5-nucleotidase	yes	yes	2	0.015468	124.34	0.43488	16443000	7357100
LPLQDVYK	8	0	974.544	Q5VTE0;P68104;Q05639	Q5VTE0	248	255	EEF1A1P5;EEF1A1;EEF1A2	Putative elongation factor 1-alpha-like 3;Elongation factor 1-alpha 1;Elongation factor 1-alpha 2	no	no	2	0.0078987	82.452	0.064858	423290000	24556000
LPQLPITNFSR	11	0	1284.72	P21333	P21333	180	190	FLNA	Filamin-A	yes	yes	2	0.0071095	69.815	0.28219	106170000	43636000
LPSFELLHK	9	0	1082.61	Q16531	Q16531	571	579	DDB1	DNA damage-binding protein 1	yes	yes	3	0.0053033	70.056	0.11236	9367800	1020300
LQAQEEQHQEVQK	13	0	1593.77	Q96R06	Q96R06	1009	1021	SPAG5	Sperm-associated antigen 5	yes	yes	2;3	6.449e-19	206.67	0.034686	451520000	12016000
LQDEIQNMK	9	0	1117.54	P08670	P08670	365	373	VIM	Vimentin	yes	yes	2	0.0011427	88.495	0.30463	18750000	6321900
LQDTYNLDTDTISK	14	0	1625.78	P13674	P13674	137	150	P4HA1	Prolyl 4-hydroxylase subunit alpha-1	yes	yes	2	0.0025405	78.69	NaN	12514000	0
LQLWDTAGQER	11	0	1315.65	Q9NRW1;P20340;Q14964	Q9NRW1	64	74	RAB6B;RAB6A;RAB39A	Ras-related protein Rab-6B;Ras-related protein Rab-6A;Ras-related protein Rab-39A	yes	no	2	0.0082097	66.56	0.021583	35845000	806100
LQMFDDPR	8	0	1020.47	P52732	P52732	182	189	KIF11	Kinesin-like protein KIF11	yes	yes	2	0.038568	43.808	0.46363	145970000	73511000
LQQQQRPEDAEDGAEGGGK	19	1	2011.92	Q08J23	Q08J23	10	28	NSUN2	tRNA (cytosine(34)-C(5))-methyltransferase	yes	yes	3	0.00041668	77.899	0.66552	10189000	2327800
LQTASDESYKDPTNIQSK	18	1	2023.97	Q13813	Q13813	1571	1588	SPTAN1	Spectrin alpha chain, non-erythrocytic 1	yes	yes	3	0.00063847	75.682	0.68052	12001000	13756000
LSDFGLCTGLK	11	0	1209.61	Q15208;Q9Y2H1	Q15208	228	238	STK38;STK38L	Serine/threonine-protein kinase 38;Serine/threonine-protein kinase 38-like	no	no	2	0.0015652	66.267	0.6798	293060000	202140000
LSDFGLCTGLKK	12	1	1337.7	Q15208;Q9Y2H1	Q15208	228	239	STK38;STK38L	Serine/threonine-protein kinase 38;Serine/threonine-protein kinase 38-like	no	no	3	0.035311	3.885	0.69169	5771400	3366100
LSFAVPFR	8	0	935.523	P78527	P78527	892	899	PRKDC	DNA-dependent protein kinase catalytic subunit	yes	yes	2	0.0087434	81.296	NaN	5712400	0
LSIVPVR	7	0	782.501	P15880	P15880	160	166	RPS2	40S ribosomal protein S2	yes	yes	2	0.033983	49.358	0.083253	103610000	9521400
LSLDDLLQR	9	0	1071.59	P27708	P27708	1723	1731	CAD	CAD protein;Glutamine-dependent carbamoyl-phosphate synthase;Aspartate carbamoyltransferase;Dihydroorotase	yes	yes	2	0.0021267	113.18	0.042601	68393000	2643800
LSNIFVIGK	9	0	989.591	P62701	P62701	222	230	RPS4X	40S ribosomal protein S4, X isoform	yes	yes	2	0.0029431	72.928	0.20941	80567000	16434000
LSPWIRPDSK	10	1	1197.65	O14744	O14744	86	95	PRMT5	Protein arginine N-methyltransferase 5;Protein arginine N-methyltransferase 5, N-terminally processed	yes	yes	2;3	9.3209e-05	99.973	0.97465	334030000	359210000
LSSFVTK	7	0	780.438	P27708	P27708	1405	1411	CAD	CAD protein;Glutamine-dependent carbamoyl-phosphate synthase;Aspartate carbamoyltransferase;Dihydroorotase	yes	yes	2	0.022552	74.255	0.19924	25962000	2873700
LTDNGTEFSVK	11	0	1209.59	P52732	P52732	147	157	KIF11	Kinesin-like protein KIF11	yes	yes	2	0.00012141	83.045	0.81074	274130000	227230000
LTEGCSFR	8	0	968.439	P42677;Q71UM5	P42677	73	80	RPS27;RPS27L	40S ribosomal protein S27;40S ribosomal protein S27-like	yes	no	2	0.0065766	89.698	0.03391	153830000	4811200
LTETQGELK	9	0	1017.53	Q9Y448	Q9Y448	193	201	KNSTRN	Small kinetochore-associated protein	yes	yes	2	0.0036216	85.862	NaN	55707000	0
LTHLIDHLK	9	0	1088.63	Q15154	Q15154	239	247	PCM1	Pericentriolar material 1 protein	yes	yes	2;3	0.0097577	72.275	NaN	55033000	0
LTIAEER	7	0	830.45	P62701;Q8TD47	P62701	246	252	RPS4X;RPS4Y2	40S ribosomal protein S4, X isoform;40S ribosomal protein S4, Y isoform 2	yes	no	2	0.024186	72.789	0.20454	44208000	10649000
LTLENFYSNLILQHEER	17	0	2118.07	Q9Y2H1	Q9Y2H1	26	42	STK38L	Serine/threonine-protein kinase 38-like	yes	yes	3	2.1232e-05	112.16	0.40333	28719000	12433000
LTLHGLQQYYVK	12	0	1461.8	O00148;Q13838	O00148	256	267	DDX39A;DDX39B	ATP-dependent RNA helicase DDX39A;Spliceosome RNA helicase DDX39B	yes	no	3	0.02987	43.897	0.091198	10383000	432300
LTPEEEEILNK	11	0	1313.67	P62241	P62241	129	139	RPS8	40S ribosomal protein S8	yes	yes	2	0.00012416	82.494	0.14228	94903000	14575000
LTPVSPESSSTEEK	14	0	1489.71	Q13501	Q13501	268	281	SQSTM1	Sequestosome-1	yes	yes	2	0.0031873	75.764	0.01359	130040000	802270
LTQGIGR	7	0	743.429	Q7Z6Z7	Q7Z6Z7	2539	2545	HUWE1	E3 ubiquitin-protein ligase HUWE1	yes	yes	2	0.036311	63.148	NaN	17901000	0
LTTPTYGDLNHLVSATMSGVTTCLR	25	0	2707.33	P07437;P68371;P04350	P68371	217	241	TUBB;TUBB4B;TUBB4A	Tubulin beta chain;Tubulin beta-4B chain;Tubulin beta-4A chain	no	no	3	0.00024704	64.27	0.096129	63073000	5023700
LTVADALEPVQFEDGQK	17	0	1858.93	P10644	P10644	265	281	PRKAR1A	cAMP-dependent protein kinase type I-alpha regulatory subunit;cAMP-dependent protein kinase type I-alpha regulatory subunit, N-terminally processed	yes	yes	2	0.00015991	101.8	NaN	6115400	0
LTVQEEQIVELIEK	14	0	1669.91	P52732	P52732	412	425	KIF11	Kinesin-like protein KIF11	yes	yes	2;3	3.9547e-09	149.3	0.90121	34589000	30212000
LTVSSLQESGLK	12	0	1260.69	P21333	P21333	2335	2346	FLNA	Filamin-A	yes	yes	2	1.0067e-05	108.56	0.43825	65275000	29967000
LVEESVK	7	0	802.444	P52732	P52732	793	799	KIF11	Kinesin-like protein KIF11	yes	yes	2	0.0059267	91.906	0.78539	145970000	121790000
LVFLGEQSVGK	11	0	1175.65	Q9NRW1;P20340	Q9NRW1	16	26	RAB6B;RAB6A	Ras-related protein Rab-6B;Ras-related protein Rab-6A	yes	no	2	0.0087646	64.918	1.4333	5826700	8779200
LVGIISSR	8	0	843.518	P12268	P12268	154	161	IMPDH2	Inosine-5-monophosphate dehydrogenase 2	yes	yes	2	0.013312	75.043	0.2672	50268000	13210000
LVGSPPWK	8	0	882.496	Q86UA6	Q86UA6	15	22	RPAIN	RPA-interacting protein	yes	yes	2	0.029621	60.436	0.034403	82716000	3656200
LVGSQEELASWGHEYVR	17	0	1958.95	Q13200	Q13200	144	160	PSMD2	26S proteasome non-ATPase regulatory subunit 2	yes	yes	3	0.0032758	62.94	0.41121	38686000	15385000
LVILANNCPALR	12	0	1352.76	P62888	P62888	45	56	RPL30	60S ribosomal protein L30	yes	yes	2	0.0057637	70.942	0.075452	97466000	8714200
LVLIGSNHSLPFLK	14	0	1536.9	O15027	O15027	1582	1595	SEC16A	Protein transport protein Sec16A	yes	yes	3	0.01187	56.139	NaN	13099000	0
LVLVGDGGTGK	11	0	1014.57	P62826	P62826	13	23	RAN	GTP-binding nuclear protein Ran	yes	yes	2	0.00081038	74.611	0.038278	199010000	10064000
LVNHFVEEFK	10	0	1260.65	P0DMV9;P0DMV8	P0DMV9	237	246			yes	no	2;3	0.00014361	97.452	0.034005	687310000	22014000
LVNHFVEEFKR	11	1	1416.75	P0DMV9;P0DMV8	P0DMV9	237	247			yes	no	2;3;4	3.5769e-05	124.42	0.031773	181440000	5648100
LVNLQHLDLLNNK	13	0	1532.87	Q96AG4	Q96AG4	84	96	LRRC59	Leucine-rich repeat-containing protein 59	yes	yes	3	0.00033191	102.73	0.17206	8925000	1220500
LVPLLLEDGGEAPAALEAALEEK	23	0	2347.25	Q14204	Q14204	37	59	DYNC1H1	Cytoplasmic dynein 1 heavy chain 1	yes	yes	3	0.013079	43.768	NaN	1882000	0
LVQAFQFTDK	10	0	1195.62	Q06830	Q06830	159	168	PRDX1	Peroxiredoxin-1	yes	yes	2	0.00065003	117.02	0.25397	80077000	20312000
LVQTPLTDR	9	0	1041.58	Q14204	Q14204	1879	1887	DYNC1H1	Cytoplasmic dynein 1 heavy chain 1	yes	yes	2	0.0027342	99.815	0.18034	12263000	2845000
LVSIDSK	7	0	760.433	P21333;O75369;Q14315	P21333	121	127	FLNA;FLNB;FLNC	Filamin-A;Filamin-B;Filamin-C	yes	no	2	0.0053874	81.119	0.51299	17754000	12641000
LVSLIGSK	8	0	815.512	P25786	P25786	108	115	PSMA1	Proteasome subunit alpha type-1	yes	yes	2	0.0065789	87.476	NaN	12038000	0
LVSSHKPVQNQK	12	1	1363.76	O14965	O14965	64	75	AURKA	Aurora kinase A	yes	yes	3	0.00013326	73.499	0.13202	2903000	410200
LVTVWSAPNYCYR	13	0	1627.78	O00743	O00743	252	264	PPP6C	Serine/threonine-protein phosphatase 6 catalytic subunit;Serine/threonine-protein phosphatase 6 catalytic subunit, N-terminally processed	yes	yes	2	0.0013665	90.793	0.55212	8563200	2090300
LVVPASQCGSLIGK	14	0	1427.78	Q15366;P57721	Q15366	102	115	PCBP2;PCBP3	Poly(rC)-binding protein 2;Poly(rC)-binding protein 3	yes	no	2	0.0098965	54.898	0.092532	34578000	4054000
LVVPATQCGSLIGK	14	0	1441.8	Q15365	Q15365	102	115	PCBP1	Poly(rC)-binding protein 1	yes	yes	2	0.0011842	86.944	0.040965	34923000	1064000
LWDLTTGTTTR	11	0	1263.65	P63244	P63244	89	99	GNB2L1	Guanine nucleotide-binding protein subunit beta-2-like 1;Guanine nucleotide-binding protein subunit beta-2-like 1, N-terminally processed	yes	yes	2	0.0066573	71.153	0.3515	17209000	1776100
LWTLVSEQTR	10	0	1231.66	P46776	P46776	78	87	RPL27A	60S ribosomal protein L27a	yes	yes	2	0.014512	62.466	0.2316	46324000	12573000
LWTSCAPLNIR	11	0	1329.69	Q9Y6Y0	Q9Y6Y0	491	501	IVNS1ABP	Influenza virus NS1A-binding protein	yes	yes	2	9.8794e-05	87.568	0.56312	51217000	33603000
LYDGLFK	7	0	854.454	Q16531	Q16531	135	141	DDB1	DNA damage-binding protein 1	yes	yes	2	0.030863	66.799	0.19122	10507000	1946000
LYDILGVPPGASENELK	17	0	1813.95	O60884	O60884	9	25	DNAJA2	DnaJ homolog subfamily A member 2	yes	yes	2	0.036175	47.68	NaN	15478000	0
LYDNLLEQNLIR	12	0	1502.81	O00231	O00231	326	337	PSMD11	26S proteasome non-ATPase regulatory subunit 11	yes	yes	2	0.00057594	108.68	0.11046	12544000	1418400
LYGPTNFAPIINHVAR	16	0	1781.96	Q99829	Q99829	385	400	CPNE1	Copine-1	yes	yes	3	0.013317	53.038	2.974	10178000	10005000
LYGSAGPPPTGEEDTAEKDEL	21	1	2174.99	P11021	P11021	634	654	HSPA5	78 kDa glucose-regulated protein	yes	yes	2	2.8749e-05	110.38	NaN	13020000	0
LYIVGGSDPYGQK	13	0	1395.7	Q9Y6Y0	Q9Y6Y0	465	477	IVNS1ABP	Influenza virus NS1A-binding protein	yes	yes	2	0.0037606	75.89	1.9139	80418000	142900000
LYKDDQLLDDGK	12	1	1421.7	Q15370	Q15370	44	55	TCEB2	Transcription elongation factor B polypeptide 2	yes	yes	3	0.016206	44.608	0.11382	13579000	1027400
LYKEELEQTYHAK	13	1	1650.83	P20700	P20700	259	271	LMNB1	Lamin-B1	yes	yes	4	0.0028804	61.235	1.6546	10644000	7441700
LYSEVAEER	9	0	1094.52	Q9UPN4	Q9UPN4	796	804	CEP131	Centrosomal protein of 131 kDa	yes	yes	2	0.012246	67.334	0.67316	18443000	12363000
LYSVSYLLK	9	0	1084.62	P21333	P21333	2613	2621	FLNA	Filamin-A	yes	yes	2	0.0011399	90.906	0.55842	35416000	19980000
LYTLVTYVPVTTFK	14	0	1643.92	P62899	P62899	102	115	RPL31	60S ribosomal protein L31	yes	yes	2	6.4149e-06	84.753	0.12387	42686000	5863000
MAEESRK	7	1	849.401	Q15776	Q15776	1	7	ZKSCAN8	Zinc finger protein with KRAB and SCAN domains 8	yes	yes	2	0.0089639	74.415	NaN	24233000	0
MALLATVLGR	10	0	1043.62	P27708	P27708	2215	2224	CAD	CAD protein;Glutamine-dependent carbamoyl-phosphate synthase;Aspartate carbamoyltransferase;Dihydroorotase	yes	yes	2	0.001311	83.499	1.6011	10876000	9310800
MATEVAADALGEEWK	15	0	1619.75	P62753	P62753	32	46	RPS6	40S ribosomal protein S6	yes	yes	2	0.00079045	80.102	0.33282	7135900	2095100
MAVTFIGNSTAIQELFK	17	0	1868.97	P07437	P07437	363	379	TUBB	Tubulin beta chain	yes	yes	2;3	2.5646e-08	144.73	0.059386	42824000	634960
MDSTNADALYVR	12	0	1354.62	Q99615	Q99615	205	216	DNAJC7	DnaJ homolog subfamily C member 7	yes	yes	2	3.6633e-05	90.697	0.67677	29630000	14456000
MFEELGQR	8	0	1008.47	Q92598	Q92598	715	722	HSPH1	Heat shock protein 105 kDa	yes	yes	2	0.0057789	121.99	0.022749	17500000	867690
MFILSDGEGK	10	0	1095.53	P35244	P35244	40	49	RPA3	Replication protein A 14 kDa subunit	yes	yes	2	0.00041838	93.096	0.06846	1481500000	108690000
MFYSFQDK	8	0	1064.46	Q15208;Q9Y2H1	Q15208	152	159	STK38;STK38L	Serine/threonine-protein kinase 38;Serine/threonine-protein kinase 38-like	no	no	2	0.0038708	77.732	0.71653	100150000	73148000
MINTDLSR	8	0	948.47	P36578	P36578	284	291	RPL4	60S ribosomal protein L4	yes	yes	2	0.035638	57.859	0.036483	19730000	1446700
MLPQAATEDDIR	12	0	1358.65	P98175	P98175	135	146	RBM10	RNA-binding protein 10	yes	yes	2	0.00074501	70.089	0.64488	41617000	23221000
MLPTFVR	7	0	862.473	Q2TB90;P19367;P52789;P52790	Q2TB90	63	69	HKDC1;HK1;HK2;HK3	Putative hexokinase HKDC1;Hexokinase-1;Hexokinase-2;Hexokinase-3	yes	no	2	0.024912	72.138	0.24973	9429400	3556100
MLQAMGWK	8	0	963.467	P98175	P98175	865	872	RBM10	RNA-binding protein 10	yes	yes	2	0.023206	52.716	0.49044	7933900	4080800
MLQHIDYR	8	0	1074.53	P63162;P14678	P63162	9	16	SNRPN;SNRPB	Small nuclear ribonucleoprotein-associated protein N;Small nuclear ribonucleoprotein-associated proteins B and B	yes	no	3	0.041021	18.225	0.42832	3987700	1934200
MLQQQEQLR	9	0	1172.6	Q15154	Q15154	286	294	PCM1	Pericentriolar material 1 protein	yes	yes	2	0.0032893	91.087	0.018218	58050000	690240
MLVIEQCK	8	0	1019.51	P48643	P48643	371	378	CCT5	T-complex protein 1 subunit epsilon	yes	yes	2	0.0022696	69.825	NaN	0	0
MQQQLDEYQELLDIK	15	0	1892.92	P02545	P02545	352	366	LMNA	Prelamin-A/C;Lamin-A/C	yes	yes	2	1.463e-07	144.8	NaN	14761000	0
MQVDQEEPHVEEQQQQTPAENK	22	0	2621.17	P34932	P34932	522	543	HSPA4	Heat shock 70 kDa protein 4	yes	yes	3	0.00050662	69.765	NaN	14171000	0
MSATFIGNSTAIQELFK	17	0	1856.93	P68371	P68371	363	379	TUBB4B	Tubulin beta-4B chain	no	no	2;3	8.0081e-07	129.05	0.058545	86190000	3481800
MTFHSQK	7	0	877.412	P52732	P52732	765	771	KIF11	Kinesin-like protein KIF11	yes	yes	2	0.00013771	93.992	NaN	0	0
MVDMMDLPR	9	0	1106.49	P35244	P35244	1	9	RPA3	Replication protein A 14 kDa subunit	yes	yes	2	0.0010234	69.275	0.05197	15053000	739380
MVLTLTQQNDESK	13	0	1505.74	Q15154	Q15154	1627	1639	PCM1	Pericentriolar material 1 protein	yes	yes	2	1.7391e-07	152.47	0.02119	55956000	1131800
MVNHFIAEFK	10	0	1234.62	P11142	P11142	237	246	HSPA8	Heat shock cognate 71 kDa protein	yes	yes	2;3	0.00050716	118.28	0.016649	1569500000	31577000
MVQEAEK	7	0	833.395	P0DMV9;P0DMV8;P11142	P11142	518	524	HSPA8	Heat shock cognate 71 kDa protein	no	no	2	0.0075464	91.626	0.043747	136010000	2582200
NALESYAFNMK	11	0	1286.6	P0DMV9;P0DMV8;P34931	P0DMV9	540	550	HSPA1L	Heat shock 70 kDa protein 1-like	no	no	2	0.0017879	90.05	0.12642	101070000	20167000
NAVEEYVYEFR	11	0	1417.65	Q92598	Q92598	636	646	HSPH1	Heat shock protein 105 kDa	yes	yes	2	0.00056964	108.35	0.51395	32289000	8895800
NCDVFDPVTK	10	0	1193.54	Q9Y6Y0	Q9Y6Y0	481	490	IVNS1ABP	Influenza virus NS1A-binding protein	yes	yes	2	0.020162	51.286	0.65973	49202000	35192000
NDFTEEEEAQVR	12	0	1465.63	P63208	P63208	143	154	SKP1	S-phase kinase-associated protein 1	yes	yes	2	0.0011263	98.368	0.24228	11707000	2895300
NDLAVVDVR	9	0	999.535	P19338	P19338	334	342	NCL	Nucleolin	yes	yes	2	0.0089459	73.887	0.15442	24530000	4477700
NDQDTWDYTNPNLSGQGDPGSNPNKR	26	1	2889.26	P14866	P14866	278	303	HNRNPL	Heterogeneous nuclear ribonucleoprotein L	yes	yes	3	3.7185e-06	99.838	NaN	12941000	0
NEIDNYEEDYQK	12	0	1558.64	Q01082	Q01082	1109	1120	SPTBN1	Spectrin beta chain, non-erythrocytic 1	yes	yes	2	0.0009216	66.989	0.44621	6532000	3240200
NELDQCK	7	0	905.391	P52732	P52732	445	451	KIF11	Kinesin-like protein KIF11	yes	yes	2	0.019428	77.058	0.88431	23199000	17392000
NELESYAYSLK	11	0	1315.63	P11021	P11021	563	573	HSPA5	78 kDa glucose-regulated protein	yes	yes	2	0.0012943	69.261	0.2797	32607000	9304400
NEQAFEEVFQNANFR	15	0	1841.83	P27694	P27694	554	568	RPA1	Replication protein A 70 kDa DNA-binding subunit;Replication protein A 70 kDa DNA-binding subunit, N-terminally processed	yes	yes	2;3	2.2326e-14	192.65	0.028492	1745800000	51337000
NFGEEVDDESLK	12	0	1380.6	Q13310	Q13310	197	208	PABPC4	Polyadenylate-binding protein 4	yes	yes	2	0.0046161	75.088	0.36136	18357000	7084500
NFGIWLR	7	0	904.492	Q02543	Q02543	77	83	RPL18A	60S ribosomal protein L18a	yes	yes	2	0.012482	94.401	0.18178	25169000	5832100
NFGSYVTHETK	11	0	1281.6	Q96FJ2;P63167	Q96FJ2	61	71	DYNLL2;DYNLL1	Dynein light chain 2, cytoplasmic;Dynein light chain 1, cytoplasmic	yes	no	3	0.0078337	61.213	0.044193	29100000	1138000
NFILDQTNVSAAAQR	15	0	1646.84	Q00839	Q00839	576	590	HNRNPU	Heterogeneous nuclear ribonucleoprotein U	yes	yes	2	2.0368e-08	151.56	0.17211	30713000	3480300
NGQVCFSTQDHKPCNPR	17	1	2043.9	O75688	O75688	159	175	PPM1B	Protein phosphatase 1B	yes	yes	3;4	1.5773e-05	78.244	0.32728	109630000	39480000
NGVYISEENFR	11	0	1326.62	P52732	P52732	396	406	KIF11	Kinesin-like protein KIF11	yes	yes	2	0.017335	51.979	0.65475	65752000	82506000
NHEEEVK	7	0	883.404	P05783	P05783	216	222	KRT18	Keratin, type I cytoskeletal 18	no	no	2	0.012647	106.36	2.0629	948220	2246900
NHEGDEDDSHVR	12	0	1408.56	Q9UNE7	Q9UNE7	183	194	STUB1	E3 ubiquitin-protein ligase CHIP	yes	yes	3	0.0024861	73.346	NaN	2906100	0
NIDDGTSDRPYSHALVAGIDR	21	1	2271.09	P61353	P61353	28	48	RPL27	60S ribosomal protein L27	yes	yes	3;4	9.6532e-09	129.85	0.64197	97091000	71868000
NIEDVIAQGIGK	12	0	1255.68	P05387	P05387	50	61	RPLP2	60S acidic ribosomal protein P2	yes	yes	2	0.00017087	80.17	0.16167	39068000	6256100
NIENSDK	7	0	818.377	O95816	O95816	180	186	BAG2	BAG family molecular chaperone regulator 2	yes	yes	2	0.034316	39.298	NaN	0	0
NIGLGFK	7	0	747.428	P62280	P62280	39	45	RPS11	40S ribosomal protein S11	yes	yes	2	0.011956	60.788	0.21089	44730000	9556200
NILNKPEVNQK	11	1	1295.72	P52732	P52732	358	368	KIF11	Kinesin-like protein KIF11	yes	yes	2;3	6.3008e-06	154.24	0.63748	650700000	442610000
NIPGITLLNVSK	12	0	1267.75	P36578	P36578	223	234	RPL4	60S ribosomal protein L4	yes	yes	2	4.2664e-05	88.101	0.10753	44822000	5388000
NISFTVWDVGGQDK	14	0	1564.75	P84077;P61204	P84077	60	73	ARF1;ARF3	ADP-ribosylation factor 1;ADP-ribosylation factor 3	yes	no	2	1.2738e-07	147.39	NaN	19734000	0
NIVEAAAVR	9	0	941.529	P62854;Q5JNZ5	P62854	43	51	RPS26;RPS26P11	40S ribosomal protein S26;Putative 40S ribosomal protein S26-like 1	yes	no	2	0.0049713	62.463	0.14634	70926000	11547000
NIYLMDTSGK	10	0	1140.55	P27694	P27694	345	354	RPA1	Replication protein A 70 kDa DNA-binding subunit;Replication protein A 70 kDa DNA-binding subunit, N-terminally processed	yes	yes	2	0.015406	54.259	0.039403	3063000000	123080000
NIYVLQELDNPGAK	14	0	1572.81	P12956	P12956	101	114	XRCC6	X-ray repair cross-complementing protein 6	yes	yes	2	8.1207e-05	121.24	0.27684	25551000	6988500
NKDWVFINYTYK	12	1	1589.79	Q15208	Q15208	435	446	STK38	Serine/threonine-protein kinase 38	yes	yes	3	0.00017373	70.563	0.99456	25567000	24384000
NKEEAAEYAK	10	1	1151.55	P62753	P62753	202	211	RPS6	40S ribosomal protein S6	yes	yes	2	0.0026333	121.68	0.12093	8748000	1397100
NLDIERPTYTNLNR	14	1	1717.87	P68363;P68366;Q71U36;Q13748;Q6PEY2;Q9BQE3	P68363	216	229	TUBA1B;TUBA4A;TUBA1A;TUBA3C;TUBA3E;TUBA1C	Tubulin alpha-1B chain;Tubulin alpha-4A chain;Tubulin alpha-1A chain;Tubulin alpha-3C/D chain;Tubulin alpha-3E chain;Tubulin alpha-1C chain	no	no	2;3	9.0663e-22	230.86	0.011666	1559200000	19511000
NLIEWLNK	8	0	1028.57	Q96DG6	Q96DG6	236	243	CMBL	Carboxymethylenebutenolidase homolog	yes	yes	2	0.0098921	60.436	1.3789	13455000	16012000
NLILAGVK	8	0	826.528	Q9UBE0	Q9UBE0	54	61	SAE1	SUMO-activating enzyme subunit 1;SUMO-activating enzyme subunit 1, N-terminally processed	yes	yes	2	0.0055956	69.998	0.07213	44219000	3588000
NLIQTLVSGIAPATR	15	0	1552.89	Q8WVB6	Q8WVB6	735	749	CHTF18	Chromosome transmission fidelity protein 18 homolog	yes	yes	2	9.1576e-09	159.22	0.12604	7188600	518000
NLNHSLPSDFTFQNMNSK	18	0	2092.96	Q15208	Q15208	248	265	STK38	Serine/threonine-protein kinase 38	yes	yes	3	1.7798e-13	138.66	0.54755	69520000	42673000
NLNSLFNNMEELIK	14	0	1677.84	P52732	P52732	537	550	KIF11	Kinesin-like protein KIF11	yes	yes	2	3.2146e-09	151.99	0.84548	13245000	11041000
NLPFDFTWK	9	0	1166.58	P52272	P52272	659	667	HNRNPM	Heterogeneous nuclear ribonucleoprotein M	yes	yes	2	0.0097323	72.325	0.10269	19568000	2477700
NLPLPPPPPPR	11	0	1193.69	P61978	P61978	306	316	HNRNPK	Heterogeneous nuclear ribonucleoprotein K	yes	yes	2	0.032935	54.584	0.027268	22112000	1387300
NLQEAEEWYK	10	0	1308.6	P08670;P41219	P08670	283	292	VIM;PRPH	Vimentin;Peripherin	yes	no	2	0.018134	83.862	0.27734	77286000	21188000
NLQYYDISAK	10	0	1213.6	P62826	P62826	143	152	RAN	GTP-binding nuclear protein Ran	yes	yes	2	0.039018	52.247	0.048785	184520000	9356400
NLSFDIPTGSLRDSR	15	1	1676.85	Q5THJ4	Q5THJ4	1025	1039	VPS13D	Vacuolar protein sorting-associated protein 13D	yes	yes	4	0.041674	17.629	0.069168	87066000	3119800
NLTQCQLECEK	11	0	1421.63	Q8WXW3	Q8WXW3	480	490	PIBF1	Progesterone-induced-blocking factor 1	yes	yes	2	0.0015928	92.611	NaN	4766900	0
NLVQEWLAK	9	0	1099.6	P10696;P05187;P09923	P10696	251	259	ALPPL2;ALPP;ALPI	Alkaline phosphatase, placental-like;Alkaline phosphatase, placental type;Intestinal-type alkaline phosphatase	yes	no	2	0.0036042	86.136	0.40381	19637000	8675800
NMMAACDPR	9	0	1064.42	P07437;A6NNZ2;P68371;P04350;Q3ZCM7;Q9BUF5	P68371	298	306	TUBB;TUBB4B;TUBB4A;TUBB8;TUBB6	Tubulin beta chain;Tubulin beta-8 chain-like protein LOC260334;Tubulin beta-4B chain;Tubulin beta-4A chain;Tubulin beta-8 chain;Tubulin beta-6 chain	no	no	2	0.015981	57.55	0.073461	76599000	3334300
NMSVHLSPCFR	11	0	1346.62	P62280	P62280	108	118	RPS11	40S ribosomal protein S11	yes	yes	3	0.016556	36.32	0.12487	6259900	1238100
NMVHPNVICDGCNGPVVGTR	20	0	2195	Q13501	Q13501	120	139	SQSTM1	Sequestosome-1	yes	yes	3	0.010259	52.464	0.06412	11656000	557260
NNASTDYDLSDK	12	0	1341.57	P39023	P39023	301	312	RPL3	60S ribosomal protein L3	yes	yes	2	2.2409e-05	96.82	0.17873	26776000	6291000
NNCPFSADENYRPLAK	16	1	1894.86	Q15154	Q15154	955	970	PCM1	Pericentriolar material 1 protein	yes	yes	3	0.0010907	68.481	0.82406	22221000	7018200
NNHHEENISSK	11	0	1307.59	Q13813	Q13813	1940	1950	SPTAN1	Spectrin alpha chain, non-erythrocytic 1	yes	yes	3	0.025755	30.889	0.58183	625210	414410
NNTVTPGGKPNK	12	1	1225.64	P18077	P18077	55	66	RPL35A	60S ribosomal protein L35a	yes	yes	2;3	0.0030162	108.35	0.12518	26276000	4159200
NPAPPIDAVEQILPTLVR	18	0	1942.09	P52292	P52292	241	258	KPNA2	Importin subunit alpha-1	yes	yes	3	1.1994e-05	104.76	NaN	2733700	0
NPDDITQEEYGEFYK	15	0	1846.79	P08238	P08238	292	306	HSP90AB1	Heat shock protein HSP 90-beta	yes	yes	2	1.3611e-08	156.17	0.19738	44049000	5224500
NPPGFAFVEFEDPR	14	0	1620.76	P84103;Q16629	P84103	44	57	SRSF3;SRSF7	Serine/arginine-rich splicing factor 3;Serine/arginine-rich splicing factor 7	yes	no	2	0.005484	65.374	0.12412	21916000	3236600
NPQVASTWNEVNSHSNAQCVSNNR	24	0	2712.21	Q15154	Q15154	550	573	PCM1	Pericentriolar material 1 protein	yes	yes	3	4.3482e-13	153.56	NaN	47282000	0
NQITQLESLK	10	0	1172.64	Q53EZ4	Q53EZ4	389	398	CEP55	Centrosomal protein of 55 kDa	yes	yes	2	0.01573	61.958	NaN	10506000	0
NQLTSNPENTVFDAK	15	0	1676.8	P11021	P11021	82	96	HSPA5	78 kDa glucose-regulated protein	yes	yes	2	3.7017e-05	120.92	0.18385	56605000	8963800
NQQITHANNTVSNFK	15	0	1714.84	Q92598	Q92598	54	68	HSPH1	Heat shock protein 105 kDa	yes	yes	2	0.00013955	107.63	NaN	9490000	0
NQTAEKEEFEHQQK	14	1	1744.8	P11142	P11142	584	597	HSPA8	Heat shock cognate 71 kDa protein	yes	yes	2;3	1.9303e-24	241.27	0.011702	3737400000	50727000
NQVALNPQNTVFDAK	15	0	1657.84	P0DMV9;P0DMV8	P0DMV9	57	71			yes	no	2	0.00010862	111.64	0.029664	480790000	16157000
NQVAMNPQNTVFDAK	15	0	1675.8	P34931	P34931	59	73	HSPA1L	Heat shock 70 kDa protein 1-like	yes	yes	2	0.0022044	64.52	0.16307	20497000	1457100
NQVAMNPTNTVFDAK	15	0	1648.79	P11142	P11142	57	71	HSPA8	Heat shock cognate 71 kDa protein	yes	yes	2;3	0.0016091	73.834	0.016246	930870000	14416000
NQWVNLNEPEEEK	13	0	1627.75	O15027	O15027	1960	1972	SEC16A	Protein transport protein Sec16A	yes	yes	2	0.0042342	73.927	0.41682	11832000	4131900
NREELDK	7	1	902.446	P05783;CON__H-INV:HIT000015463	P05783	263	269	KRT18	Keratin, type I cytoskeletal 18	no	no	2	0.03911	24.944	1.5828	3069600	5162900
NRPPLPAGTNSK	12	1	1250.67	P42166;P42167	P42166	49	60	TMPO	Lamina-associated polypeptide 2, isoform alpha;Thymopoietin;Thymopentin;Lamina-associated polypeptide 2, isoforms beta/gamma;Thymopoietin;Thymopentin	yes	no	2;3	0.0034603	76.357	0.064774	28102000	1178200
NSFQPISSLR	10	0	1147.6	P98175	P98175	671	680	RBM10	RNA-binding protein 10	yes	yes	2	0.0070341	73.499	0.35982	68137000	24234000
NSFTPLSSSNTIR	13	0	1422.71	O60825	O60825	465	477	PFKFB2	6-phosphofructo-2-kinase/fructose-2,6-bisphosphatase 2;6-phosphofructo-2-kinase;Fructose-2,6-bisphosphatase	yes	yes	2	0.003055	78.814	0.85158	13030000	14074000
NSLESYAFNMK	11	0	1302.59	P11142	P11142	540	550	HSPA8	Heat shock cognate 71 kDa protein	yes	yes	2	0.00028371	106.16	0.58132	96717000	47053000
NSNILEDLETLR	12	0	1415.73	P48444	P48444	73	84	ARCN1	Coatomer subunit delta	yes	yes	2	0.0026838	82.069	NaN	4006900	0
NSNLVGAAHEELQQSR	16	0	1751.86	P02545	P02545	281	296	LMNA	Prelamin-A/C;Lamin-A/C	yes	yes	2;3	0.0027974	70.837	0.042256	78985000	2864400
NSSYFVEWIPNNVK	14	0	1695.83	P07437;P68371;P04350;Q9BUF5	P68371	337	350	TUBB;TUBB4B;TUBB4A;TUBB6	Tubulin beta chain;Tubulin beta-4B chain;Tubulin beta-4A chain;Tubulin beta-6 chain	no	no	3	0.015345	53.136	0.038839	76463000	2314900
NSVTGGTAAFEPSVDYCVVK	20	0	2099.98	P27708	P27708	720	739	CAD	CAD protein;Glutamine-dependent carbamoyl-phosphate synthase;Aspartate carbamoyltransferase;Dihydroorotase	yes	yes	2	3.8155e-08	137.39	NaN	30019000	0
NTDEMVELR	9	0	1105.51	P61978	P61978	38	46	HNRNPK	Heterogeneous nuclear ribonucleoprotein K	yes	yes	2	0.041935	51.276	0.16325	23223000	3866000
NVFDEAILAALEPPEPK	17	0	1851.96	P60953	P60953	167	183	CDC42	Cell division control protein 42 homolog	yes	yes	2	3.4422e-05	114.96	0.2122	2408200	142440
NVFLLGFIPAK	11	0	1217.72	Q92900	Q92900	190	200	UPF1	Regulator of nonsense transcripts 1	yes	yes	2	0.01344	54.486	0.20667	12902000	2331200
NVIEAVYSR	9	0	1049.55	O75688	O75688	361	369	PPM1B	Protein phosphatase 1B	yes	yes	2	0.0037709	68.657	0.56405	728180000	395730000
NVLCSACSGQGGK	13	0	1336.59	O60884	O60884	140	152	DNAJA2	DnaJ homolog subfamily A member 2	yes	yes	2	2.5559e-07	146.36	NaN	48151000	0
NVMQSWVLISK	11	0	1303.7	Q96R06	Q96R06	502	512	SPAG5	Sperm-associated antigen 5	yes	yes	2	0.035437	53.6	0.057687	23543000	1634700
NVTLPAVFK	9	0	987.575	P36578	P36578	21	29	RPL4	60S ribosomal protein L4	yes	yes	2	0.029997	46.462	0.10284	30239000	3553400
NWYSDADVPASAR	13	0	1450.65	P10696;P05187	P10696	186	198	ALPPL2;ALPP	Alkaline phosphatase, placental-like;Alkaline phosphatase, placental type	yes	no	2	0.0057128	49.298	NaN	0	0
NYDIGAALDTIQYSK	15	0	1670.82	Q13501	Q13501	421	435	SQSTM1	Sequestosome-1	yes	yes	2	0.00010862	111.64	0.043346	100120000	2338600
NYILDQTNVYGSAQR	15	0	1740.84	Q9BUJ2	Q9BUJ2	501	515	HNRNPUL1	Heterogeneous nuclear ribonucleoprotein U-like protein 1	yes	yes	2	0.0037816	70.197	0.050673	5761600	64253
NYLHYSLYDQAEK	13	0	1642.76	O43242	O43242	257	269	PSMD3	26S proteasome non-ATPase regulatory subunit 3	yes	yes	2	0.022534	57.794	0.44316	4908000	2142000
PAAQPSFHQAQK	12	0	1308.66	O95817	O95817	219	230	BAG3	BAG family molecular chaperone regulator 3	yes	yes	3	1.843e-05	131.54	NaN	73905000	0
PASGPIRPIVR	11	1	1161.7	P26373	P26373	50	60	RPL13	60S ribosomal protein L13	yes	yes	3	0.0014774	74.841	0.088387	30822000	2832200
PDNFVFGQSGAGNNWAK	17	0	1807.83	P07437;P68371;P04350	P68371	87	103	TUBB;TUBB4B;TUBB4A	Tubulin beta chain;Tubulin beta-4B chain;Tubulin beta-4A chain	no	no	2	0.00027718	98.281	0.3065	19222000	1889000
PEGLNFQDLK	10	0	1159.59	P15927	P15927	222	231	RPA2	Replication protein A 32 kDa subunit	yes	yes	2	0.0003863	99.752	0.052256	429020000	24569000
PFESSSSIGAEKPR	14	1	1490.74	Q15154	Q15154	1182	1195	PCM1	Pericentriolar material 1 protein	yes	yes	3	0.00025661	92.151	0.086723	59666000	9937800
PFGVALLFGGVDEK	14	0	1447.77	P28066	P28066	136	149	PSMA5	Proteasome subunit alpha type-5	yes	yes	2	5.3665e-06	87.083	NaN	0	0
PGFSIADK	8	0	833.428	P62913	P62913	137	144	RPL11	60S ribosomal protein L11	yes	yes	2	0.028558	60.892	0.21206	25647000	4943600
PGHLQEGFGCVVTNR	15	0	1669.8	Q8NC51	Q8NC51	2	16	SERBP1	Plasminogen activator inhibitor 1 RNA-binding protein	yes	yes	3	0.01119	55.755	0.17631	18711000	3308100
PGPELGPQLGLDGGPGDGDR	20	0	1902.91	Q6P2E9	Q6P2E9	785	804	EDC4	Enhancer of mRNA-decapping protein 4	yes	yes	2	5.7889e-05	74.776	1.1524	6807400	7139600
PGPTAESASGPSEDPSVNFLK	21	0	2085.99	Q13501	Q13501	218	238	SQSTM1	Sequestosome-1	yes	yes	2;3	1.4088e-45	270.49	0.032065	201510000	2305300
PGPVGPELPPGHIPIQVIR	19	0	1972.13	O95817	O95817	325	343	BAG3	BAG family molecular chaperone regulator 3	yes	yes	3	0.00012013	95.263	NaN	43229000	0
PGPYDRPGTAR	11	1	1185.59	P52597	P52597	207	217	HNRNPF	Heterogeneous nuclear ribonucleoprotein F;Heterogeneous nuclear ribonucleoprotein F, N-terminally processed	yes	yes	3	0.0037088	53.013	NaN	0	0
PGYIPIPVLHEGAENR	16	0	1760.92	O95817	O95817	91	106	BAG3	BAG family molecular chaperone regulator 3	yes	yes	3	0.0018929	69.045	0.26142	28472000	8330400
PILQVINIR	9	0	1064.67	P27694	P27694	23	31	RPA1	Replication protein A 70 kDa DNA-binding subunit;Replication protein A 70 kDa DNA-binding subunit, N-terminally processed	yes	yes	2	0.001843	116.73	0.02222	460140000	10567000
PILQVINIRPITTGNSPPR	19	1	2085.21	P27694	P27694	23	41	RPA1	Replication protein A 70 kDa DNA-binding subunit;Replication protein A 70 kDa DNA-binding subunit, N-terminally processed	yes	yes	3	4.0353e-08	125.73	0.019178	129790000	1654900
PITTGNSPPR	10	0	1038.55	P27694	P27694	32	41	RPA1	Replication protein A 70 kDa DNA-binding subunit;Replication protein A 70 kDa DNA-binding subunit, N-terminally processed	yes	yes	2	0.0016452	73.499	0.012654	4380800000	56640000
PLENLEEEGLPK	12	0	1366.7	Q15008	Q15008	2	13	PSMD6	26S proteasome non-ATPase regulatory subunit 6	yes	yes	2	0.0038392	77.894	0.16183	14580000	2868900
PLISVYSEK	9	0	1034.56	P36578	P36578	6	14	RPL4	60S ribosomal protein L4	yes	yes	2	0.011484	68.847	0.11617	58451000	7655600
PLSSVQENIQQK	12	0	1369.72	P52732	P52732	746	757	KIF11	Kinesin-like protein KIF11	yes	yes	2	4.7716e-06	139.46	0.63631	43879000	32434000
PLVPEVSIK	9	0	980.591	P27708	P27708	157	165	CAD	CAD protein;Glutamine-dependent carbamoyl-phosphate synthase;Aspartate carbamoyltransferase;Dihydroorotase	yes	yes	2	0.041935	51.276	NaN	69494000	0
PLYVALAQR	9	0	1029.6	Q13310;P11940;Q9H361;Q4VXU2	P11940	362	370	PABPC4;PABPC1;PABPC3;PABPC1L	Polyadenylate-binding protein 4;Polyadenylate-binding protein 1;Polyadenylate-binding protein 3;Polyadenylate-binding protein 1-like	no	no	2	0.011508	48.794	NaN	0	0
PQELVGTFIQQEVGKPEDEASGSFFK	26	1	2866.4	O15027	O15027	361	386	SEC16A	Protein transport protein Sec16A	yes	yes	3	7.6633e-11	135.3	0.25643	19826000	1962800
PQPQNGSSGMGSTVSK	16	0	1560.72	P27694	P27694	142	157	RPA1	Replication protein A 70 kDa DNA-binding subunit;Replication protein A 70 kDa DNA-binding subunit, N-terminally processed	yes	yes	2	1.4195e-06	130.47	NaN	20018000	0
PQYQTWEEFSR	11	0	1469.66	P49458	P49458	2	12	SRP9	Signal recognition particle 9 kDa protein	yes	yes	2	0.0012887	96.604	0.2575	9425000	2642500
PRPGPELGPQLGLDGGPGDGDR	22	1	2156.06	Q6P2E9	Q6P2E9	783	804	EDC4	Enhancer of mRNA-decapping protein 4	yes	yes	3	0.00052928	60.133	1.5003	14784000	12497000
PSSSPVIFAGGQDR	14	0	1416.7	Q15366	Q15366	186	199	PCBP2	Poly(rC)-binding protein 2	yes	yes	2	0.0053327	66.059	0.076174	6099300	1303400
PTYTNLNR	8	0	977.493	P68363;Q9H853;P68366;Q71U36;Q13748;Q6PEY2;Q9BQE3	P68363	222	229	TUBA1B;TUBA4B;TUBA4A;TUBA1A;TUBA3C;TUBA3E;TUBA1C	Tubulin alpha-1B chain;Putative tubulin-like protein alpha-4B;Tubulin alpha-4A chain;Tubulin alpha-1A chain;Tubulin alpha-3C/D chain;Tubulin alpha-3E chain;Tubulin alpha-1C chain	no	no	2	0.0065813	85.212	0.078456	63006000	7073800
PVFCPVHK	8	0	982.506	Q9UPN9	Q9UPN9	273	280	TRIM33	E3 ubiquitin-protein ligase TRIM33	yes	yes	2	0.019165	67.032	0.053199	109220000	2916300
PVHHGVNQLK	10	0	1127.62	P61313	P61313	84	93	RPL15	60S ribosomal protein L15	yes	yes	3	0.0091917	59.153	NaN	0	0
PVSQKPPPPSEK	12	1	1289.7	O95817	O95817	350	361	BAG3	BAG family molecular chaperone regulator 3	yes	yes	3	0.0015084	71.806	0.46883	6805000	1755700
PVSSAASVYAGAGGSGSR	18	0	1579.76	P05783	P05783	28	45	KRT18	Keratin, type I cytoskeletal 18	yes	yes	2;3	4.2825e-18	185.33	1.4497	96283000	163210000
QAALLALQHK	10	0	1091.65	Q15154	Q15154	300	309	PCM1	Pericentriolar material 1 protein	yes	yes	3	0.031398	42.835	NaN	16772000	0
QAASSLQQASLK	12	0	1230.66	P38646	P38646	635	646	HSPA9	Stress-70 protein, mitochondrial	yes	yes	2	0.014453	61.423	0.11334	23699000	3931800
QAESLSLTR	9	0	1003.53	Q15154	Q15154	367	375	PCM1	Pericentriolar material 1 protein	yes	yes	2	0.0029551	96.342	9.3776	23377000	154890000
QAQEYEALLNIK	12	0	1418.74	P05783	P05783	359	370	KRT18	Keratin, type I cytoskeletal 18	no	no	2	1.2928e-06	155.48	1.9535	45623000	95297000
QATTIIADNIIFLSDQTK	18	0	1991.06	Q04837	Q04837	128	145	SSBP1	Single-stranded DNA-binding protein, mitochondrial	yes	yes	3	0.00027804	87.157	0.062192	14183000	1004200
QAVDFLSNEGHIYSTVDDDHFK	22	0	2536.15	P15927	P15927	244	265	RPA2	Replication protein A 32 kDa subunit	yes	yes	2;4	2.7567e-106	375.57	0.065882	2582400000	145180000
QAVTNPNNTFYATK	14	0	1567.76	P38646	P38646	108	121	HSPA9	Stress-70 protein, mitochondrial	yes	yes	2	0.00013354	118.08	NaN	12742000	0
QCGNLTEDLK	10	0	1176.54	P52732	P52732	703	712	KIF11	Kinesin-like protein KIF11	yes	yes	2	0.00081197	79.659	0.83483	146640000	131930000
QDLPSLDEKPR	11	1	1296.67	Q92598	Q92598	186	196	HSPH1	Heat shock protein 105 kDa	yes	yes	3	0.011631	50.786	0.023301	8439600	487040
QEYDESGPSIVHR	13	0	1515.7	P63261;P60709;Q6S8J3;A5A3E0;Q9BYX7;P0CG38;P0CG39	P63261	360	372	ACTG1;ACTB;POTEE;POTEF;POTEKP;POTEI;POTEJ	Actin, cytoplasmic 2;Actin, cytoplasmic 2, N-terminally processed;Actin, cytoplasmic 1;Actin, cytoplasmic 1, N-terminally processed;POTE ankyrin domain family member E;POTE ankyrin domain family member F;Putative beta-actin-like protein 3;POTE ankyrin domain family member I;POTE ankyrin domain family member J	yes	no	2	1.9582e-05	134.68	NaN	22168000	0
QFCQTVGYPCVVR	13	0	1612.75	P27708	P27708	1076	1088	CAD	CAD protein;Glutamine-dependent carbamoyl-phosphate synthase;Aspartate carbamoyltransferase;Dihydroorotase	yes	yes	2	0.0014523	89.301	0.30606	10334000	1013300
QGFDFLCMPVFHPR	14	0	1749.81	O14744	O14744	36	49	PRMT5	Protein arginine N-methyltransferase 5;Protein arginine N-methyltransferase 5, N-terminally processed	yes	yes	3	0.0010909	59.796	0.95349	129590000	127300000
QGIVTPIEAQTR	12	0	1311.71	P98175	P98175	882	893	RBM10	RNA-binding protein 10	yes	yes	2	0.0051366	59.227	0.41053	28070000	12470000
QGLAETASPVAVSLR	15	0	1497.82	Q15154	Q15154	854	868	PCM1	Pericentriolar material 1 protein	yes	yes	2	0.00069704	90.348	0.19029	11059000	1659100
QHAFSSHSSGSQSQK	15	0	1601.72	Q01804	Q01804	389	403	OTUD4	OTU domain-containing protein 4	yes	yes	4	0.039306	28.146	0.57403	2543900	1476200
QHNIFLDQMTIDEDK	15	0	1845.86	P52732	P52732	876	890	KIF11	Kinesin-like protein KIF11	yes	yes	3	4.4143e-06	81.327	1.1359	14784000	12857000
QIDLVDNYFVK	11	0	1352.7	Q9UPN9	Q9UPN9	190	200	TRIM33	E3 ubiquitin-protein ligase TRIM33	yes	yes	2	0.00046484	111.86	0.033075	465820000	16064000
QINWTVLYR	9	0	1191.64	P83731	P83731	48	56	RPL24	60S ribosomal protein L24	yes	yes	2	0.0032893	91.087	0.20801	19457000	3040200
QISDGEREELNLTANR	16	1	1843.9	O95816	O95816	71	86	BAG2	BAG family molecular chaperone regulator 2	yes	yes	2	0.018161	70.783	NaN	20077000	0
QITVNDLPVGR	11	0	1210.67	Q06830;P32119	Q06830	141	151	PRDX1;PRDX2	Peroxiredoxin-1;Peroxiredoxin-2	no	no	2	0.038881	52.247	0.16012	91645000	13874000
QLFHPEQLITGK	12	0	1409.77	P68363;P68366;Q71U36;Q13748;Q6PEY2;Q9BQE3	P68363	85	96	TUBA1B;TUBA4A;TUBA1A;TUBA3C;TUBA3E;TUBA1C	Tubulin alpha-1B chain;Tubulin alpha-4A chain;Tubulin alpha-1A chain;Tubulin alpha-3C/D chain;Tubulin alpha-3E chain;Tubulin alpha-1C chain	no	no	2	0.00073446	104.17	0.018776	204390000	4755900
QLHSGGPENDVTK	13	0	1380.66	Q9Y448	Q9Y448	125	137	KNSTRN	Small kinetochore-associated protein	yes	yes	2	0.00037979	111.95	NaN	15345000	0
QLLCGAAIGTHEDDKYR	17	1	1945.93	P12268	P12268	243	259	IMPDH2	Inosine-5-monophosphate dehydrogenase 2	yes	yes	4	0.0005301	60.542	0.18449	31359000	8728600
QLLEEMLTSYR	11	0	1381.69	O75688	O75688	409	419	PPM1B	Protein phosphatase 1B	yes	yes	2	0.040861	28.624	NaN	0	0
QLSVPIPGGSNGDIQQVGVIR	21	0	2133.15	Q9UPN9	Q9UPN9	160	180	TRIM33	E3 ubiquitin-protein ligase TRIM33	yes	yes	2;3	6.2852e-11	151.96	NaN	107660000	0
QPVLAIK	7	0	767.491	P27694	P27694	373	379	RPA1	Replication protein A 70 kDa DNA-binding subunit;Replication protein A 70 kDa DNA-binding subunit, N-terminally processed	yes	yes	2	0.025897	53.554	0.028053	1389200000	40588000
QSGPGAPNLDR	11	0	1110.54	O15027	O15027	851	861	SEC16A	Protein transport protein Sec16A	yes	yes	2	0.032498	33.273	NaN	0	0
QSVENDIHGLR	11	0	1266.63	P05783	P05783	176	186	KRT18	Keratin, type I cytoskeletal 18	yes	yes	3	0.0057452	46.955	1.5606	48194000	74931000
QTHSQELCK	9	0	1129.52	P52732	P52732	716	724	KIF11	Kinesin-like protein KIF11	yes	yes	2;3	1.0737e-08	202.97	0.79749	37536000	28941000
QTLQSEQPLQVAR	13	0	1496.79	P35998	P35998	85	97	PSMC2	26S protease regulatory subunit 7	yes	yes	2	1.2859e-07	155.86	NaN	14828000	0
QTQTSEVYDGPK	12	0	1351.63	Q15154	Q15154	1750	1761	PCM1	Pericentriolar material 1 protein	yes	yes	2	0.00030213	117.2	NaN	15848000	0
QTYFLPVIGLVDAEK	15	0	1691.91	P17980	P17980	130	144	PSMC3	26S protease regulatory subunit 6A	yes	yes	2	2.5387e-06	82.349	0.058581	7797900	438180
QVGIICGQESTR	12	0	1346.66	Q15750	Q15750	230	241	TAB1	TGF-beta-activated kinase 1 and MAP3K7-binding protein 1	yes	yes	2	0.0019416	86.288	1.0567	14277000	14248000
QVQSLTCEVDALK	13	0	1489.74	P08670	P08670	322	334	VIM	Vimentin	yes	yes	2	0.0050762	70.438	0.2861	40652000	11648000
QWGWTQGR	8	0	1017.48	P18621	P18621	75	82	RPL17	60S ribosomal protein L17	yes	yes	2	0.0034291	79.713	0.24371	17373000	3795600
QWVDTDDTSSENTVVPPETYVK	22	0	2509.15	P15927	P15927	106	127	RPA2	Replication protein A 32 kDa subunit	yes	yes	2	6.4307e-21	196.1	0.049693	458420000	19498000
QWYESHYALPLGR	13	0	1618.79	P62241	P62241	111	123	RPS8	40S ribosomal protein S8	yes	yes	3	0.0057596	44.511	0.11204	21230000	2514200
RDHRPPCAQEAPR	13	2	1588.76	Q13501	Q13501	107	119	SQSTM1	Sequestosome-1	yes	yes	4	0.00037109	85.536	0.0069132	165470000	643580
RDYLHYIR	8	1	1134.59	P62280	P62280	90	97	RPS11	40S ribosomal protein S11	yes	yes	3	0.041938	57.59	0.18797	7323500	1729800
REDLVVAPAGITLK	14	1	1480.86	P12268	P12268	182	195	IMPDH2	Inosine-5-monophosphate dehydrogenase 2	yes	yes	2;3	1.5201e-08	106.93	0.19163	73808000	12801000
REFIQEPAK	9	1	1116.59	O14744	O14744	52	60	PRMT5	Protein arginine N-methyltransferase 5;Protein arginine N-methyltransferase 5, N-terminally processed	yes	yes	2;3	0.0032667	56.013	1.0931	11740000	15188000
RFDDAVVQSDMK	12	1	1409.66	P11142	P11142	77	88	HSPA8	Heat shock cognate 71 kDa protein	yes	yes	2	0.00044818	87.083	0.022128	397420000	7239700
RFEGLTAR	8	1	948.514	Q15208	Q15208	447	454	STK38	Serine/threonine-protein kinase 38	yes	yes	2	0.00091077	94.909	0.33224	137790000	60312000
RFEGLTQR	8	1	1005.54	Q9Y2H1	Q9Y2H1	445	452	STK38L	Serine/threonine-protein kinase 38-like	yes	yes	2	0.040572	37.344	0.21156	24787000	5910400
RGPCIIYNEDNGIIK	15	1	1760.89	P36578	P36578	205	219	RPL4	60S ribosomal protein L4	yes	yes	3	0.03394	26.292	NaN	0	0
RHQLQEASR	9	1	1123.58	O75153	O75153	1263	1271	CLUH	Clustered mitochondria protein homolog	yes	yes	3	0.0047714	83.456	5.5414	3859900	23125000
RIHELEK	7	1	923.519	P12882;Q9UKX2	P12882	1526	1532	MYH1;MYH2	Myosin-1;Myosin-2	yes	no	2	0.0088916	46.426	2.1121	2688900	6116700
RLETLLR	7	1	899.555	O95816	O95816	173	179	BAG2	BAG family molecular chaperone regulator 2	yes	yes	2	0.028228	51.066	0.097062	117670000	14243000
RLTVSSLQESGLK	13	1	1416.79	P21333	P21333	2334	2346	FLNA	Filamin-A	yes	yes	2;3	0.00042452	96.135	1.3423	40966000	116880000
RNIYLMDTSGK	11	1	1296.65	P27694	P27694	344	354	RPA1	Replication protein A 70 kDa DNA-binding subunit;Replication protein A 70 kDa DNA-binding subunit, N-terminally processed	yes	yes	2	0.00041154	100.04	0.13409	93820000	13616000
RNTTIPTK	8	1	929.529	P11142	P11142	416	423	HSPA8	Heat shock cognate 71 kDa protein	no	no	2	0.018097	53.775	NaN	52345000	0
RPDQQLQGEGK	11	1	1254.63	Q8NC51	Q8NC51	112	122	SERBP1	Plasminogen activator inhibitor 1 RNA-binding protein	yes	yes	2	1.8543e-09	177.16	NaN	9507700	0
RPENPKPQDGK	11	2	1264.65	P67809	P67809	291	301	YBX1	Nuclease-sensitive element-binding protein 1	yes	yes	3	0.013076	62.705	0.062772	1850900	140860
RPEPSTLENITDDK	14	1	1613.79	Q01804	Q01804	527	540	OTUD4	OTU domain-containing protein 4	yes	yes	2;3	8.4711e-09	122.63	0.34201	66894000	26722000
RPGSAATTKPIVR	13	2	1352.79	Q9UPN4	Q9UPN4	32	44	CEP131	Centrosomal protein of 131 kDa	yes	yes	3	0.006862	64.798	0.2829	23338000	2325500
RPPGVLHCTTK	11	1	1264.67	P09543	P09543	245	255	CNP	2,3-cyclic-nucleotide 3-phosphodiesterase	yes	yes	3	0.0074715	44.612	NaN	0	0
RPRPPNAPSQDGK	13	2	1418.74	P16989	P16989	338	350	YBX3	Y-box-binding protein 3	yes	yes	3	0.0013304	92.856	0.037674	7978700	239830
RPTPQDSPIFLPVDDTSFR	19	1	2187.1	P49327	P49327	1405	1423	FASN	Fatty acid synthase;[Acyl-carrier-protein] S-acetyltransferase;[Acyl-carrier-protein] S-malonyltransferase;3-oxoacyl-[acyl-carrier-protein] synthase;3-oxoacyl-[acyl-carrier-protein] reductase;3-hydroxyacyl-[acyl-carrier-protein] dehydratase;Enoyl-[acyl-carrier-protein] reductase;Oleoyl-[acyl-carrier-protein] hydrolase	yes	yes	3	2.6903e-06	122.44	0.26812	30753000	3731500
RPVINAGDGVGEHPTQALLDIFTIR	25	1	2688.43	P27708	P27708	2040	2064	CAD	CAD protein;Glutamine-dependent carbamoyl-phosphate synthase;Aspartate carbamoyltransferase;Dihydroorotase	yes	yes	4	5.1069e-14	159.36	0.024766	54615000	855740
RVEHHDHAVVSGR	13	1	1497.75	O95831	O95831	451	463	AIFM1	Apoptosis-inducing factor 1, mitochondrial	yes	yes	4	0.00020429	97.203	0.020698	2885500	72781
RVEQEIK	7	1	900.503	Q9UPN9	Q9UPN9	357	363	TRIM33	E3 ubiquitin-protein ligase TRIM33	yes	yes	2	0.024728	54.157	NaN	126630000	0
RYDDPEVQK	9	1	1148.55	P38646	P38646	127	135	HSPA9	Stress-70 protein, mitochondrial	yes	yes	2	0.00093697	107.21	NaN	36142000	0
SAAPEPIQPISVIPGSGGEK	20	0	1933.02	Q8N5C8	Q8N5C8	477	496	TAB3	TGF-beta-activated kinase 1 and MAP3K7-binding protein 3	yes	yes	2	0.00096782	79.467	0.28383	12125000	3236400
SAEAVGVK	8	0	759.413	P27694	P27694	104	111	RPA1	Replication protein A 70 kDa DNA-binding subunit;Replication protein A 70 kDa DNA-binding subunit, N-terminally processed	yes	yes	2	0.02266	63.419	0.035132	799030000	34003000
SAGQGEVLVYVEDPAGHQEEAK	22	0	2312.09	P21333	P21333	310	331	FLNA	Filamin-A	yes	yes	3	0.04185	22.762	0.34697	65436000	25780000
SALALAIK	8	0	785.501	P25789	P25789	188	195	PSMA4	Proteasome subunit alpha type-4	yes	yes	2	0.018352	55.531	0.45742	27522000	12375000
SCGSSTPDEFPTDIPGTK	18	0	1894.83	P41091	P41091	104	121	EIF2S3	Eukaryotic translation initiation factor 2 subunit 3	yes	yes	2	0.0023264	75.743	NaN	13662000	0
SDEEDFVKVEDLPLK	15	1	1761.87	Q15154	Q15154	1958	1972	PCM1	Pericentriolar material 1 protein	yes	yes	3	0.0041835	59.248	0.055872	20940000	637560
SDGALLLGASSLSGR	15	0	1402.74	Q9BQA1	Q9BQA1	38	52	WDR77	Methylosome protein 50	yes	yes	2;3	2.6585e-09	138.19	1.3495	449780000	653840000
SDIDEIVLVGGSTR	14	0	1459.75	P11021	P11021	354	367	HSPA5	78 kDa glucose-regulated protein	yes	yes	2	0.00082146	94.673	0.42858	23110000	9331400
SDLLLSGR	8	0	859.476	O14744	O14744	69	76	PRMT5	Protein arginine N-methyltransferase 5;Protein arginine N-methyltransferase 5, N-terminally processed	yes	yes	2	0.0038979	93.162	1.3543	391040000	576900000
SDPFLEFFR	9	0	1156.56	Q99829	Q99829	158	166	CPNE1	Copine-1	yes	yes	2	0.0048736	81.972	0.036353	8964600	465450
SDVEAIFSK	9	0	994.497	P0DMR1;B7ZW38;O60812;B2RXH8;P07910	P0DMR1	31	39	LOC649330;HNRNPCL1;HNRNPCL2;HNRNPC	Heterogeneous nuclear ribonucleoprotein C-like 1;Heterogeneous nuclear ribonucleoprotein C-like 2;Heterogeneous nuclear ribonucleoproteins C1/C2	yes	no	2	0.035094	43.308	0.24268	10865000	2557700
SELVANNVTLPAGEQR	16	0	1696.87	P42166;P42167	P42166	18	33	TMPO	Lamina-associated polypeptide 2, isoform alpha;Thymopoietin;Thymopentin;Lamina-associated polypeptide 2, isoforms beta/gamma;Thymopoietin;Thymopentin	yes	no	2	1.0821e-06	140.22	0.099734	38784000	2832200
SENLGQGDKPDYFSSVATVVYLR	23	1	2544.25	P27694	P27694	450	472	RPA1	Replication protein A 70 kDa DNA-binding subunit;Replication protein A 70 kDa DNA-binding subunit, N-terminally processed	yes	yes	2;3;4	1.6229e-32	243.35	0.034019	2261400000	65398000
SESVPPVTDWAWYK	14	0	1663.79	P35613	P35613	244	257	BSG	Basigin	yes	yes	2	0.0048423	68.277	0.11418	22091000	3022600
SETAPAETATPAPVEK	16	0	1597.78	P16401	P16401	2	17	HIST1H1B	Histone H1.5	yes	yes	2	0.0011286	73.279	NaN	10309000	0
SFDVNKPGCEVDDLK	15	1	1721.79	P41091;Q2VIR3	P41091	261	275	EIF2S3;EIF2S3L	Eukaryotic translation initiation factor 2 subunit 3;Putative eukaryotic translation initiation factor 2 subunit 3-like protein	yes	no	2	0.0001481	121.99	0.24393	13038000	3790600
SFFDNISCDDNR	12	0	1488.59	Q8ND56	Q8ND56	368	379	LSM14A	Protein LSM14 homolog A	yes	yes	2	0.0097593	63.181	0.5539	12066000	7162000
SFFHQHYLGGQEPTPSNIR	19	0	2214.06	P46379	P46379	787	805	BAG6	Large proline-rich protein BAG6	yes	yes	3	0.0014138	69.256	0.59541	10704000	5189600
SFLLDLLNATGK	12	0	1290.72	O00571	O00571	429	440	DDX3X	ATP-dependent RNA helicase DDX3X	yes	yes	2	1.0516e-05	111.94	0.19261	15799000	3130400
SFPPPGPAEGLLR	13	0	1336.71	P54105	P54105	6	18	CLNS1A	Methylosome subunit pICln	yes	yes	2	0.036435	40.676	0.62238	9244800	4527400
SFYPEEVSSMVLTK	14	0	1615.78	P11142	P11142	113	126	HSPA8	Heat shock cognate 71 kDa protein	yes	yes	2;3	0.0038209	72.898	0.036537	781700000	10219000
SGAQASSTPLSPTR	14	0	1358.68	P02545	P02545	12	25	LMNA	Prelamin-A/C;Lamin-A/C	yes	yes	2	0.00057189	99.991	NaN	22447000	0
SGDSEVYQLGDVSQK	15	0	1610.74	Q04837	Q04837	67	81	SSBP1	Single-stranded DNA-binding protein, mitochondrial	yes	yes	2	6.3549e-12	178.68	0.12749	118090000	13218000
SGEGTLLDLHQQK	13	0	1424.73	Q9UPN4	Q9UPN4	308	320	CEP131	Centrosomal protein of 131 kDa	yes	yes	3	0.024591	46.985	0.18432	15847000	2859700
SGGVGGSNTNWK	12	0	1162.54	P27694	P27694	432	443	RPA1	Replication protein A 70 kDa DNA-binding subunit;Replication protein A 70 kDa DNA-binding subunit, N-terminally processed	yes	yes	2	0.0011436	63.091	0.039226	2920800000	111290000
SGPFGQIFRPDNFVFGQSGAGNNWAK	26	1	2797.34	P07437;P68371;P04350	P68371	78	103	TUBB;TUBB4B;TUBB4A	Tubulin beta chain;Tubulin beta-4B chain;Tubulin beta-4A chain	no	no	2;3	2.0313e-49	273.94	0.018007	501410000	6934400
SGPNIYELR	9	0	1047.53	O75323	O75323	182	190	GBAS	Protein NipSnap homolog 2	yes	yes	2	0.0030468	66.056	NaN	0	0
SGSALELSVENVK	13	0	1331.69	O75688	O75688	91	103	PPM1B	Protein phosphatase 1B	yes	yes	2	5.7095e-11	141.13	0.69813	338400000	233840000
SGSTAVGVMISPK	13	0	1232.64	O75688	O75688	130	142	PPM1B	Protein phosphatase 1B	yes	yes	2	0.011686	54.09	0.53069	62903000	31783000
SGVLDTLTK	9	0	932.518	Q99417	Q99417	21	29	MYCBP	C-Myc-binding protein	yes	yes	2	0.01393	56.404	0.52574	28346000	15771000
SHHAASTTTAPTPAAR	16	0	1575.78	Q7Z6Z7	Q7Z6Z7	1084	1099	HUWE1	E3 ubiquitin-protein ligase HUWE1	yes	yes	3;4	0.002915	62.357	0.033322	37518000	1194400
SHISDQSPLSSK	12	0	1284.63	P42166	P42166	345	356	TMPO	Lamina-associated polypeptide 2, isoform alpha;Thymopoietin;Thymopentin	yes	yes	3	0.029677	44.045	NaN	8856500	0
SHLMSLYSACSSEVPHGPVDQK	22	0	2428.12	O95816	O95816	133	154	BAG2	BAG family molecular chaperone regulator 2	yes	yes	3	3.5541e-21	194.77	0.12628	35598000	1656300
SHTILLVQPTK	11	0	1235.72	P84090	P84090	2	12	ERH	Enhancer of rudimentary homolog	yes	yes	2	3.7329e-19	234.65	0.51039	56273000	30096000
SICTTVLELLDK	12	0	1390.74	P27348	P27348	92	103	YWHAQ	14-3-3 protein theta	yes	yes	2	2.8677e-05	94.122	0.11123	9822200	1120400
SIDDTSNFDEFPESDILKPTVATSNHPETDYK	32	1	3611.64	Q15208	Q15208	403	434	STK38	Serine/threonine-protein kinase 38	yes	yes	3;4	2.4956e-22	168.87	0.24681	433080000	63603000
SILPTAPR	8	0	853.502	P23588	P23588	71	78	EIF4B	Eukaryotic translation initiation factor 4B	yes	yes	2	0.016406	56.659	0.36136	54004000	20374000
SINPDEAVAYGAAVQAAILMGDK	23	0	2303.15	P0DMV9;P0DMV8;P34931	P0DMV9	362	384	HSPA1L	Heat shock 70 kDa protein 1-like	no	no	2;3	0.0032433	53.481	NaN	16652000	0
SINPDEAVAYGAAVQAAILSGDK	23	0	2259.14	P11142	P11142	362	384	HSPA8	Heat shock cognate 71 kDa protein	yes	yes	2;3	1.3894e-12	152.88	0.01608	691180000	9388500
SIQDLTVTGTEPGQVSSR	18	0	1873.94	O43318	O43318	439	456	MAP3K7	Mitogen-activated protein kinase kinase kinase 7	yes	yes	2	8.0028e-16	178.51	0.32514	14592000	5441500
SIQFVDWCPTGFK	13	0	1583.74	P68363;P68366	P68363	340	352	TUBA1B;TUBA4A	Tubulin alpha-1B chain;Tubulin alpha-4A chain	no	no	2	2.9383e-05	129.37	0.020263	901870000	15056000
SISLYYTGEK	10	0	1159.58	P19338	P19338	458	467	NCL	Nucleolin	yes	yes	2	0.025465	47.971	0.19924	29852000	4988400
SKDIVNK	7	1	802.455	P52732	P52732	758	764	KIF11	Kinesin-like protein KIF11	yes	yes	2	0.014771	108.7	0.80718	4623600	4058300
SKDSLVDIIGICK	13	1	1446.78	P27694	P27694	312	324	RPA1	Replication protein A 70 kDa DNA-binding subunit;Replication protein A 70 kDa DNA-binding subunit, N-terminally processed	yes	yes	3	0.0013563	70.889	0.042181	1087100000	47536000
SKVDEAVAVLQAHQAK	16	1	1692.92	P11940;Q9H361	P11940	605	620	PABPC1;PABPC3	Polyadenylate-binding protein 1;Polyadenylate-binding protein 3	yes	no	3	0.011716	45.438	0.22776	33636000	7522700
SKVEETTEHLVTK	13	1	1499.78	P52732	P52732	1033	1045	KIF11	Kinesin-like protein KIF11	yes	yes	2;3	9.1415e-08	127.18	0.82459	588020000	525890000
SLEEIYLFSLPIK	13	0	1550.86	P15880	P15880	77	89	RPS2	40S ribosomal protein S2	yes	yes	2	3.0907e-05	128.54	0.094564	25918000	2345800
SLEGADLPNLLFYGPPGTGK	20	0	2045.05	P35249	P35249	65	84	RFC4	Replication factor C subunit 4	yes	yes	2;3	1.5034e-10	151.83	0.093161	20758000	1282600
SLETENAGLR	10	0	1088.55	P02545	P02545	51	60	LMNA	Prelamin-A/C;Lamin-A/C	yes	yes	2	0.023546	58.699	0.38125	38008000	28183000
SLETENR	7	0	847.404	P05783	P05783	100	106	KRT18	Keratin, type I cytoskeletal 18	no	no	2	0.0082215	68.915	1.4885	11886000	23085000
SLGYAYVNFQQPADAER	17	0	1927.91	Q13310;P11940	P11940	51	67	PABPC4;PABPC1	Polyadenylate-binding protein 4;Polyadenylate-binding protein 1	no	no	2	5.5312e-13	150.39	0.22084	36267000	6284900
SLHDALCVIR	10	0	1182.62	P48643	P48643	401	410	CCT5	T-complex protein 1 subunit epsilon	yes	yes	2;3	0.0022452	79.427	0.28555	17741000	9191500
SLHSNEAFLAQAR	13	0	1442.73	Q9P209	Q9P209	439	451	CEP72	Centrosomal protein of 72 kDa	yes	yes	3	0.002858	67.187	0.60186	6564100	1865600
SLLQALNEVK	10	0	1113.64	Q14204	Q14204	3748	3757	DYNC1H1	Cytoplasmic dynein 1 heavy chain 1	yes	yes	2	0.0075666	72.2	NaN	15303000	0
SLLSILQR	8	0	928.571	Q7Z6Z7	Q7Z6Z7	3225	3232	HUWE1	E3 ubiquitin-protein ligase HUWE1	yes	yes	2	0.0057726	122.13	NaN	22872000	0
SLLVQTK	7	0	787.48	P39023	P39023	350	356	RPL3	60S ribosomal protein L3	yes	yes	2	0.0072125	73.26	0.18237	16309000	4163400
SLNPAVYR	8	0	918.492	Q01804	Q01804	250	257	OTUD4	OTU domain-containing protein 4	yes	yes	2	0.02072	54.157	0.4248	28128000	10240000
SLQCENLK	8	0	990.48	Q96R06	Q96R06	835	842	SPAG5	Sperm-associated antigen 5	yes	yes	2	0.020469	65.246	0.12386	25300000	3273500
SLQFDEK	7	0	865.418	Q86UA6	Q86UA6	115	121	RPAIN	RPA-interacting protein	yes	yes	2	0.019744	76.774	0.051327	39183000	2810400
SLSTYYQQCK	10	0	1276.58	O43318	O43318	580	589	MAP3K7	Mitogen-activated protein kinase kinase kinase 7	yes	yes	2	0.00090939	78.939	0.44772	19322000	6735100
SLTNDWEDHLAVK	13	0	1526.74	P08238;P07900	P08238	307	319	HSP90AB1;HSP90AA1	Heat shock protein HSP 90-beta;Heat shock protein HSP 90-alpha	no	no	2;3	0.00077907	86.772	0.051001	40545000	1934600
SLVEIIEHGLVDEQQK	16	0	1835.96	O75533	O75533	685	700	SF3B1	Splicing factor 3B subunit 1	yes	yes	3	0.0023337	64.537	0.45422	12113000	4129800
SLYASSPGGVYATR	14	0	1427.7	P08670	P08670	51	64	VIM	Vimentin	yes	yes	2	0.0029545	58.885	0.1886	86889000	16987000
SLYQSAGVAPESFEYIEAHGTGTK	24	0	2541.2	P49327	P49327	275	298	FASN	Fatty acid synthase;[Acyl-carrier-protein] S-acetyltransferase;[Acyl-carrier-protein] S-malonyltransferase;3-oxoacyl-[acyl-carrier-protein] synthase;3-oxoacyl-[acyl-carrier-protein] reductase;3-hydroxyacyl-[acyl-carrier-protein] dehydratase;Enoyl-[acyl-carrier-protein] reductase;Oleoyl-[acyl-carrier-protein] hydrolase	yes	yes	3	0.030146	38.78	0.16636	25449000	1829400
SMQLDYTTWTALLSR	15	0	1784.88	Q96R06	Q96R06	647	661	SPAG5	Sperm-associated antigen 5	yes	yes	2	0.013009	60.307	0.11872	2169800	294500
SNSFFEGVDWEHIR	14	0	1721.78	Q15208	Q15208	378	391	STK38	Serine/threonine-protein kinase 38	yes	yes	3	2.2108e-05	78.809	0.49278	375420000	195630000
SNYNFEKPFLWLAR	14	1	1783.9	P62826	P62826	153	166	RAN	GTP-binding nuclear protein Ran	yes	yes	3	0.0058067	57.434	0.027806	110270000	3443400
SPACSSLTPSLCK	13	0	1406.65	Q96R06	Q96R06	43	55	SPAG5	Sperm-associated antigen 5	yes	yes	2	1.0255e-05	139.74	NaN	42388000	0
SPDFTNENPLETR	13	0	1518.7	P05023	P05023	228	240	ATP1A1	Sodium/potassium-transporting ATPase subunit alpha-1	yes	yes	2	3.279e-11	182.1	0.31537	17493000	8023500
SPFEVYVDK	9	0	1082.53	P21333	P21333	368	376	FLNA	Filamin-A	yes	yes	2	0.012822	66.19	0.5195	47098000	25051000
SPILVATAVAAR	12	0	1167.7	O00571;O15523	O00571	492	503	DDX3X;DDX3Y	ATP-dependent RNA helicase DDX3X;ATP-dependent RNA helicase DDX3Y	yes	no	2	1.6183e-05	99.5	0.11222	20818000	2726900
SPNEEYTWEEDPLAGIIPR	19	0	2215.04	P52732	P52732	120	138	KIF11	Kinesin-like protein KIF11	yes	yes	2;3	1.8389e-52	295.82	0.3324	239750000	92798000
SPNLWLK	7	0	856.481	P78527	P78527	1203	1209	PRKDC	DNA-dependent protein kinase catalytic subunit	yes	yes	2	0.011914	89.046	0.028034	7520200	406190
SPPYTAFLGNLPYDVTEESIK	21	0	2340.15	P23588	P23588	93	113	EIF4B	Eukaryotic translation initiation factor 4B	yes	yes	3	0.0054601	57.746	0.71119	7585100	4261200
SPSELFAQHIVTIVHHVK	18	0	2041.11	Q9Y2W1	Q9Y2W1	622	639	THRAP3	Thyroid hormone receptor-associated protein 3	yes	yes	4	0.00041732	60.764	0.48469	14410000	6709500
SPYQEFTDHLVK	12	0	1462.71	P15880	P15880	264	275	RPS2	40S ribosomal protein S2	yes	yes	2;3	0.0038247	56.939	0.16724	107440000	22333000
SPYTVTVGQACNPSACR	17	0	1866.84	P21333	P21333	468	484	FLNA	Filamin-A	yes	yes	2;3	4.2477e-12	135.23	0.26838	54583000	13429000
SQIFSTASDNQPTVTIK	17	0	1835.93	P11021	P11021	448	464	HSPA5	78 kDa glucose-regulated protein	yes	yes	2	6.797e-07	87.157	0.15289	40224000	8779400
SQIHDIVLVGGSTR	14	0	1480.8	P11142	P11142	329	342	HSPA8	Heat shock cognate 71 kDa protein	yes	yes	2;3	3.2489e-05	112.34	0.014942	887080000	12944000
SQLAVPHPETQDSSTQTDTSHSGITNK	27	0	2865.34	Q96R06	Q96R06	457	483	SPAG5	Sperm-associated antigen 5	yes	yes	3;4	1.5093e-08	117.94	0.01283	103580000	344650
SQSSDTEQQSPTSGGGK	17	0	1679.72	P23588	P23588	495	511	EIF4B	Eukaryotic translation initiation factor 4B	yes	yes	2	3.5256e-13	155.2	0.64684	7211600	4821300
SRDEGYQYHR	10	1	1309.58	Q01804	Q01804	1080	1089	OTUD4	OTU domain-containing protein 4	yes	yes	3	0.010005	53.237	0.51985	8757800	4079600
SRPAHSLPPGEDGR	14	1	1474.73	Q15750	Q15750	464	477	TAB1	TGF-beta-activated kinase 1 and MAP3K7-binding protein 1	yes	yes	3	0.0079736	54.09	0.11892	16795000	3102500
SRPETGRPR	9	2	1054.56	P46783;Q9NQ39	P46783	97	105	RPS10;RPS10P5	40S ribosomal protein S10;Putative 40S ribosomal protein S10-like	yes	no	3	0.023236	60.398	0.11196	1907700	300160
SSAPEPPTFKKEPPK	15	2	1638.86	Q96KF7	Q96KF7	2	16	SMIM8	Small integral membrane protein 8	yes	yes	2	0.0091692	46.318	0.10954	25022000	2205500
SSGPTSLFAVTVAPPGAR	18	0	1713.9	Q00839	Q00839	187	204	HNRNPU	Heterogeneous nuclear ribonucleoprotein U	yes	yes	2	0.0030183	72.207	0.2627	25532000	6548000
SSIAGLLLK	9	0	900.564	Q15149	Q15149	2833	2841	PLEC	Plectin	yes	yes	2	0.040449	51.949	0.14287	5451100	748510
SSLGSHQLPR	10	0	1080.57	O95817	O95817	194	203	BAG3	BAG family molecular chaperone regulator 3	yes	yes	3	0.0012377	85.355	NaN	20561000	0
SSLIILK	7	0	772.506	P28066	P28066	197	203	PSMA5	Proteasome subunit alpha type-5	yes	yes	2	0.012984	99.139	NaN	19580000	0
SSLVDEHPEDAEFEQK	16	0	1858.82	Q15154	Q15154	643	658	PCM1	Pericentriolar material 1 protein	yes	yes	2;3	1.7202e-08	147.51	1.9687	44816000	17715000
SSQDHVDEEVFK	12	0	1418.63	Q9BRS2	Q9BRS2	415	426	RIOK1	Serine/threonine-protein kinase RIO1	yes	yes	2	0.00033048	77.367	1.0549	10849000	12127000
SSQQPVSEVSTIPCPR	16	0	1770.86	Q15154	Q15154	1572	1587	PCM1	Pericentriolar material 1 protein	yes	yes	2	0.00068465	88.427	0.053818	29971000	591730
SSSGLLEWESK	11	0	1221.59	P14866	P14866	542	552	HNRNPL	Heterogeneous nuclear ribonucleoprotein L	yes	yes	2	0.026373	46.159	1.0626	17958000	10421000
SSSQPSSCCSDPSKPGGNVEGATQSLAEQMR	31	1	3238.39	Q13501	Q13501	282	312	SQSTM1	Sequestosome-1	yes	yes	3	9.808e-10	118.68	NaN	19035000	0
SSSSGSDDYAYTQALLLHQR	20	0	2198.02	Q8N5C8	Q8N5C8	504	523	TAB3	TGF-beta-activated kinase 1 and MAP3K7-binding protein 3	yes	yes	3	2.0224e-05	70.837	0.5219	15484000	6392600
SSTPLPTISSSAENTR	16	0	1646.81	P42166;P42167	P42166	158	173	TMPO	Lamina-associated polypeptide 2, isoform alpha;Thymopoietin;Thymopentin;Lamina-associated polypeptide 2, isoforms beta/gamma;Thymopoietin;Thymopentin	yes	no	2	0.0016128	80.361	0.24041	34000000	4460000
SSVGPSKPVSQPR	13	1	1324.71	Q9Y657	Q9Y657	38	50	SPIN1	Spindlin-1	yes	yes	3	8.0742e-05	72.705	0.29717	38727000	12653000
STAGDTHLGGEDFDNR	16	0	1690.72	P11142	P11142	221	236	HSPA8	Heat shock cognate 71 kDa protein	no	no	2;3	9.6096e-10	106.6	0.01094	4741500000	58181000
STAYEDYYYHPPPR	14	0	1757.77	O43390	O43390	428	441	HNRNPR	Heterogeneous nuclear ribonucleoprotein R	yes	yes	3	0.033986	41.293	NaN	14663000	0
STFSTNYR	8	0	974.446	P05783	P05783	7	14	KRT18	Keratin, type I cytoskeletal 18	yes	yes	2	0.0041176	95.531	1.7436	71126000	118030000
STIQTAEALR	10	0	1088.58	Q16875	Q16875	303	312	PFKFB3	6-phosphofructo-2-kinase/fructose-2,6-bisphosphatase 3;6-phosphofructo-2-kinase;Fructose-2,6-bisphosphatase	yes	yes	2	0.027269	46.844	1.1586	34078000	32351000
STLEPVEK	8	0	901.476	P0DMV9;P0DMV8;P17066;P48741	P0DMV9	312	319	HSPA6;HSPA7	Heat shock 70 kDa protein 6;Putative heat shock 70 kDa protein 7	no	no	2	0.036266	57.59	0.040891	286600000	14432000
STNTSQTGLVGTK	13	0	1292.66	Q96R06	Q96R06	397	409	SPAG5	Sperm-associated antigen 5	yes	yes	2	0.0017075	84.859	NaN	44112000	0
STSESFIQHIVSLVHHVK	18	0	2047.09	Q9NYF8	Q9NYF8	600	617	BCLAF1	Bcl-2-associated transcription factor 1	yes	yes	4	0.0088252	43.794	0.64966	3169200	4101900
STTTGHLIYK	10	0	1119.59	Q5VTE0;P68104;Q05639	Q5VTE0	21	30	EEF1A1P5;EEF1A1;EEF1A2	Putative elongation factor 1-alpha-like 3;Elongation factor 1-alpha 1;Elongation factor 1-alpha 2	no	no	3	0.0045502	51.445	0.084739	141240000	14113000
STVHEILCK	9	0	1085.55	P07355;A6NMY6	P07355	2	10	ANXA2;ANXA2P2	Annexin A2;Putative annexin A2-like protein	yes	no	2	0.00022872	143.7	0.13891	36500000	6869500
SVDETLR	7	0	818.413	Q06830;Q13162	Q06830	152	158	PRDX1;PRDX4	Peroxiredoxin-1;Peroxiredoxin-4	no	no	2	0.012247	92.187	0.15266	22184000	6337900
SVEGLQEGSVLR	12	0	1272.67	O75153	O75153	106	117	CLUH	Clustered mitochondria protein homolog	yes	yes	2	0.00028308	117.79	0.20377	23675000	2618500
SVGEVMGIGR	10	0	1003.51	P27708	P27708	761	770	CAD	CAD protein;Glutamine-dependent carbamoyl-phosphate synthase;Aspartate carbamoyltransferase;Dihydroorotase	yes	yes	2	0.0091479	48.284	NaN	0	0
SVGGSGGGSFGDNLVTR	17	0	1565.74	P02545	P02545	628	644	LMNA	Prelamin-A/C;Lamin-A/C	yes	yes	2	3.5866e-05	114.52	0.43774	33017000	9482300
SVHICHVAR	9	0	1077.55	P27708	P27708	1609	1617	CAD	CAD protein;Glutamine-dependent carbamoyl-phosphate synthase;Aspartate carbamoyltransferase;Dihydroorotase	yes	yes	3	0.0019318	83.783	0.073291	62924000	4415200
SVPTWLK	7	0	829.47	P62277	P62277	21	27	RPS13	40S ribosomal protein S13	yes	yes	2	0.036893	47.849	0.14717	44974000	9480400
SVSHGSNHTQKPDEQR	16	1	1805.84	Q9Y520	Q9Y520	924	939	PRRC2C	Protein PRRC2C	yes	yes	4	3.015e-07	84.508	0.084655	1450100	143500
SVSVVTGSEQK	11	0	1119.58	Q9UPN4	Q9UPN4	45	55	CEP131	Centrosomal protein of 131 kDa	yes	yes	2	0.0007846	74.962	NaN	0	0
SWSLATFR	8	0	966.492	Q15149	Q15149	1045	1052	PLEC	Plectin	yes	yes	2	0.021409	63.961	NaN	3701900	0
SYCAEIAHNVSSK	13	0	1464.67	P62910	P62910	94	106	RPL32	60S ribosomal protein L32	yes	yes	3	0.013373	55.899	0.14883	16552000	2498000
SYEDATK	7	0	812.355	P27694	P27694	325	331	RPA1	Replication protein A 70 kDa DNA-binding subunit;Replication protein A 70 kDa DNA-binding subunit, N-terminally processed	yes	yes	2	0.0063964	76.774	0.036331	144400000	5216100
SYELPDGQVITIGNER	16	0	1789.88	P63261;P60709;Q562R1;Q6S8J3;A5A3E0;Q9BYX7;P68133;P68032;P63267;P62736	P63261	239	254	ACTG1;ACTB;ACTBL2;POTEE;POTEF;POTEKP;ACTA1;ACTC1;ACTG2;ACTA2	Actin, cytoplasmic 2;Actin, cytoplasmic 2, N-terminally processed;Actin, cytoplasmic 1;Actin, cytoplasmic 1, N-terminally processed;Beta-actin-like protein 2;POTE ankyrin domain family member E;POTE ankyrin domain family member F;Putative beta-actin-like protein 3;Actin, alpha skeletal muscle;Actin, alpha cardiac muscle 1;Actin, gamma-enteric smooth muscle;Actin, aortic smooth muscle	no	no	2	2.6386e-07	97.904	0.049044	288500000	14579000
TAAAAAEHSQR	11	0	1111.54	O43242	O43242	55	65	PSMD3	26S proteasome non-ATPase regulatory subunit 3	yes	yes	2	0.0014286	94.767	NaN	1206900	0
TAADVVSPGANSVDSR	16	0	1544.74	Q01804	Q01804	1000	1015	OTUD4	OTU domain-containing protein 4	yes	yes	2	2.9904e-07	97.291	0.31797	24363000	8491700
TALALAIAQELGSK	14	0	1384.79	Q9Y265	Q9Y265	77	90	RUVBL1	RuvB-like 1	yes	yes	2;3	1.8671e-05	127.32	1.9872	29318000	2905900
TALIHDGLAR	10	0	1065.59	P25398	P25398	24	33	RPS12	40S ribosomal protein S12	yes	yes	3	0.0095604	60.342	0.1349	31128000	6336400
TALPAQSAATLPAR	14	0	1366.76	Q01082	Q01082	2178	2191	SPTBN1	Spectrin beta chain, non-erythrocytic 1	yes	yes	2	0.015378	50.806	0.16227	15093000	3071100
TATAVAHCK	9	0	957.47	P62249	P62249	18	26	RPS16	40S ribosomal protein S16	yes	yes	2	0.0011449	86.67	0.13698	2201600	252940
TAVAPIER	8	0	855.481	P05141;P12235;Q9H0C2;P12236	P05141	24	31	SLC25A5;SLC25A4;SLC25A31;SLC25A6	ADP/ATP translocase 2;ADP/ATP translocase 2, N-terminally processed;ADP/ATP translocase 1;ADP/ATP translocase 4;ADP/ATP translocase 3;ADP/ATP translocase 3, N-terminally processed	no	no	2	0.0063295	109.71	NaN	79672000	0
TAVCDIPPR	9	0	1027.51	P07437;A6NNZ2;P68371;P04350;Q3ZCM7	P68371	351	359	TUBB;TUBB4B;TUBB4A;TUBB8	Tubulin beta chain;Tubulin beta-8 chain-like protein LOC260334;Tubulin beta-4B chain;Tubulin beta-4A chain;Tubulin beta-8 chain	no	no	2	0.0051429	61.78	NaN	0	0
TAVVVGTITDDVR	13	0	1344.72	Q07020	Q07020	79	91	RPL18	60S ribosomal protein L18	yes	yes	2	7.9647e-05	123.28	0.086446	28854000	3607900
TCIEAHQR	8	0	1013.47	Q9UPN9	Q9UPN9	240	247	TRIM33	E3 ubiquitin-protein ligase TRIM33	yes	yes	2	0.017124	69.825	0.010638	57029000	587680
TCTTVAFTQVNSEDK	15	0	1699.77	P62424	P62424	198	212	RPL7A	60S ribosomal protein L7a	yes	yes	2	0.002248	77.746	0.25044	18677000	5089700
TDAAVSFAK	9	0	908.46	P05141	P05141	2	10	SLC25A5	ADP/ATP translocase 2;ADP/ATP translocase 2, N-terminally processed	yes	yes	2	0.0045576	67.334	0.070384	33231000	2475100
TDASSASSFLDSDELER	17	0	1828.8	Q14498	Q14498	330	346	RBM39	RNA-binding protein 39	yes	yes	2	4.5034e-05	111.7	NaN	7023800	0
TDPTTLTDEEINR	13	0	1503.71	P11586	P11586	505	517	MTHFD1	C-1-tetrahydrofolate synthase, cytoplasmic;Methylenetetrahydrofolate dehydrogenase;Methenyltetrahydrofolate cyclohydrolase;Formyltetrahydrofolate synthetase;C-1-tetrahydrofolate synthase, cytoplasmic, N-terminally processed	yes	yes	2	0.0017048	62.162	NaN	0	0
TDYNASVSVPDSSGPER	17	0	1779.79	P61978	P61978	70	86	HNRNPK	Heterogeneous nuclear ribonucleoprotein K	yes	yes	2	3.1854e-06	82.01	0.14285	64249000	12875000
TEALTQAFR	9	0	1035.53	Q9Y230	Q9Y230	116	124	RUVBL2	RuvB-like 2	yes	yes	2	0.032695	55.461	0.3338	61195000	14039000
TEDPDLPAFYFDPLINPISHR	21	0	2456.2	Q6P2Q9	Q6P2Q9	342	362	PRPF8	Pre-mRNA-processing-splicing factor 8	yes	yes	3	0.00011591	84.946	NaN	4739700	0
TEILPPFFK	9	0	1090.61	O75533	O75533	808	816	SF3B1	Splicing factor 3B subunit 1	yes	yes	2	0.0080879	60.019	0.35465	10888000	3940900
TEMDWVLK	8	0	1020.5	P52597	P52597	91	98	HNRNPF	Heterogeneous nuclear ribonucleoprotein F;Heterogeneous nuclear ribonucleoprotein F, N-terminally processed	yes	yes	2	0.029969	48.794	0.10586	11663000	1524500
TEQGEEEEEEEDEEEEEK	18	0	2224.81	P98175	P98175	109	126	RBM10	RNA-binding protein 10	yes	yes	2	7.195e-33	245.97	0.56705	21425000	14205000
TEWETAAPAVAETPDIK	17	0	1827.89	P46782	P46782	2	18	RPS5	40S ribosomal protein S5;40S ribosomal protein S5, N-terminally processed	yes	yes	2	0.0010696	73.498	NaN	6823100	0
TFFSFPAVVAPFK	13	0	1456.78	P41250	P41250	603	615	GARS	Glycine--tRNA ligase	yes	yes	2	0.0042453	73.881	0.010821	10105000	177120
TFNTSTGGLLLPSDTK	16	0	1650.85	P12956	P12956	302	317	XRCC6	X-ray repair cross-complementing protein 6	yes	yes	2	0.00051496	93.226	0.31857	14410000	4752000
TFPVLLR	7	0	844.517	P78527	P78527	965	971	PRKDC	DNA-dependent protein kinase catalytic subunit	yes	yes	2	0.037536	62.714	NaN	6698800	0
TFTMEGER	8	0	969.423	P52732	P52732	112	119	KIF11	Kinesin-like protein KIF11	yes	yes	2	0.0052605	71.501	0.58035	82951000	50871000
TGIQVLLK	8	0	870.554	O75153	O75153	937	944	CLUH	Clustered mitochondria protein homolog	yes	yes	2	0.026901	61.602	NaN	8137300	0
TGSESSQTGTSTTSSR	16	0	1572.69	P23588	P23588	420	435	EIF4B	Eukaryotic translation initiation factor 4B	yes	yes	2	1.3854e-14	169.37	0.42692	7215300	3539900
TGVAVNKPAEFTVDAK	16	1	1645.87	P21333	P21333	685	700	FLNA	Filamin-A	yes	yes	2;3	1.4223e-07	100.96	0.34607	139260000	48853000
TGVHHYSGNNIELGTACGK	19	0	2013.93	P62888	P62888	69	87	RPL30	60S ribosomal protein L30	yes	yes	3	0.0001236	94.973	0.3724	23827000	8530000
THEAEIVEGENHTYCIR	17	0	2056.93	P21333	P21333	2185	2201	FLNA	Filamin-A	yes	yes	3	8.3319e-13	136.63	0.32853	41852000	16323000
THIQDNHDGTYTVAYVPDVTGR	22	0	2458.15	P21333	P21333	1594	1615	FLNA	Filamin-A	yes	yes	3;4	2.0805e-08	91.565	0.36483	47252000	15038000
THMTHHAVSDHEATLR	16	0	1841.86	P30512;P30459;P30457;P30456;P30453;P30450;P18462;P16190;P16189;P10316;P10314;P01892;P01891	P30512	211	226	HLA-A	HLA class I histocompatibility antigen, A-29 alpha chain;HLA class I histocompatibility antigen, A-74 alpha chain;HLA class I histocompatibility antigen, A-66 alpha chain;HLA class I histocompatibility antigen, A-43 alpha chain;HLA class I histocompatibility antigen, A-34 alpha chain;HLA class I histocompatibility antigen, A-26 alpha chain;HLA class I histocompatibility antigen, A-25 alpha chain;…	yes	no	4	0.0062994	51.591	0.09004	9387300	600540
THQALGILSK	10	0	1066.61	P42166	P42166	611	620	TMPO	Lamina-associated polypeptide 2, isoform alpha;Thymopoietin;Thymopentin	yes	yes	3	0.020151	51.286	0.12655	9160100	1493900
THVTHHPLSDHEATLR	16	0	1849.92	P10321	P10321	211	226	HLA-C	HLA class I histocompatibility antigen, Cw-7 alpha chain	yes	yes	3;4;5	8.588e-06	118.08	0.16929	130850000	15510000
TIAECLADELINAAK	15	0	1630.82	P46782	P46782	168	182	RPS5	40S ribosomal protein S5;40S ribosomal protein S5, N-terminally processed	yes	yes	2;3	7.4411e-07	96.673	0.50386	34187000	8703100
TIGGGDDSFNTFFSETGAGK	20	0	2006.89	P68363;Q71U36;Q13748;Q6PEY2;Q9BQE3	P68363	41	60	TUBA1B;TUBA1A;TUBA3C;TUBA3E;TUBA1C	Tubulin alpha-1B chain;Tubulin alpha-1A chain;Tubulin alpha-3C/D chain;Tubulin alpha-3E chain;Tubulin alpha-1C chain	no	no	2;3	2.1646e-17	150.68	0.034008	1241200000	31837000
TIGGGDDSFTTFFCETGAGK	20	0	2066.89	P68366	P68366	41	60	TUBA4A	Tubulin alpha-4A chain	yes	yes	2	5.4929e-08	133.95	NaN	41405000	0
TIGTGLVTNTLAMTEEEK	18	0	1906.96	P49411	P49411	430	447	TUFM	Elongation factor Tu, mitochondrial	yes	yes	2	2.6882e-10	157.47	0.051727	29467000	1226500
TINVEFAK	8	0	920.497	P98175	P98175	376	383	RBM10	RNA-binding protein 10	yes	yes	2	0.02361	52.482	0.59246	50476000	32767000
TIQFVDWCPTGFK	13	0	1597.76	Q71U36;Q13748;Q6PEY2;Q9BQE3	Q71U36	340	352	TUBA1A;TUBA3C;TUBA3E;TUBA1C	Tubulin alpha-1A chain;Tubulin alpha-3C/D chain;Tubulin alpha-3E chain;Tubulin alpha-1C chain	no	no	2;3	0.00018624	119.25	0.094866	362230000	7673200
TIQTAESLGVPYEQWK	16	0	1848.93	O60825	O60825	307	322	PFKFB2	6-phosphofructo-2-kinase/fructose-2,6-bisphosphatase 2;6-phosphofructo-2-kinase;Fructose-2,6-bisphosphatase	yes	yes	2	9.1895e-07	86.488	0.26266	24521000	6814600
TISHVIIGLK	10	0	1079.67	Q9Y265	Q9Y265	153	162	RUVBL1	RuvB-like 1	yes	yes	2;3	0.002416	86.898	0.021947	59061000	505210
TISLTDFLAEDGGTGGGSTYVSK	23	0	2275.09	P23588	P23588	14	36	EIF4B	Eukaryotic translation initiation factor 4B	yes	yes	2	5.5464e-22	161.68	0.87509	10666000	7981600
TITLEVEPSDTIENVK	16	0	1786.92	P62979;P62987;P0CG47;P0CG48	P62979	12	27	RPS27A;UBA52;UBB;UBC	Ubiquitin-40S ribosomal protein S27a;Ubiquitin;40S ribosomal protein S27a;Ubiquitin-60S ribosomal protein L40;Ubiquitin;60S ribosomal protein L40;Polyubiquitin-B;Ubiquitin;Polyubiquitin-C;Ubiquitin	yes	no	2;3	1.1913e-07	102.64	0.018697	149470000	3403100
TIVITSHPGQIVK	13	0	1391.81	P31689	P31689	284	296	DNAJA1	DnaJ homolog subfamily A member 1	yes	yes	2;3	0.0013627	90.861	0.18261	229980000	17113000
TKPYIQVDIGGGQTK	15	1	1603.86	P11021	P11021	124	138	HSPA5	78 kDa glucose-regulated protein	yes	yes	2	0.013023	76.341	NaN	15218000	0
TLCDYSK	7	0	885.39	O14744	O14744	194	200	PRMT5	Protein arginine N-methyltransferase 5;Protein arginine N-methyltransferase 5, N-terminally processed	yes	yes	2	0.0017096	70.69	1.9089	34065000	61411000
TLEGELHDLR	10	0	1181.6	P02545	P02545	157	166	LMNA	Prelamin-A/C;Lamin-A/C	yes	yes	2;3	0.00037604	103.31	0.11829	51259000	8377300
TLENPVNVYNPSHSDSLASQQSVASHPR	28	0	3033.45	O15027	O15027	823	850	SEC16A	Protein transport protein Sec16A	yes	yes	4	0.0027603	50.029	0.27243	18746000	1965200
TLETVPLER	9	0	1056.58	P22626	P22626	4	12	HNRNPA2B1	Heterogeneous nuclear ribonucleoproteins A2/B1	yes	yes	2	0.033754	54.982	0.13065	16345000	734620
TLFPLIEAK	9	0	1030.61	P13010	P13010	535	543	XRCC5	X-ray repair cross-complementing protein 5	yes	yes	2	0.006242	61.161	0.24911	31594000	11333000
TLGILGLGR	9	0	898.56	O43175	O43175	147	155	PHGDH	D-3-phosphoglycerate dehydrogenase	yes	yes	2	0.014873	63.534	NaN	7006300	0
TLHQIFEK	8	0	1014.55	P52732	P52732	139	146	KIF11	Kinesin-like protein KIF11	yes	yes	2	0.0037859	105.52	0.84365	262760000	209260000
TLLAILR	7	0	798.533	P33993	P33993	605	611	MCM7	DNA replication licensing factor MCM7	yes	yes	2	0.012765	97.071	NaN	4699200	0
TLLVADPR	8	0	883.513	P62249	P62249	118	125	RPS16	40S ribosomal protein S16	yes	yes	2	0.02782	50.04	0.08646	113870000	12827000
TLNEADCATVPPAIR	15	0	1626.8	P31040	P31040	648	662	SDHA	Succinate dehydrogenase [ubiquinone] flavoprotein subunit, mitochondrial	yes	yes	2	0.0045555	66.387	NaN	8366200	0
TLQQNAESR	9	0	1045.52	O95816	O95816	201	209	BAG2	BAG family molecular chaperone regulator 2	yes	yes	2	0.0027342	99.815	NaN	258780000	0
TLTAVHDAILEDLVFPSEIVGK	22	0	2366.27	P62081	P62081	121	142	RPS7	40S ribosomal protein S7	yes	yes	3	0.00019098	80.236	NaN	5652100	0
TLTSGGHAEHEGK	13	0	1322.62	P50238	P50238	37	49	CRIP1	Cysteine-rich protein 1	yes	yes	3	0.018625	51.726	0.55193	1257700	757950
TNHIGHTGYLNTVTVSPDGSLCASGGK	27	0	2742.3	P63244	P63244	186	212	GNB2L1	Guanine nucleotide-binding protein subunit beta-2-like 1;Guanine nucleotide-binding protein subunit beta-2-like 1, N-terminally processed	yes	yes	4	0.028241	29.802	NaN	14590000	0
TNRPPLSLSR	10	1	1139.64	Q07020	Q07020	56	65	RPL18	60S ribosomal protein L18	yes	yes	3	0.007582	56.938	0.030918	14409000	576650
TNVLGHLQQGGAPTPFDR	18	0	1906.96	P17858	P17858	655	672	PFKL	ATP-dependent 6-phosphofructokinase, liver type	yes	yes	3	0.00031962	84.436	NaN	11293000	0
TPAQYDASELK	11	0	1221.59	P07355;A6NMY6	P07355	105	115	ANXA2;ANXA2P2	Annexin A2;Putative annexin A2-like protein	yes	no	2	0.0031007	81.676	1.9615	30818000	80608000
TPCEEILVK	9	0	1087.56	P21333	P21333	2599	2607	FLNA	Filamin-A	yes	yes	2	0.003651	69.275	0.3689	91217000	38662000
TPGPGAQSALR	11	0	1053.56	P62263	P62263	107	117	RPS14	40S ribosomal protein S14	yes	yes	2	0.012242	55.258	0.07278	82750000	7014100
TPGQINLAQLR	11	0	1209.68	Q9UPN9	Q9UPN9	505	515	TRIM33	E3 ubiquitin-protein ligase TRIM33	yes	yes	2	0.0019258	88.24	0.073114	13407000	585440
TPHTFPHSR	9	0	1078.53	Q15154	Q15154	79	87	PCM1	Pericentriolar material 1 protein	yes	yes	3	0.010989	60.064	0.16269	28818000	2830800
TPHVLVLGSGVYR	13	0	1396.78	P27708	P27708	932	944	CAD	CAD protein;Glutamine-dependent carbamoyl-phosphate synthase;Aspartate carbamoyltransferase;Dihydroorotase	yes	yes	3	0.0023145	71.806	0.066514	53076000	2675300
TPPPFPGEPWK	11	0	1251.63	Q9UJY1	Q9UJY1	87	97	HSPB8	Heat shock protein beta-8	yes	yes	2	0.010311	63.473	0.055025	25985000	2375700
TPSQIIR	7	0	813.471	Q01804	Q01804	414	420	OTUD4	OTU domain-containing protein 4	yes	yes	2	0.009187	64.757	0.30678	19451000	9419300
TPVEPEVAIHR	11	0	1246.67	P60866	P60866	9	19	RPS20	40S ribosomal protein S20	yes	yes	3	5.9155e-06	107.06	0.089374	92642000	9189300
TPWLYEQEGEVEKPFIK	17	1	2092.05	Q15154	Q15154	1209	1225	PCM1	Pericentriolar material 1 protein	yes	yes	3	1.1e-09	157.11	0.028861	102330000	774750
TQGFLALFSGDTGEIK	16	0	1682.85	Q9Y230	Q9Y230	254	269	RUVBL2	RuvB-like 2	yes	yes	2;3	1.2297e-05	123.4	0.093024	47641000	2869700
TSDLIVLGLPWK	12	0	1340.77	Q13148	Q13148	103	114	TARDBP	TAR DNA-binding protein 43	yes	yes	2	0.00012529	122.7	NaN	8691800	0
TSILVFK	7	0	806.49	Q9BRS2	Q9BRS2	212	218	RIOK1	Serine/threonine-protein kinase RIO1	yes	yes	2	0.01201	60.76	1.1018	13644000	15367000
TSLTVADK	8	0	833.449	P52732	P52732	660	667	KIF11	Kinesin-like protein KIF11	yes	yes	2	0.0064525	108.74	0.77225	76783000	58551000
TSLTVADKIEDQK	13	1	1446.76	P52732	P52732	660	672	KIF11	Kinesin-like protein KIF11	yes	yes	2;3	1.6317e-10	170.89	0.7818	82383000	72782000
TSLTVADKIEDQKK	14	2	1574.85	P52732	P52732	660	673	KIF11	Kinesin-like protein KIF11	yes	yes	3	0.005703	42.52	0.92857	12174000	10957000
TSYAQHQQVR	10	0	1216.59	P61247	P61247	153	162	RPS3A	40S ribosomal protein S3a	yes	yes	2	0.0004684	108.43	0.17093	8364300	1383500
TTAATLMNAYSSR	13	0	1385.66	P52732	P52732	222	234	KIF11	Kinesin-like protein KIF11	yes	yes	2	2.289e-06	100.73	0.59916	66903000	42727000
TTDGYLLR	8	0	937.487	P61247	P61247	129	136	RPS3A	40S ribosomal protein S3a	yes	yes	2	0.012505	51.346	NaN	0	0
TTDLLTDWEK	10	0	1220.59	Q14204	Q14204	1254	1263	DYNC1H1	Cytoplasmic dynein 1 heavy chain 1	yes	yes	2	0.037181	53.013	0.22035	9603800	4023400
TTHFVEGGDAGNR	13	0	1359.62	P18124	P18124	224	236	RPL7	60S ribosomal protein L7	yes	yes	3	7.3819e-11	168.83	0.21898	37515000	6929100
TTHFVEGGDAGNREDQINR	19	1	2114.97	P18124	P18124	224	242	RPL7	60S ribosomal protein L7	yes	yes	3;4	7.6995e-06	96.447	0.091348	76911000	9405600
TTIFSPEGR	9	0	1006.51	P25789	P25789	9	17	PSMA4	Proteasome subunit alpha type-4	yes	yes	2	0.0086548	74.464	0.16118	41859000	10821000
TTLEVLR	7	0	830.486	Q96R06	Q96R06	826	832	SPAG5	Sperm-associated antigen 5	yes	yes	2	0.012984	99.139	0.14507	48693000	6665400
TTLTAAITK	9	0	918.539	P49411	P49411	71	79	TUFM	Elongation factor Tu, mitochondrial	yes	yes	2	0.027565	57.785	0.030739	75255000	2604600
TTPSVVAFTADGER	14	0	1449.71	P38646	P38646	86	99	HSPA9	Stress-70 protein, mitochondrial	yes	yes	2	0.0024912	58.885	NaN	0	0
TTPSYVAFTDTER	13	0	1486.69	P0DMV9;P0DMV8;P11142;P17066;P48741;P34931	P11142	37	49	HSPA8;HSPA6;HSPA7;HSPA1L	Heat shock cognate 71 kDa protein;Heat shock 70 kDa protein 6;Putative heat shock 70 kDa protein 7;Heat shock 70 kDa protein 1-like	no	no	2;3	9.6545e-08	158.25	0.018881	3528800000	48392000
TTSILCLAR	9	0	1033.56	P35250	P35250	83	91	RFC2	Replication factor C subunit 2	yes	yes	2	0.0057565	80.219	0.32852	13721000	4890100
TVAGGAWTYNTTSAVTVK	18	0	1825.92	P61513	P61513	63	80	RPL37A	60S ribosomal protein L37a	yes	yes	2	0.00058135	86.8	0.30084	10610000	1497200
TVENIKDPLFR	11	1	1330.72	Q14204	Q14204	4401	4411	DYNC1H1	Cytoplasmic dynein 1 heavy chain 1	yes	yes	3	0.010516	52.391	0.041796	13126000	593100
TVFAEHISDECK	12	0	1434.64	P39023	P39023	104	115	RPL3	60S ribosomal protein L3	yes	yes	2;3	9.5837e-06	104.94	0.1322	72168000	11080000
TVGALQVLGTEAQSSLLK	18	0	1814.01	P78527	P78527	1275	1292	PRKDC	DNA-dependent protein kinase catalytic subunit	yes	yes	3	0.0077858	57.708	NaN	9317800	0
TVHSLACLLTQYR	13	0	1560.81	P27708	P27708	2086	2098	CAD	CAD protein;Glutamine-dependent carbamoyl-phosphate synthase;Aspartate carbamoyltransferase;Dihydroorotase	yes	yes	3	0.00062727	92.19	0.137	30556000	2005800
TVIIEQSWGSPK	12	0	1343.71	P10809	P10809	61	72	HSPD1	60 kDa heat shock protein, mitochondrial	yes	yes	2	0.04256	50.897	0.19521	22117000	1401800
TVLIMELINNVAK	13	0	1456.83	P06576	P06576	213	225	ATP5B	ATP synthase subunit beta, mitochondrial	yes	yes	2	6.1812e-05	123.95	0.037559	9609400	282450
TVLQELINVLK	11	0	1268.77	P52732	P52732	619	629	KIF11	Kinesin-like protein KIF11	yes	yes	2;3	8.0851e-05	111.33	0.85832	511410000	447830000
TVNSNCEINNR	11	0	1319.59	Q15154	Q15154	577	587	PCM1	Pericentriolar material 1 protein	yes	yes	2	0.0026381	83.045	NaN	47411000	0
TVPEELVKPEELSK	14	1	1596.86	Q9UMS4	Q9UMS4	193	206	PRPF19	Pre-mRNA-processing factor 19	yes	yes	3	0.023142	39.033	0.19445	29053000	6606300
TVQSLEIDLDSMR	13	0	1505.74	P05783;CON__H-INV:HIT000015463	P05783	302	314	KRT18	Keratin, type I cytoskeletal 18	yes	no	2	0.0015711	87.233	1.5797	5827200	12501000
TVTNAVVTVPAYFNDSQR	18	0	1980.99	P11142	P11142	138	155	HSPA8	Heat shock cognate 71 kDa protein	yes	yes	2	1.9046e-13	147.37	0.0079396	908110000	7803000
TVVTGIEMFHK	11	0	1260.65	P49411	P49411	301	311	TUFM	Elongation factor Tu, mitochondrial	yes	yes	2	0.0030058	70.942	0.047649	14514000	1267800
TVYSLQPPSALSGGQPADTQTR	22	0	2273.13	Q9Y448	Q9Y448	85	106	KNSTRN	Small kinetochore-associated protein	yes	yes	2;3	1.025e-12	158.52	0.038021	72892000	2007100
TWMWWHNFR	9	0	1362.61	O14744	O14744	185	193	PRMT5	Protein arginine N-methyltransferase 5;Protein arginine N-methyltransferase 5, N-terminally processed	yes	yes	3	0.00025769	101.43	1.3158	24184000	35273000
TWNDPSVQQDIK	12	0	1429.68	P11021	P11021	102	113	HSPA5	78 kDa glucose-regulated protein	yes	yes	2	0.00081573	102.97	0.21966	80867000	16325000
TYSLGSALRPSTSR	14	1	1494.78	P08670	P08670	37	50	VIM	Vimentin	yes	yes	3	0.014181	44.511	0.88567	54469000	74201000
TYTFDMVFGASTK	13	0	1466.68	P52732	P52732	65	77	KIF11	Kinesin-like protein KIF11	yes	yes	2	0.020596	47.774	0.69859	18820000	9017100
TYVPALEQSADGHK	14	0	1514.74	P98175	P98175	614	627	RBM10	RNA-binding protein 10	yes	yes	2;3	6.7757e-05	88.282	0.51322	138580000	56494000
VAAPDVVVPTLDTVR	15	0	1550.87	Q14204	Q14204	2562	2576	DYNC1H1	Cytoplasmic dynein 1 heavy chain 1	yes	yes	2	0.028098	53.395	0.2906	11087000	1825900
VAETANEEEVKK	12	1	1345.67	P61221	P61221	333	344	ABCE1	ATP-binding cassette sub-family E member 1	yes	yes	3	0.0066193	71.085	0.055912	13056000	687120
VAFSVAR	7	0	748.423	P39023	P39023	262	268	RPL3	60S ribosomal protein L3	yes	yes	2	0.0087899	96.51	0.13462	27571000	4298300
VAIFTLINEINK	12	0	1373.79	Q9UPN9	Q9UPN9	364	375	TRIM33	E3 ubiquitin-protein ligase TRIM33	yes	yes	3	0.0031598	68.355	NaN	37039000	0
VAIFTLINEINKK	13	1	1501.89	Q9UPN9	Q9UPN9	364	376	TRIM33	E3 ubiquitin-protein ligase TRIM33	yes	yes	2;3	2.1843e-11	179.67	NaN	1100100000	0
VALLCGPPGLGK	12	0	1180.66	Q8WVB6	Q8WVB6	369	380	CHTF18	Chromosome transmission fidelity protein 18 homolog	yes	yes	2	0.014664	61.344	NaN	21370000	0
VALLDVFR	8	0	931.549	P25205	P25205	749	756	MCM3	DNA replication licensing factor MCM3	yes	yes	2	0.0070631	63.419	0.17059	18547000	2896300
VALTGLTVAEYFR	13	0	1438.78	P06576	P06576	282	294	ATP5B	ATP synthase subunit beta, mitochondrial	yes	yes	2	1.7482e-07	152.4	0.053089	22115000	1237600
VANPSGNLTETYVQDR	16	0	1762.85	P21333	P21333	1297	1312	FLNA	Filamin-A	yes	yes	2;3	8.2348e-12	134.25	0.32196	94586000	29343000
VANVSLLALYK	11	0	1189.71	P62266	P62266	125	135	RPS23	40S ribosomal protein S23	yes	yes	2	0.0044817	60.255	0.16018	67891000	14970000
VANYCSTHLLEHITTNEDFR	20	0	2419.12	O75688	O75688	67	86	PPM1B	Protein phosphatase 1B	yes	yes	2;3;4	4.0626e-23	201.61	0.56265	622930000	362120000
VAPEEHPVLLTEAPLNPK	18	0	1953.06	P63261;P60709	P63261	96	113	ACTG1;ACTB	Actin, cytoplasmic 2;Actin, cytoplasmic 2, N-terminally processed;Actin, cytoplasmic 1;Actin, cytoplasmic 1, N-terminally processed	yes	no	3	0.00031631	84.653	0.035717	369370000	14390000
VAQAQAQHELEIK	13	0	1463.77	Q9UPN4	Q9UPN4	666	678	CEP131	Centrosomal protein of 131 kDa	yes	yes	3	0.0054919	62.162	0.076902	17785000	1518600
VAQLEQVYIR	10	0	1217.68	P62318	P62318	55	64	SNRPD3	Small nuclear ribonucleoprotein Sm D3	yes	yes	2	0.00045569	85.355	0.80472	28888000	23130000
VAQPTITDNK	10	0	1085.57	P21333	P21333	1815	1824	FLNA	Filamin-A	yes	yes	2	0.0016452	73.499	0.37178	48182000	16919000
VCNPIITK	8	0	943.516	P11142	P11142	602	609	HSPA8	Heat shock cognate 71 kDa protein	yes	yes	2	0.028848	49.444	0.0082411	977950000	9347900
VDFPSSVR	8	0	905.461	P40937	P40937	291	298	RFC5	Replication factor C subunit 5	yes	yes	2	0.0012418	79.474	NaN	0	0
VDINTEDLEDGTCR	14	0	1635.7	P21333	P21333	2090	2103	FLNA	Filamin-A	yes	yes	2	7.6229e-08	154.65	0.5323	20443000	9908700
VDMMDLPR	8	0	975.452	P35244	P35244	2	9	RPA3	Replication protein A 14 kDa subunit	yes	yes	2	0.0016998	67.897	0.25253	134380000	30697000
VDSTTCLFPVEEK	13	0	1523.72	Q06210	Q06210	259	271	GFPT1	Glutamine--fructose-6-phosphate aminotransferase [isomerizing] 1	yes	yes	2	0.0011809	94.023	0.49046	19604000	3179700
VDVADQAQDK	10	0	1087.51	P23588	P23588	168	177	EIF4B	Eukaryotic translation initiation factor 4B	yes	yes	2	0.0075036	59.198	0.68881	25218000	21746000
VDVGKDQEFTVK	12	1	1363.7	P21333	P21333	983	994	FLNA	Filamin-A	yes	yes	2;3	5.4219e-06	111.88	0.40051	48198000	21637000
VEAILEK	7	0	800.464	O95817	O95817	425	431	BAG3	BAG family molecular chaperone regulator 3	yes	yes	2	0.030451	67.169	NaN	12934000	0
VEAVNMAEGIIHDTETK	17	0	1855.9	P38646	P38646	579	595	HSPA9	Stress-70 protein, mitochondrial	yes	yes	3	0.00013148	98.508	0.22324	21390000	6059200
VEDFDHTSR	9	0	1104.48	Q01804	Q01804	427	435	OTUD4	OTU domain-containing protein 4	yes	yes	3	0.034746	32.415	0.49567	15521000	8195100
VEDLPLK	7	0	812.464	Q15154	Q15154	1966	1972	PCM1	Pericentriolar material 1 protein	yes	yes	2	0.027297	69.998	NaN	19680000	0
VEDVSAVEIVGGATR	15	0	1500.78	Q92598	Q92598	332	346	HSPH1	Heat shock protein 105 kDa	yes	yes	2;3	3.623e-06	134.14	0.12195	53563000	3938600
VEEIAASK	8	0	845.449	Q02543	Q02543	129	136	RPL18A	60S ribosomal protein L18a	yes	yes	2	0.020485	65.224	0.12412	15333000	3355400
VEEIMEK	7	0	876.426	O75688	O75688	320	326	PPM1B	Protein phosphatase 1B	yes	yes	2	0.0059132	85.212	0.63749	53832000	32106000
VEEQEPELTSTPNFVVEVIK	20	0	2286.16	Q07021	Q07021	155	174	C1QBP	Complement component 1 Q subcomponent-binding protein, mitochondrial	yes	yes	2	0.00080933	80.752	NaN	9317000	0
VEETTEHLVTK	11	0	1284.66	P52732	P52732	1035	1045	KIF11	Kinesin-like protein KIF11	yes	yes	2;3	1.1706e-05	140.24	0.78342	146250000	116940000
VEHSDLSFSK	10	0	1147.55	P61769	P61769	69	78	B2M	Beta-2-microglobulin;Beta-2-microglobulin form pI 5.3	yes	yes	3	0.011331	58.829	NaN	22233000	0
VEIATLTR	8	0	901.523	P25789	P25789	211	218	PSMA4	Proteasome subunit alpha type-4	yes	yes	2	0.017097	56.258	0.24064	67514000	16321000
VEILANDQGNR	11	0	1227.62	P17066;P48741	P17066	28	38	HSPA6;HSPA7	Heat shock 70 kDa protein 6;Putative heat shock 70 kDa protein 7	yes	no	3	0.00092591	88.596	NaN	13971000	0
VELQELNDR	9	0	1114.56	P08670;P17661	P08670	105	113	VIM;DES	Vimentin;Desmin	yes	no	2	0.0017782	78.939	0.26531	106360000	31254000
VEPGLGADNSVVR	13	0	1311.68	P21333	P21333	1020	1032	FLNA	Filamin-A	yes	yes	2	0.00062534	64.104	0.29591	60230000	20460000
VEPPKEEQK	9	1	1082.56	P34932	P34932	790	798	HSPA4	Heat shock 70 kDa protein 4	yes	yes	3	0.0086575	55.908	0.016441	14598000	277000
VEPYVDFAEFYR	12	0	1533.71	Q15750	Q15750	478	489	TAB1	TGF-beta-activated kinase 1 and MAP3K7-binding protein 1	yes	yes	2	0.00088876	101.89	0.43404	25538000	10475000
VESLLVTAISK	11	0	1158.69	O43143	O43143	453	463	DHX15	Putative pre-mRNA-splicing factor ATP-dependent RNA helicase DHX15	yes	yes	2	0.0019206	62.338	0.47091	12672000	5235600
VESLQEEIAFLK	12	0	1404.75	P08670	P08670	224	235	VIM	Vimentin	yes	yes	2	0.0012454	96.604	0.25309	17816000	4299800
VETGVLKPGMVVTFAPVNVTTEVK	24	1	2514.38	Q5VTE0;P68104	Q5VTE0	267	290	EEF1A1P5;EEF1A1	Putative elongation factor 1-alpha-like 3;Elongation factor 1-alpha 1	yes	no	3	7.7089e-05	98.973	0.055142	36277000	1717500
VETYNDESR	9	0	1111.48	P27694	P27694	578	586	RPA1	Replication protein A 70 kDa DNA-binding subunit;Replication protein A 70 kDa DNA-binding subunit, N-terminally processed	yes	yes	2	0.00084358	143.03	0.026466	2541100000	81264000
VEVEEDGQLK	10	0	1144.56	Q8NHS0;P25686;O75190	Q8NHS0	207	216	DNAJB8;DNAJB2;DNAJB6	DnaJ homolog subfamily B member 8;DnaJ homolog subfamily B member 2;DnaJ homolog subfamily B member 6	yes	no	2	0.010592	64.82	0.079146	28547000	290690
VFIGNLNTLVVK	12	0	1315.79	P0DMR1;B7ZW38;O60812;B2RXH8;P07910	P0DMR1	18	29	LOC649330;HNRNPCL1;HNRNPCL2;HNRNPC	Heterogeneous nuclear ribonucleoprotein C-like 1;Heterogeneous nuclear ribonucleoprotein C-like 2;Heterogeneous nuclear ribonucleoproteins C1/C2	yes	no	2	0.003397	79.492	0.071423	16552000	1427500
VFNLGVYR	8	0	966.529	O60825	O60825	71	78	PFKFB2	6-phosphofructo-2-kinase/fructose-2,6-bisphosphatase 2;6-phosphofructo-2-kinase;Fructose-2,6-bisphosphatase	yes	yes	2	0.0046847	101.64	0.17958	44492000	9331500
VFNNIGADLLTGSESENKEDGLQNK	25	1	2691.3	Q6P3W7	Q6P3W7	648	672	SCYL2	SCY1-like protein 2	yes	yes	3	0.0024213	56.335	0.43281	12698000	2039100
VFQFLNAK	8	0	965.533	P83731	P83731	28	35	RPL24	60S ribosomal protein L24	yes	yes	2	0.0033139	80.229	0.18217	30581000	5219000
VFSIGPVFR	9	0	1020.58	P14868	P14868	265	273	DARS	Aspartate--tRNA ligase, cytoplasmic	yes	yes	2	0.0094532	72.879	0.28196	5051700	1437000
VFTAIANQPWAQK	13	0	1472.78	Q16401	Q16401	417	429	PSMD5	26S proteasome non-ATPase regulatory subunit 5	yes	yes	2	0.0016354	86.114	0.29137	13974000	1584500
VFTTQELVQAFTHAPATLEADR	22	0	2444.23	O95433	O95433	225	246	AHSA1	Activator of 90 kDa heat shock protein ATPase homolog 1	yes	yes	3	9.9468e-17	175.85	0.036966	19501000	500500
VGEVIVTK	8	0	843.507	P10809	P10809	345	352	HSPD1	60 kDa heat shock protein, mitochondrial	yes	yes	2	0.036359	57.55	NaN	20790000	0
VGGTSDVEVNEK	12	0	1232.59	P10809	P10809	406	417	HSPD1	60 kDa heat shock protein, mitochondrial	yes	yes	2	5.1852e-05	126.34	NaN	23767000	0
VGINYQPPTVVPGGDLAK	18	0	1823.98	P68363;P68366;Q71U36;Q13748;Q6PEY2;Q9BQE3	P68363	353	370	TUBA1B;TUBA4A;TUBA1A;TUBA3C;TUBA3E;TUBA1C	Tubulin alpha-1B chain;Tubulin alpha-4A chain;Tubulin alpha-1A chain;Tubulin alpha-3C/D chain;Tubulin alpha-3E chain;Tubulin alpha-1C chain	no	no	3	0.0021496	65.105	0.053729	212370000	8501500
VGLIAAR	7	0	698.444	P62917	P62917	235	241	RPL8	60S ribosomal protein L8	yes	yes	2	0.013269	109.7	0.18374	17669000	2993500
VGQAVDVVGQAGKPK	15	1	1451.81	Q13200	Q13200	846	860	PSMD2	26S proteasome non-ATPase regulatory subunit 2	yes	yes	3	0.0030549	48.899	NaN	0	0
VGQDPVLR	8	0	882.492	Q04837	Q04837	39	46	SSBP1	Single-stranded DNA-binding protein, mitochondrial	yes	yes	2	0.0042938	97.431	0.068092	109440000	7526700
VGQEIEVRPGIVSK	14	1	1509.85	P41091	P41091	290	303	EIF2S3	Eukaryotic translation initiation factor 2 subunit 3	yes	yes	2	2.1126e-05	141.34	NaN	10646000	0
VGQLSEGAIAAIMQK	15	0	1514.81	P27694	P27694	2	16	RPA1	Replication protein A 70 kDa DNA-binding subunit;Replication protein A 70 kDa DNA-binding subunit, N-terminally processed	yes	yes	2;3	0.0085734	57.475	0.029296	660770000	20637000
VGQTIER	7	0	801.434	P52272	P52272	504	510	HNRNPM	Heterogeneous nuclear ribonucleoprotein M	yes	yes	2	0.011914	89.046	NaN	11468000	0
VGSTSENITQK	11	0	1162.58	O00571;O15523	O00571	408	418	DDX3X;DDX3Y	ATP-dependent RNA helicase DDX3X;ATP-dependent RNA helicase DDX3Y	yes	no	2	0.00076852	103.43	0.45681	44082000	16821000
VGWEQLLTTIAR	12	0	1385.77	P12814;O43707	P12814	715	726	ACTN1;ACTN4	Alpha-actinin-1;Alpha-actinin-4	yes	no	2	0.00050789	110.8	0.17605	3331600	495150
VHGPGIQSGTTNKPNK	16	1	1633.85	P21333	P21333	1360	1375	FLNA	Filamin-A	yes	yes	2;3;4	3.161e-05	95.195	0.30788	221480000	69618000
VHHEPQLSDK	10	0	1188.59	O43852	O43852	28	37	CALU	Calumenin	yes	yes	3	0.0038857	71.221	0.15058	5237600	1168400
VHIEIGPDGR	10	0	1091.57	P31943;P55795;P52597	P31943	317	326	HNRNPH1;HNRNPH2;HNRNPF	Heterogeneous nuclear ribonucleoprotein H;Heterogeneous nuclear ribonucleoprotein H, N-terminally processed;Heterogeneous nuclear ribonucleoprotein H2;Heterogeneous nuclear ribonucleoprotein H2, N-terminally processed;Heterogeneous nuclear ribonucleoprotein F;Heterogeneous nuclear ribonucleoprotein F, N-terminally processed	no	no	2;3	0.0083021	58.699	0.30838	120090000	41252000
VHSPSGALEECYVTEIDQDK	20	0	2276.03	P21333	P21333	2368	2387	FLNA	Filamin-A	yes	yes	3	1.8176e-11	112.91	0.35702	76071000	35292000
VHSQGPHHVCELCNK	15	0	1800.81	P56270	P56270	412	426	MAZ	Myc-associated zinc finger protein	yes	yes	4	0.00019627	61.657	0.24811	10236000	3160300
VHVDCMTSQK	10	0	1203.54	P27708	P27708	1451	1460	CAD	CAD protein;Glutamine-dependent carbamoyl-phosphate synthase;Aspartate carbamoyltransferase;Dihydroorotase	yes	yes	3	0.01121	47.706	0.80677	2868800	270930
VIDDTNITR	9	0	1045.54	P05783	P05783	188	196	KRT18	Keratin, type I cytoskeletal 18	yes	yes	2	0.0022951	108.43	1.1353	314330000	370400000
VIDPATATSVDLR	13	0	1356.72	P50991	P50991	194	206	CCT4	T-complex protein 1 subunit delta	yes	yes	2	0.0025373	80.96	NaN	20627000	0
VIDQQNGLYR	10	0	1204.62	P27694	P27694	490	499	RPA1	Replication protein A 70 kDa DNA-binding subunit;Replication protein A 70 kDa DNA-binding subunit, N-terminally processed	yes	yes	2	0.00037717	111.61	0.030509	2473400000	76267000
VIEEEWQQVDR	11	0	1429.68	P42166	P42166	501	511	TMPO	Lamina-associated polypeptide 2, isoform alpha;Thymopoietin;Thymopentin	yes	yes	2	1.5843e-07	166.14	0.061723	60743000	3774100
VIGIECSSISDYAVK	15	0	1639.81	Q99873	Q99873	114	128	PRMT1	Protein arginine N-methyltransferase 1	yes	yes	2	0.019599	57.288	0.34041	8627000	2172900
VINIINAAQENSPVTVAEALDR	22	0	2336.23	O95263	O95263	456	477	PDE8B	High affinity cAMP-specific and IBMX-insensitive 3,5-cyclic phosphodiesterase 8B	yes	yes	3	0.015286	43.349	NaN	3521900	0
VINVGQR	7	0	784.456	O60825	O60825	218	224	PFKFB2	6-phosphofructo-2-kinase/fructose-2,6-bisphosphatase 2;6-phosphofructo-2-kinase;Fructose-2,6-bisphosphatase	yes	yes	2	0.010171	129.96	0.26814	15088000	5125200
VINWVQR	7	0	913.513	Q9Y6Y0	Q9Y6Y0	198	204	IVNS1ABP	Influenza virus NS1A-binding protein	yes	yes	2	0.023908	73.039	0.66239	55839000	41574000
VIQEIVDK	8	0	942.539	P51114;P51116	P51114	303	310	FXR1;FXR2	Fragile X mental retardation syndrome-related protein 1;Fragile X mental retardation syndrome-related protein 2	yes	no	2	0.009769	79.893	0.24144	13336000	3233000
VITALVER	8	0	899.544	P52732	P52732	298	305	KIF11	Kinesin-like protein KIF11	yes	yes	2	0.0033703	87.476	0.60128	487480000	303080000
VKEDPDGEHAR	11	1	1251.58	P52272	P52272	144	154	HNRNPM	Heterogeneous nuclear ribonucleoprotein M	yes	yes	3	0.001867	58.172	0.066361	8752000	706980
VKLEAEIATYR	11	1	1291.71	P05783	P05783	371	381	KRT18	Keratin, type I cytoskeletal 18	no	no	3	0.039801	23.897	1.915	2985300	6344000
VKVETYNDESR	11	1	1338.64	P27694	P27694	576	586	RPA1	Replication protein A 70 kDa DNA-binding subunit;Replication protein A 70 kDa DNA-binding subunit, N-terminally processed	yes	yes	2;3	7.6075e-06	130.56	0.029006	3294100000	87081000
VLAGLIR	7	0	740.491	Q86VV8	Q86VV8	2	8	RTTN	Rotatin	yes	yes	2	0.0051623	82.263	0.11656	44017000	6235200
VLAQNSGFDLQETLVK	16	0	1760.93	P40227	P40227	450	465	CCT6A	T-complex protein 1 subunit zeta	yes	yes	2	0.00033621	98.281	NaN	8711900	0
VLATVTKPVGGDK	13	1	1283.74	Q02878	Q02878	88	100	RPL6	60S ribosomal protein L6	yes	yes	2	0.0062699	93.348	NaN	15637000	0
VLDSGAPIK	9	0	898.512	P06576	P06576	125	133	ATP5B	ATP synthase subunit beta, mitochondrial	yes	yes	2	0.035776	54.066	3.9952	31283000	209340000
VLEALLPLK	9	0	994.643	P49327	P49327	2383	2391	FASN	Fatty acid synthase;[Acyl-carrier-protein] S-acetyltransferase;[Acyl-carrier-protein] S-malonyltransferase;3-oxoacyl-[acyl-carrier-protein] synthase;3-oxoacyl-[acyl-carrier-protein] reductase;3-hydroxyacyl-[acyl-carrier-protein] dehydratase;Enoyl-[acyl-carrier-protein] reductase;Oleoyl-[acyl-carrier-protein] hydrolase	yes	yes	2	0.013567	64.711	0.068392	10237000	457660
VLEATGPGGSQAINNLR	17	0	1695.89	Q9UPN4	Q9UPN4	58	74	CEP131	Centrosomal protein of 131 kDa	yes	yes	2	7.8338e-09	149.22	NaN	14853000	0
VLELNASDER	10	0	1144.57	P35249	P35249	105	114	RFC4	Replication factor C subunit 4	yes	yes	2	0.0096659	67.08	0.25484	36470000	9734700
VLEQLQR	7	0	884.508	P11441	P11441	115	121	UBL4A	Ubiquitin-like protein 4A	yes	yes	2	0.01212	83.614	NaN	6581700	0
VLEQLTGQTPVFSK	14	0	1545.84	P62913	P62913	39	52	RPL11	60S ribosomal protein L11	yes	yes	2	9.0308e-06	136.6	0.15777	159770000	24975000
VLEQVSAQLEECK	13	0	1531.76	Q96R06	Q96R06	693	705	SPAG5	Sperm-associated antigen 5	yes	yes	2	1.688e-14	190.1	NaN	54806000	0
VLETAEDIQER	11	0	1301.65	Q13813	Q13813	8	18	SPTAN1	Spectrin alpha chain, non-erythrocytic 1	yes	yes	2	0.0015448	66.492	0.55503	18700000	12682000
VLGLVLLR	8	0	881.606	P63162;P14678	P63162	66	73	SNRPN;SNRPB	Small nuclear ribonucleoprotein-associated protein N;Small nuclear ribonucleoprotein-associated proteins B and B	yes	no	2	0.0052932	104.45	0.54198	9547000	6094000
VLGPAACR	8	0	842.443	Q7Z6Z7	Q7Z6Z7	1873	1880	HUWE1	E3 ubiquitin-protein ligase HUWE1	yes	yes	2	0.0066969	84.097	NaN	5547900	0
VLGTPVETIELTEDRR	16	1	1826.97	P27708	P27708	501	516	CAD	CAD protein;Glutamine-dependent carbamoyl-phosphate synthase;Aspartate carbamoyltransferase;Dihydroorotase	yes	yes	3	3.9466e-06	129.38	NaN	53540000	0
VLGTSPEAIDSAENR	15	0	1557.76	P27708	P27708	1034	1048	CAD	CAD protein;Glutamine-dependent carbamoyl-phosphate synthase;Aspartate carbamoyltransferase;Dihydroorotase	yes	yes	2	0.0015206	81.327	NaN	111080000	0
VLHAAASAGEHEK	13	0	1318.66	Q8WVB6	Q8WVB6	635	647	CHTF18	Chromosome transmission fidelity protein 18 homolog	yes	yes	2;3	0.00056567	104.94	0.026664	32341000	1043000
VLHEAEGHIVTCETNTGEVYR	21	0	2413.13	P62318	P62318	9	29	SNRPD3	Small nuclear ribonucleoprotein Sm D3	yes	yes	3	0.00056758	59.857	0.81915	13966000	13649000
VLLGETGK	8	0	815.475	P62280	P62280	23	30	RPS11	40S ribosomal protein S11	yes	yes	2	0.0028882	82.279	0.20037	58415000	11581000
VLLQAFDVVER	11	0	1287.72	Q15750	Q15750	105	115	TAB1	TGF-beta-activated kinase 1 and MAP3K7-binding protein 1	yes	yes	2	0.00010757	85.813	0.37652	57815000	20334000
VLLSPDYLPAMR	12	0	1373.74	Q7Z6Z7	Q7Z6Z7	633	644	HUWE1	E3 ubiquitin-protein ligase HUWE1	yes	yes	2	0.0023756	83.182	NaN	9059400	0
VLNSYWVGEDSTYK	14	0	1659.78	P61313	P61313	115	128	RPL15	60S ribosomal protein L15	yes	yes	2	4.1542e-06	91.076	0.34287	32563000	9628700
VLSIGDGIAR	10	0	999.571	P25705	P25705	74	83	ATP5A1	ATP synthase subunit alpha, mitochondrial	yes	yes	2	0.0059156	76.228	0.019975	67020000	1599200
VLSSAASLPGSELPSSRPEGSQGGELSR	28	1	2754.38	O15027	O15027	2087	2114	SEC16A	Protein transport protein Sec16A	yes	yes	3	4.0463e-05	64.27	0.74156	10663000	1343200
VLSTVHTHSSVK	12	0	1293.7	Q13155	Q13155	148	159	AIMP2	Aminoacyl tRNA synthase complex-interacting multifunctional protein 2	yes	yes	3	0.00017322	69.864	0.13108	8599700	895420
VLVALYEEPEKPNSALDFLK	20	1	2274.21	Q99417	Q99417	30	49	MYCBP	C-Myc-binding protein	yes	yes	3	2.3984e-05	100.39	0.29434	18079000	4961800
VLVWDLR	7	0	899.523	O43684	O43684	159	165	BUB3	Mitotic checkpoint protein BUB3	yes	yes	2	0.012217	91.906	NaN	7885000	0
VMEEEGLKDEEK	12	1	1434.65	Q15208	Q15208	51	62	STK38	Serine/threonine-protein kinase 38	yes	yes	2;3	1.9212e-10	193.81	0.55209	108540000	64358000
VMEEEGLKDEEKR	13	2	1590.76	Q15208	Q15208	51	63	STK38	Serine/threonine-protein kinase 38	yes	yes	3	0.00012452	65.495	0.32125	19570000	9559100
VMVNQDR	7	0	860.417	Q7Z4S6	Q7Z4S6	375	381	KIF21A	Kinesin-like protein KIF21A	yes	yes	2	0.013067	99.919	NaN	115500000	0
VNFDDYTVNLGGLK	14	0	1553.77	Q06210	Q06210	362	375	GFPT1	Glutamine--fructose-6-phosphate aminotransferase [isomerizing] 1	yes	yes	2	0.00061962	98.974	0.2087	30663000	2974300
VNHVTLSQPK	10	0	1121.62	P61769	P61769	102	111	B2M	Beta-2-microglobulin;Beta-2-microglobulin form pI 5.3	yes	yes	3	0.0037109	72.096	0.048122	14909000	2444700
VNTLIRPDGEK	11	1	1240.68	P62750	P62750	124	134	RPL23A	60S ribosomal protein L23a	yes	yes	3	0.0003345	97.439	0.1525	35582000	7090900
VNVDIINFGEEEVNTEK	17	0	1947.94	P55036;A2A3N6	P55036	136	152	PSMD4;PIPSL	26S proteasome non-ATPase regulatory subunit 4;Putative PIP5K1A and PSMD4-like protein	yes	no	2	0.00018482	101.05	NaN	14564000	0
VNVGAGSHPNK	11	0	1078.55	P21333	P21333	761	771	FLNA	Filamin-A	yes	yes	2;3	2.7994e-05	112.94	0.41495	97745000	36707000
VPALLENQVEER	12	0	1395.74	Q9BRS2	Q9BRS2	482	493	RIOK1	Serine/threonine-protein kinase RIO1	yes	yes	2	5.0118e-05	84.892	0.57588	30802000	16304000
VPEEEKDTNVQVLMVLGAGR	20	1	2183.13	O14744	O14744	349	368	PRMT5	Protein arginine N-methyltransferase 5;Protein arginine N-methyltransferase 5, N-terminally processed	yes	yes	3	7.9848e-06	77.996	1.248	86789000	126380000
VPHNAAVQVYDYR	13	0	1530.76	Q14764	Q14764	462	474	MVP	Major vault protein	yes	yes	3	0.0013787	58.098	0.25223	37479000	13355000
VPLVAPEDLR	10	0	1107.63	O14744	O14744	155	164	PRMT5	Protein arginine N-methyltransferase 5;Protein arginine N-methyltransferase 5, N-terminally processed	yes	yes	2	0.00040274	96.342	0.88225	753730000	757710000
VPQFSFSR	8	0	966.492	P27708	P27708	1263	1270	CAD	CAD protein;Glutamine-dependent carbamoyl-phosphate synthase;Aspartate carbamoyltransferase;Dihydroorotase	yes	yes	2	0.0095696	80.165	0.20111	37022000	7272100
VPQIEVETHK	10	0	1178.63	Q14204	Q14204	2552	2561	DYNC1H1	Cytoplasmic dynein 1 heavy chain 1	yes	yes	3	0.001278	84.31	0.076705	12396000	834120
VPVDVAYR	8	0	917.497	Q15149;P58107	Q15149	2961	2968	PLEC;EPPK1	Plectin;Epiplakin	yes	no	2	0.0066555	65.246	0.5124	14697000	8446600
VPVHDVTDASK	11	0	1166.59	P21333	P21333	1440	1450	FLNA	Filamin-A	yes	yes	3	8.9717e-05	79.23	0.35404	106460000	41155000
VPVNLLR	7	0	809.512	Q14204	Q14204	4134	4140	DYNC1H1	Cytoplasmic dynein 1 heavy chain 1	yes	yes	2	0.012821	97.596	NaN	15247000	0
VQENCIDLVGR	11	0	1301.64	O75533	O75533	1031	1041	SF3B1	Splicing factor 3B subunit 1	yes	yes	2	0.00073223	103.91	0.22805	7759800	2468500
VQGLEQAVDNFEGK	14	0	1532.75	O95817	O95817	432	445	BAG3	BAG family molecular chaperone regulator 3	yes	yes	2	0.00087754	93.478	0.1393	41748000	3107900
VQQTVQDLFGR	11	0	1289.67	P38646	P38646	395	405	HSPA9	Stress-70 protein, mitochondrial	yes	yes	2	0.0079309	67.385	0.1765	48911000	8227400
VQVQDNEGCPVEALVK	16	0	1783.88	P21333	P21333	709	724	FLNA	Filamin-A	yes	yes	2	0.00011222	104.94	7.9725	34826000	271960000
VSDEAVK	7	0	746.381	O75688	O75688	301	307	PPM1B	Protein phosphatase 1B	yes	yes	2	0.029546	67.981	0.59495	14537000	10026000
VSDEAVKK	8	1	874.476	O75688	O75688	301	308	PPM1B	Protein phosphatase 1B	yes	yes	2	0.0013604	67.897	0.14472	7717200	1108200
VSDFGGR	7	0	736.35	P27694	P27694	383	389	RPA1	Replication protein A 70 kDa DNA-binding subunit;Replication protein A 70 kDa DNA-binding subunit, N-terminally processed	yes	yes	2	0.013218	110.61	0.023548	394610000	11106000
VSELKEELK	9	1	1073.6	Q00839	Q00839	13	21	HNRNPU	Heterogeneous nuclear ribonucleoprotein U	yes	yes	3	0.024925	37.696	NaN	7157200	0
VSHQAGDHWLIR	12	0	1417.72	Q14764	Q14764	349	360	MVP	Major vault protein	yes	yes	4	0.027318	33.273	0.34451	10527000	4273900
VSLEDLYNGK	10	0	1136.57	O60884	O60884	122	131	DNAJA2	DnaJ homolog subfamily A member 2	yes	yes	2	0.0025381	85.355	0.10002	28150000	2970400
VSQPTAEQAQAFK	13	0	1403.7	P10398	P10398	340	352	ARAF	Serine/threonine-protein kinase A-Raf	yes	yes	2	0.0053679	69.229	0.42497	13275000	2217200
VSRPENEQLR	10	1	1226.64	Q8ND56	Q8ND56	244	253	LSM14A	Protein LSM14 homolog A	yes	yes	3	0.00013988	115.29	0.43038	30389000	18289000
VSSPDYPER	9	0	1048.48	O60825	O60825	173	181	PFKFB2	6-phosphofructo-2-kinase/fructose-2,6-bisphosphatase 2;6-phosphofructo-2-kinase;Fructose-2,6-bisphosphatase	yes	yes	2	0.0037341	68.847	0.2627	22626000	8416900
VSVADHSLHLSK	12	0	1291.69	Q13162	Q13162	67	78	PRDX4	Peroxiredoxin-4	yes	yes	3	0.0099071	59.227	NaN	18325000	0
VTADVINAAEK	11	0	1129.6	O43175	O43175	59	69	PHGDH	D-3-phosphoglycerate dehydrogenase	yes	yes	2	0.03121	55.261	NaN	8694600	0
VTAQGPGLEPSGNIANK	17	0	1651.85	P21333	P21333	384	400	FLNA	Filamin-A	yes	yes	2	5.3706e-10	109.1	0.24977	80292000	25510000
VTAVDWHFEEAVDGECPPQR	20	0	2341.04	P27708	P27708	1359	1378	CAD	CAD protein;Glutamine-dependent carbamoyl-phosphate synthase;Aspartate carbamoyltransferase;Dihydroorotase	yes	yes	3	8.931e-11	148.85	0.03056	40184000	476460
VTEETVYTCTGHPLK	15	0	1733.83	P40937	P40937	230	244	RFC5	Replication factor C subunit 5	yes	yes	3	0.015432	51.771	0.12768	43615000	3370400
VTELALTASDR	11	0	1174.62	P78527	P78527	914	924	PRKDC	DNA-dependent protein kinase catalytic subunit	yes	yes	2	0.041335	28.361	NaN	0	0
VTELFMDNK	9	0	1095.53	P52732	P52732	436	444	KIF11	Kinesin-like protein KIF11	yes	yes	2	0.0011543	75.509	NaN	0	0
VTIAQGGVLPNIQAVLLPK	19	0	1930.16	Q99878;Q96KK5;Q9BTM1;Q16777;Q93077;Q7L7L0;Q6FI13;P20671;P0C0S8;P04908	Q99878	101	119	HIST1H2AJ;HIST1H2AH;H2AFJ;HIST2H2AC;HIST1H2AC;HIST3H2A;HIST2H2AA3;HIST1H2AD;HIST1H2AG;HIST1H2AB	Histone H2A type 1-J;Histone H2A type 1-H;Histone H2A.J;Histone H2A type 2-C;Histone H2A type 1-C;Histone H2A type 3;Histone H2A type 2-A;Histone H2A type 1-D;Histone H2A type 1;Histone H2A type 1-B/E	yes	no	2	0.00017364	98.227	0.16086	6521200	926090
VTILELFR	8	0	989.591	P11166	P11166	257	264	SLC2A1	Solute carrier family 2, facilitated glucose transporter member 1	yes	yes	2	0.0046753	101.54	0.055859	7748200	416230
VTLDWAK	7	0	831.449	P19338	P19338	640	646	NCL	Nucleolin	yes	yes	2	0.042226	45.081	0.18774	16735000	3246200
VTLENFYSNLIAQHEER	17	0	2062.01	Q15208	Q15208	25	41	STK38	Serine/threonine-protein kinase 38	yes	yes	2;3	1.2209e-33	264	0.50729	594920000	324580000
VTLGTQPTVLR	11	0	1183.69	Q16531	Q16531	629	639	DDB1	DNA damage-binding protein 1	yes	yes	2	0.037504	52.788	0.16634	11767000	1451700
VTNEFVHINNLK	12	0	1426.76	O00743	O00743	220	231	PPP6C	Serine/threonine-protein phosphatase 6 catalytic subunit;Serine/threonine-protein phosphatase 6 catalytic subunit, N-terminally processed	yes	yes	3	0.0099447	59.198	0.091652	33407000	2590100
VTNFVAQR	8	0	933.503	Q15750	Q15750	76	83	TAB1	TGF-beta-activated kinase 1 and MAP3K7-binding protein 1	yes	yes	2	0.0065697	96.19	0.33487	14179000	6502600
VTVLFAGQHIAK	12	0	1282.74	P21333	P21333	356	367	FLNA	Filamin-A	yes	yes	2;3	0.0010395	64.918	0.50323	110930000	56810000
VTYTPMAPGSYLISIK	16	0	1739.92	P21333	P21333	2485	2500	FLNA	Filamin-A	yes	yes	2	0.0055969	63.614	1.5038	16127000	19605000
VVDALGNAIDGK	12	0	1170.62	P25705	P25705	150	161	ATP5A1	ATP synthase subunit alpha, mitochondrial	yes	yes	2	0.025979	57.106	0.034523	96766000	4105600
VVGVLLGSWQK	11	0	1184.69	P51665	P51665	35	45	PSMD7	26S proteasome non-ATPase regulatory subunit 7	yes	yes	2	0.01573	61.344	NaN	17545000	0
VVIDAFR	7	0	818.465	O00487	O00487	155	161	PSMD14	26S proteasome non-ATPase regulatory subunit 14	yes	yes	2	0.012482	94.407	NaN	14644000	0
VVILMELEVLK	11	0	1284.77	P27694	P27694	93	103	RPA1	Replication protein A 70 kDa DNA-binding subunit;Replication protein A 70 kDa DNA-binding subunit, N-terminally processed	yes	yes	2	0.00031952	75.416	0.026873	41074000	1075900
VVLEGPAPWGFR	12	0	1326.71	Q9NR12	Q9NR12	6	17	PDLIM7	PDZ and LIM domain protein 7	yes	yes	2	0.0019298	86.463	NaN	13265000	0
VVLIGGKPDR	10	1	1052.63	P61978	P61978	192	201	HNRNPK	Heterogeneous nuclear ribonucleoprotein K	yes	yes	3	0.0064207	47.302	0.18663	44224000	9543600
VVLVLAGR	8	0	825.544	P61353	P61353	10	17	RPL27	60S ribosomal protein L27	yes	yes	2	0.0040212	77.058	0.16324	41969000	6588400
VVNPLFEK	8	0	944.533	P62424	P62424	27	34	RPL7A	60S ribosomal protein L7a	yes	yes	2	0.019299	54.982	0.14347	28738000	4996700
VVPIASLTPYQSK	13	0	1401.79	P27694	P27694	184	196	RPA1	Replication protein A 70 kDa DNA-binding subunit;Replication protein A 70 kDa DNA-binding subunit, N-terminally processed	yes	yes	2;3	0.00012519	86.803	0.023059	8115100000	184630000
VVQGLFDNFLR	11	0	1306.7	Q8WVB6	Q8WVB6	648	658	CHTF18	Chromosome transmission fidelity protein 18 homolog	yes	yes	2	0.00014104	122.69	0.30163	28086000	6197800
VVSETNDTK	9	0	991.482	P05783	P05783	418	426	KRT18	Keratin, type I cytoskeletal 18	yes	yes	2	0.0037709	68.657	2.0918	6629500	15865000
VVSSIEQK	8	0	888.492	P63104	P63104	61	68	YWHAZ	14-3-3 protein zeta/delta	yes	yes	2	0.021073	64.42	NaN	4900400	0
VVTATLWGEDADK	13	0	1403.69	P27694	P27694	355	367	RPA1	Replication protein A 70 kDa DNA-binding subunit;Replication protein A 70 kDa DNA-binding subunit, N-terminally processed	yes	yes	2	1.2715e-07	106.32	0.033947	4865700000	163490000
VVTATLWGEDADKFDGSR	18	1	1965.94	P27694	P27694	355	372	RPA1	Replication protein A 70 kDa DNA-binding subunit;Replication protein A 70 kDa DNA-binding subunit, N-terminally processed	yes	yes	2;3	1.7792e-12	165.9	0.089265	8946800000	274940000
VVTDTDETELAR	12	0	1347.65	P05198	P05198	277	288	EIF2S1	Eukaryotic translation initiation factor 2 subunit 1	yes	yes	2	0.0055244	71.806	0.04652	16508000	742360
VWDLAQQVVLSSYR	14	0	1662.87	Q9BQA1	Q9BQA1	151	164	WDR77	Methylosome protein 50	yes	yes	2;3	2.364e-09	155.09	1.2428	235320000	280660000
VWLDPNETNEIANANSR	17	0	1941.92	P84098	P84098	22	38	RPL19	60S ribosomal protein L19	yes	yes	2	5.0003e-09	155.1	0.16863	26530000	4015100
VWYEWAVTAPVCSAIHNPTGR	21	0	2413.16	O14744	O14744	611	631	PRMT5	Protein arginine N-methyltransferase 5;Protein arginine N-methyltransferase 5, N-terminally processed	yes	yes	2;3	1.2114e-22	190.67	0.96887	274770000	273120000
VYAILTHGIFSGPAISR	17	0	1800.99	P60891;P21108;P11908	P60891	244	260	PRPS1;PRPS1L1;PRPS2	Ribose-phosphate pyrophosphokinase 1;Ribose-phosphate pyrophosphokinase 3;Ribose-phosphate pyrophosphokinase 2	yes	no	3	0.013517	37.431	0.33456	12715000	5512500
VYEGERPLTK	10	1	1190.63	P11021	P11021	465	474	HSPA5	78 kDa glucose-regulated protein	yes	yes	3	0.0083228	55.806	3.8777	36775000	109510000
VYETDNNIVVYK	12	0	1455.72	Q03393	Q03393	132	143	PTS	6-pyruvoyl tetrahydrobiopterin synthase	yes	yes	2	2.8677e-05	94.122	1.7146	146660000	239650000
VYNVTQHAVGIVVNK	15	0	1639.9	P46778	P46778	64	78	RPL21	60S ribosomal protein L21	yes	yes	3	4.6852e-05	71.879	0.15754	55921000	10131000
VYSLFLDESR	10	0	1227.61	Q9Y230	Q9Y230	429	438	RUVBL2	RuvB-like 2	yes	yes	2	0.004509	79.659	0.040746	63835000	1597900
WAAVVVPSGEEQR	13	0	1426.72	Q95365;Q29940;Q29836;Q29718;Q04826;P30685;P30498;P30495;P30493;P30492;P30491;P30490;P30488;P30487;P30485;P30484;P30483;P30481;P30480;P30479;P30475;P30466;P30464;P30462;P30461;P30460;P18465;P18464;P18463;P10319;P03989;P01889;P17693;P13747;Q29865;P30510;P30504;P04222	Q95365	268	280	HLA-B;HLA-G;HLA-E;HLA-C	HLA class I histocompatibility antigen, B-38 alpha chain;HLA class I histocompatibility antigen, B-59 alpha chain;HLA class I histocompatibility antigen, B-67 alpha chain;HLA class I histocompatibility antigen, B-82 alpha chain;HLA class I histocompatibility antigen, B-40 alpha chain;HLA class I histocompatibility antigen, B-35 alpha chain;HLA class I histocompatibility antigen, B-78 alpha chain;…	no	no	2	0.0044051	73.219	0.40807	28778000	11079000
WGDEHIPGSPYR	12	0	1412.65	P21333	P21333	2632	2643	FLNA	Filamin-A	yes	yes	3	0.028221	29.55	0.24468	22634000	6088400
WLGEPIK	7	0	841.47	O14744	O14744	221	227	PRMT5	Protein arginine N-methyltransferase 5;Protein arginine N-methyltransferase 5, N-terminally processed	yes	yes	1;2	0.012949	53.679	1.3905	13340000	21252000
WLPLGLGLNHLGK	13	0	1416.82	Q13200	Q13200	557	569	PSMD2	26S proteasome non-ATPase regulatory subunit 2	yes	yes	3	0.0021228	73.435	0.035688	10864000	298840
YALYDATYETK	11	0	1336.62	P23528;Q9Y281	P23528	82	92	CFL1;CFL2	Cofilin-1;Cofilin-2	yes	no	2	0.00073223	103.91	0.1566	48396000	5215800
YATLATVSR	9	0	980.529	Q14204	Q14204	2350	2358	DYNC1H1	Cytoplasmic dynein 1 heavy chain 1	yes	yes	2	0.0094286	72.928	0.25254	10708000	5325900
[truncated: 52 more rows]

## Sheet: Peptide quant of replicate 2
Sequence	Length	Missed cleavages	Mass	Proteins	Leading razor protein	Start position	End position	Gene names	Protein names	Unique (Groups)	Unique (Proteins)	Charges	PEP	Score	Ratio H/L	Intensity L	Intensity H
[truncated: 1,501 more rows]
