# Supplementary material for: LAP2α preserves genome integrity through assisting RPA deposition on damaged chromatin
Source: Genome Biol. 2022 Feb 28;23:64. doi: 10.1186/s13059-022-02638-6 (PMC8883701; doi:10.1186/s13059-022-02638-6)
Supplement: Supplementary file 3 — Additional file 3: Table S2. Mass spectrometry analysis of LAP2α-containing protein complexes. [file 13059_2022_2638_MOESM3_ESM.xlsx]

## Sheet: Data
Table S2. MS analysis of LAP2alpha-containing protein complexes.
Accession	Description	Score	Coverage	# Proteins	# Unique Peptides	# Peptides	# PSMs	# AAs	MW [kDa]	calc. pI
P42166	Lamina-associated polypeptide 2, isoform alpha OS=Homo sapiens GN=TMPO PE=1 SV=2 - [LAP2A_HUMAN]	30378.9	91.64	12	80	80	9171	694	75.4456	7.66455
P52630-4	Isoform 2 of Signal transducer and activator of transcription 2 OS=Homo sapiens GN=STAT2 - [STAT2_HUMAN]	2878.32	38.96	5	45	45	1230	847	97.3954	5.49072
Q93009	Ubiquitin carboxyl-terminal hydrolase 7 OS=Homo sapiens GN=USP7 PE=1 SV=2 - [UBP7_HUMAN]	1573.91	38.11	11	50	50	846	1102	128.22	5.5542
P08107	Heat shock 70 kDa protein 1A/1B OS=Homo sapiens GN=HSPA1A PE=1 SV=5 - [HSP71_HUMAN]	1556.67	68.02	5	32	46	470	641	70.009	5.65576
P11142	Heat shock cognate 71 kDa protein OS=Homo sapiens GN=HSPA8 PE=1 SV=1 - [HSP7C_HUMAN]	1161.4	57.12	16	29	38	365	646	70.8542	5.51611
P35579	Myosin-9 OS=Homo sapiens GN=MYH9 PE=1 SV=4 - [MYH9_HUMAN]	986.505	45.46	13	78	94	338	1960	226.392	5.60498
O14744	Protein arginine N-methyltransferase 5 OS=Homo sapiens GN=PRMT5 PE=1 SV=4 - [ANM5_HUMAN]	657.507	61.85	19	31	31	278	637	72.6376	6.29053
P17066	Heat shock 70 kDa protein 6 OS=Homo sapiens GN=HSPA6 PE=1 SV=2 - [HSP76_HUMAN]	497.128	23.17	2	1	15	165	643	70.9842	6.13818
P35580	Myosin-10 OS=Homo sapiens GN=MYH10 PE=1 SV=3 - [MYH10_HUMAN]	319.521	30.31	16	40	55	118	1976	228.858	5.5415
P11021	78 kDa glucose-regulated protein OS=Homo sapiens GN=HSPA5 PE=1 SV=2 - [GRP78_HUMAN]	313.364	49.54	4	28	31	105	654	72.2884	5.16064
P34932	Heat shock 70 kDa protein 4 OS=Homo sapiens GN=HSPA4 PE=1 SV=4 - [HSP74_HUMAN]	278.34	38.33	1	27	29	118	840	94.2712	5.18604
Q92598-2	Isoform Beta of Heat shock protein 105 kDa OS=Homo sapiens GN=HSPH1 - [HS105_HUMAN]	254.658	35.01	10	25	29	106	814	92.0574	5.5542
P13010	X-ray repair cross-complementing protein 5 OS=Homo sapiens GN=XRCC5 PE=1 SV=3 - [XRCC5_HUMAN]	176.998	40.03	7	26	26	53	732	82.6523	5.80811
P12956	X-ray repair cross-complementing protein 6 OS=Homo sapiens GN=XRCC6 PE=1 SV=2 - [XRCC6_HUMAN]	164.062	29.39	4	15	15	46	609	69.7991	6.63916
Q00839-2	Isoform Short of Heterogeneous nuclear ribonucleoprotein U OS=Homo sapiens GN=HNRNPU - [HNRPU_HUMAN]	162.804	18.36	4	17	18	78	806	88.9242	5.78271
P23458	Tyrosine-protein kinase JAK1 OS=Homo sapiens GN=JAK1 PE=1 SV=2 - [JAK1_HUMAN]	162.534	23.4	20	29	29	93	1154	133.191	7.54736
P38646	Stress-70 protein, mitochondrial OS=Homo sapiens GN=HSPA9 PE=1 SV=2 - [GRP75_HUMAN]	160.519	32.99	5	20	20	45	679	73.6348	6.16357
P98175-2	Isoform 2 of RNA-binding protein 10 OS=Homo sapiens GN=RBM10 - [RBM10_HUMAN]	158.786	20.99	4	15	15	62	929	103.37	5.97314
Q15393	Splicing factor 3B subunit 3 OS=Homo sapiens GN=SF3B3 PE=1 SV=4 - [SF3B3_HUMAN]	158.013	16.76	6	20	20	78	1217	135.492	5.26221
E9PPJ0	Splicing factor 3B subunit 2 OS=Homo sapiens GN=SF3B2 PE=1 SV=1 - [E9PPJ0_HUMAN]	142.337	21.18	7	19	19	57	878	98.1089	5.61768
P42224	Signal transducer and activator of transcription 1-alpha/beta OS=Homo sapiens GN=STAT1 PE=1 SV=2 - [STAT1_HUMAN]	134.605	34.53	8	23	23	43	750	87.2795	6.04932
Q3V6T2-4	Isoform 4 of Girdin OS=Homo sapiens GN=CCDC88A - [GRDN_HUMAN]	122.467	16.07	25	28	29	57	1842	212.403	5.97314
Q7Z406	Myosin-14 OS=Homo sapiens GN=MYH14 PE=1 SV=2 - [MYH14_HUMAN]	118.799	7.32	17	3	13	45	1995	227.732	5.60498
Q7L2E3-3	Isoform 3 of Putative ATP-dependent RNA helicase DHX30 OS=Homo sapiens GN=DHX30 - [DHX30_HUMAN]	70.1679	14.98	4	18	18	40	1155	129.357	8.52881
P09874	Poly [ADP-ribose] polymerase 1 OS=Homo sapiens GN=PARP1 PE=1 SV=4 - [PARP1_HUMAN]	59.401	17.95	1	14	14	18	1014	113.012	8.88037
Q8IW35	Centrosomal protein of 97 kDa OS=Homo sapiens GN=CEP97 PE=1 SV=1 - [CEP97_HUMAN]	54.9552	12.14	4	10	10	28	865	96.9208	5.021
P19338	Nucleolin OS=Homo sapiens GN=NCL PE=1 SV=3 - [NUCL_HUMAN]	54.4279	13.94	2	10	10	24	710	76.5684	4.70361
Q16531	DNA damage-binding protein 1 OS=Homo sapiens GN=DDB1 PE=1 SV=1 - [DDB1_HUMAN]	52.7661	10.44	16	10	10	26	1140	126.887	5.26221
E9PDE8	Heat shock 70 kDa protein 4L OS=Homo sapiens GN=HSPA4L PE=1 SV=1 - [E9PDE8_HUMAN]	52.3059	8	4	2	6	24	813	91.8954	6.0874
P81605	Dermcidin OS=Homo sapiens GN=DCD PE=1 SV=2 - [DCD_HUMAN]	48.8259	20	2	2	2	20	110	11.2768	6.53662
Q01804	OTU domain-containing protein 4 OS=Homo sapiens GN=OTUD4 PE=1 SV=4 - [OTUD4_HUMAN]	48.8181	4.76	4	5	5	29	1114	123.968	6.7124
H3BM89	60S ribosomal protein L4 OS=Homo sapiens GN=RPL4 PE=1 SV=1 - [H3BM89_HUMAN]	41.0708	5.71	3	2	2	13	333	37.6332	11.0337
P23588	Eukaryotic translation initiation factor 4B OS=Homo sapiens GN=EIF4B PE=1 SV=2 - [IF4B_HUMAN]	39.5211	11.46	9	6	6	13	611	69.1103	5.73193
P06748-2	Isoform 2 of Nucleophosmin OS=Homo sapiens GN=NPM1 - [NPM_HUMAN]	38.8867	13.21	5	4	4	20	265	29.4462	4.61475
Q8IWX8	Calcium homeostasis endoplasmic reticulum protein OS=Homo sapiens GN=CHERP PE=1 SV=3 - [CHERP_HUMAN]	38.3395	6.77	2	6	6	22	916	103.637	9.0415
Q9P1Y5	Calmodulin-regulated spectrin-associated protein 3 OS=Homo sapiens GN=CAMSAP3 PE=1 SV=2 - [CAMP3_HUMAN]	36.211	5.36	2	6	6	18	1249	134.666	8.35303
P27694	Replication protein A 70 kDa DNA-binding subunit OS=Homo sapiens GN=RPA1 PE=1 SV=2 - [RFA1_HUMAN]	35.6428	19.97	4	10	10	13	616	68.0953	7.21045
Q14008-2	Isoform 2 of Cytoskeleton-associated protein 5 OS=Homo sapiens GN=CKAP5 - [CKAP5_HUMAN]	30.4628	6.74	5	11	11	14	1972	218.387	8.06006
P43243	Matrin-3 OS=Homo sapiens GN=MATR3 PE=1 SV=2 - [MATR3_HUMAN]	28.6079	9.09	19	7	7	13	847	94.5648	6.25244
Q5H962	E3 ubiquitin-protein ligase HUWE1 OS=Homo sapiens GN=HUWE1 PE=1 SV=1 - [Q5H962_HUMAN]	28.5231	0.78	5	1	1	16	1672	186.104	5.97314
F8VPD4	CAD protein OS=Homo sapiens GN=CAD PE=1 SV=1 - [F8VPD4_HUMAN]	28.3766	4.07	2	9	9	12	2162	235.873	6.55127
P22670	MHC class II regulatory factor RFX1 OS=Homo sapiens GN=RFX1 PE=1 SV=2 - [RFX1_HUMAN]	27.615	6.74	1	6	6	13	979	104.693	6.29053
O15294-4	Isoform 4 of UDP-N-acetylglucosamine--peptide N-acetylglucosaminyltransferase 110 kDa subunit OS=Homo sapiens GN=OGT - [OGT1_HUMAN]	27.4629	13.98	4	9	9	13	665	74.4884	7.04932
P07814	Bifunctional glutamate/proline--tRNA ligase OS=Homo sapiens GN=EPRS PE=1 SV=5 - [SYEP_HUMAN]	25.2835	3.24	2	4	4	14	1512	170.483	7.32764
Q9NZB2	Constitutive coactivator of PPAR-gamma-like protein 1 OS=Homo sapiens GN=FAM120A PE=1 SV=2 - [F120A_HUMAN]	24.7589	6.35	5	5	5	10	1118	121.811	8.88037
Q9NP73-4	Isoform 4 of Putative bifunctional UDP-N-acetylglucosamine transferase and deubiquitinase ALG13 OS=Homo sapiens GN=ALG13 - [ALG13_HUMAN]	24.6215	8.7	5	9	9	18	954	106.789	7.07861
P01617	Ig kappa chain V-II region TEW OS=Homo sapiens PE=1 SV=1 - [KV204_HUMAN]	22.8911	11.5	4	1	1	8	113	12.3082	5.99854
O75643	U5 small nuclear ribonucleoprotein 200 kDa helicase OS=Homo sapiens GN=SNRNP200 PE=1 SV=2 - [U520_HUMAN]	20.8705	3.6	4	6	6	8	2136	244.353	6.06201
H0YA55	Serum albumin (Fragment) OS=Homo sapiens GN=ALB PE=1 SV=1 - [H0YA55_HUMAN]	20.2846	11.01	7	5	5	19	454	51.5358	6.94678
Q9BRS2	Serine/threonine-protein kinase RIO1 OS=Homo sapiens GN=RIOK1 PE=1 SV=2 - [RIOK1_HUMAN]	20.2838	7.75	1	4	4	6	568	65.5417	6.18896
Q9P219	Protein Daple OS=Homo sapiens GN=CCDC88C PE=1 SV=3 - [DAPLE_HUMAN]	19.6527	4.04	4	7	8	9	2028	228.091	6.22705
P11940-2	Isoform 2 of Polyadenylate-binding protein 1 OS=Homo sapiens GN=PABPC1 - [PABP1_HUMAN]	19.4407	14.81	27	7	7	7	547	61.142	9.0708
P11586	Filaggrin-2 OS=Homo sapiens GN=FLG2 PE=1 SV=1 - [FILA2_HUMAN]	18.8954	6.31	2	6	6	8	935	101.495	7.29834
Q96AV8-3	Isoform 3 of Transcription factor E2F7 OS=Homo sapiens GN=E2F7 - [E2F7_HUMAN]	17.5372	8.04	6	7	7	8	895	98.2917	8.1626
O15397	Importin-8 OS=Homo sapiens GN=IPO8 PE=1 SV=2 - [IPO8_HUMAN]	17.222	4.92	3	5	5	8	1037	119.861	5.16064
Q9BQA1	Methylosome protein 50 OS=Homo sapiens GN=WDR77 PE=1 SV=1 - [MEP50_HUMAN]	17.1558	12.28	3	3	3	8	342	36.7011	5.17334
Q15459	Splicing factor 3A subunit 1 OS=Homo sapiens GN=SF3A1 PE=1 SV=1 - [SF3A1_HUMAN]	16.9463	8.95	6	7	7	9	793	88.8305	5.22412
Q9NZI8	Insulin-like growth factor 2 mRNA-binding protein 1 OS=Homo sapiens GN=IGF2BP1 PE=1 SV=2 - [IF2B1_HUMAN]	16.117	9.53	11	5	5	6	577	63.4412	9.20264
F5H6Q2	Polyubiquitin-C (Fragment) OS=Homo sapiens GN=UBC PE=4 SV=2 - [F5H6Q2_HUMAN]	15.9674	72.13	26	5	5	13	122	13.7234	6.13818
I3L100	Neuralized-like protein 4 (Fragment) OS=Homo sapiens GN=NEURL4 PE=1 SV=2 - [I3L100_HUMAN]	15.0765	1.89	7	3	3	7	1430	153.079	5.8208
O75688	Protein phosphatase 1B OS=Homo sapiens GN=PPM1B PE=1 SV=1 - [PPM1B_HUMAN]	14.9713	8.98	12	4	5	10	479	52.6094	5.04639
Q9HCE1-2	Isoform 2 of Putative helicase MOV-10 OS=Homo sapiens GN=MOV10 - [MOV10_HUMAN]	14.8943	6.33	3	6	6	7	900	101.533	9.20264
E9PK09	Bcl-2-associated transcription factor 1 (Fragment) OS=Homo sapiens GN=BCLAF1 PE=1 SV=2 - [E9PK09_HUMAN]	14.2708	6.62	10	5	5	13	725	83.0857	10.1401
Q86WJ1-2	Isoform 2 of Chromodomain-helicase-DNA-binding protein 1-like OS=Homo sapiens GN=CHD1L - [CHD1L_HUMAN]	13.9804	6.72	5	5	5	8	803	90.1826	7.1958
Q86UP2-2	Isoform 2 of Kinectin OS=Homo sapiens GN=KTN1 - [KTN1_HUMAN]	13.7812	4.15	8	6	6	12	1300	149.519	5.70654
Q08211	ATP-dependent RNA helicase A OS=Homo sapiens GN=DHX9 PE=1 SV=4 - [DHX9_HUMAN]	13.0442	2.13	1	3	3	8	1270	140.869	6.84424
Q96N67-4	Isoform 4 of Dedicator of cytokinesis protein 7 OS=Homo sapiens GN=DOCK7 - [DOCK7_HUMAN]	11.8907	2.24	9	5	5	5	2098	238.123	6.82959
P22102	Trifunctional purine biosynthetic protein adenosine-3 OS=Homo sapiens GN=GART PE=1 SV=1 - [PUR2_HUMAN]	11.7982	2.67	4	3	3	5	1010	107.699	6.69775
Q5T8M8	Actin, alpha skeletal muscle OS=Homo sapiens GN=ACTA1 PE=3 SV=1 - [Q5T8M8_HUMAN]	11.488	9.76	30	3	3	7	287	32.0278	5.41455
Q92878-3	Isoform 3 of DNA repair protein RAD50 OS=Homo sapiens GN=RAD50 - [RAD50_HUMAN]	10.8875	3.58	6	4	4	4	1173	138.346	6.55127
P46087	Putative ribosomal RNA methyltransferase NOP2 OS=Homo sapiens GN=NOP2 PE=1 SV=2 - [NOP2_HUMAN]	10.8326	6.9	7	5	5	5	812	89.2471	9.23193
A6NJ97	Chromosome 13 open reading frame 23, isoform CRA_a OS=Homo sapiens GN=C13orf23 PE=1 SV=2 - [A6NJ97_HUMAN]	9.61191	3.36	3	3	3	5	922	93.0827	8.99756
P49916-2	Isoform Beta of DNA ligase 3 OS=Homo sapiens GN=LIG3 - [DNLI3_HUMAN]	9.57299	4.43	4	4	4	5	949	105.95	9.15869
Q92900-2	Isoform 2 of Regulator of nonsense transcripts 1 OS=Homo sapiens GN=UPF1 - [RENT1_HUMAN]	9.27254	2.95	8	4	4	5	1118	122.958	6.68311
Q9NWB6-3	Isoform 3 of Arginine and glutamate-rich protein 1 OS=Homo sapiens GN=ARGLU1 - [ARGL1_HUMAN]	9.09515	4.04	3	1	1	4	198	23.8196	9.20264
Q6UB35	Monofunctional C1-tetrahydrofolate synthase, mitochondrial OS=Homo sapiens GN=MTHFD1L PE=1 SV=1 - [C1TM_HUMAN]	8.7727	3.99	3	4	4	4	978	105.724	8.06006
Q12906-5	Isoform 5 of Interleukin enhancer-binding factor 3 OS=Homo sapiens GN=ILF3 - [ILF3_HUMAN]	8.50464	6.38	7	4	4	4	690	74.5603	8.23584
O60264	SWI/SNF-related matrix-associated actin-dependent regulator of chromatin subfamily A member 5 OS=Homo sapiens GN=SMARCA5 PE=1 SV=1 - [SMCA5_HUMAN]	8.3353	2.66	1	3	3	5	1052	121.828	8.08936
Q99460-2	Isoform 2 of 26S proteasome non-ATPase regulatory subunit 1 OS=Homo sapiens GN=PSMD1 - [PSMD1_HUMAN]	8.17812	3.58	3	4	4	7	922	102.193	5.2749
J3QR09	Ribosomal protein L19 OS=Homo sapiens GN=RPL19 PE=1 SV=1 - [J3QR09_HUMAN]	7.92542	4.66	3	1	1	6	193	23.1201	11.4731
Q86YZ3	Hornerin OS=Homo sapiens GN=HRNR PE=1 SV=2 - [HORN_HUMAN]	7.80152	2.35	1	2	2	3	2850	282.228	10.0376
Q8N163	Cell cycle and apoptosis regulator protein 2 OS=Homo sapiens GN=CCAR2 PE=1 SV=2 - [CCAR2_HUMAN]	7.58216	2.28	8	2	2	3	923	102.838	5.22412
C9JB80	U2 snRNP-associated SURP motif-containing protein (Fragment) OS=Homo sapiens GN=U2SURP PE=1 SV=2 - [C9JB80_HUMAN]	7.33526	4.11	5	2	2	4	487	56.9271	4.7417
Q6N021	Methylcytosine dioxygenase TET2 OS=Homo sapiens GN=TET2 PE=1 SV=3 - [TET2_HUMAN]	7.01455	1.75	5	3	3	3	2002	223.671	7.98682
H3BRV0	Eukaryotic translation initiation factor 3 subunit C OS=Homo sapiens GN=EIF3C PE=1 SV=1 - [H3BRV0_HUMAN]	6.97422	1.99	6	2	2	3	903	104.036	5.63037
Q15208	Serine/threonine-protein kinase 38 OS=Homo sapiens GN=STK38 PE=1 SV=1 - [STK38_HUMAN]	6.65982	8.82	4	5	5	11	465	54.1554	7.15186
O43143	Putative pre-mRNA-splicing factor ATP-dependent RNA helicase DHX15 OS=Homo sapiens GN=DHX15 PE=1 SV=2 - [DHX15_HUMAN]	6.64271	1.51	1	1	1	2	795	90.8752	7.45947
E7EX53	Ribosomal protein L15 (Fragment) OS=Homo sapiens GN=RPL15 PE=1 SV=1 - [E7EX53_HUMAN]	6.56673	6.77	4	1	1	5	133	15.7125	11.0044
Q5D862	Filaggrin-2 OS=Homo sapiens GN=FLG2 PE=1 SV=1 - [FILA2_HUMAN]	6.5323	0.5	1	1	1	4	2391	247.928	8.30908
O94906-2	Isoform 2 of Pre-mRNA-processing factor 6 OS=Homo sapiens GN=PRPF6 - [PRP6_HUMAN]	6.28892	3.88	2	3	3	3	901	102.364	8.26514
I3L2H8	Myb-binding protein 1A (Fragment) OS=Homo sapiens GN=MYBBP1A PE=1 SV=1 - [I3L2H8_HUMAN]	6.11394	4.9	4	1	1	3	204	22.7702	10.5942
F6SS63	TGF-beta-activated kinase 1 and MAP3K7-binding protein 3 OS=Homo sapiens GN=TAB3 PE=1 SV=1 - [F6SS63_HUMAN]	5.92441	4.44	3	1	2	3	608	67.0182	8.95361
K7EMY3	Chromodomain-helicase-DNA-binding protein 5 (Fragment) OS=Homo sapiens GN=CHD5 PE=4 SV=1 - [K7EMY3_HUMAN]	5.83065	0.57	9	1	1	3	1060	120.903	6.26514
O75152	Zinc finger CCCH domain-containing protein 11A OS=Homo sapiens GN=ZC3H11A PE=1 SV=3 - [ZC11A_HUMAN]	5.7997	2.72	2	2	2	3	810	89.076	8.36768
Q9NTJ3-2	Isoform 2 of Structural maintenance of chromosomes protein 4 OS=Homo sapiens GN=SMC4 - [SMC4_HUMAN]	5.53232	2.2	4	3	3	4	1230	140.191	6.80029
O00571-2	Isoform 2 of ATP-dependent RNA helicase DDX3X OS=Homo sapiens GN=DDX3X - [DDX3X_HUMAN]	5.49349	3.25	4	2	2	2	646	71.3109	6.62451
O43318-4	Isoform 1D of Mitogen-activated protein kinase kinase kinase 7 OS=Homo sapiens GN=MAP3K7 - [M3K7_HUMAN]	5.41802	6.31	5	2	2	2	491	53.7054	6.68311
F8VUA6	60S ribosomal protein L18 (Fragment) OS=Homo sapiens GN=RPL18 PE=1 SV=1 - [F8VUA6_HUMAN]	5.20122	18.46	6	2	2	2	130	14.5201	11.7515
O43290	U4/U6.U5 tri-snRNP-associated protein 1 OS=Homo sapiens GN=SART1 PE=1 SV=1 - [SNUT1_HUMAN]	4.89045	2.5	1	2	2	2	800	90.2003	6.12549
P33991	DNA replication licensing factor MCM4 OS=Homo sapiens GN=MCM4 PE=1 SV=5 - [MCM4_HUMAN]	4.27807	1.04	1	1	1	2	863	96.4976	6.7417
P48634-2	Isoform 2 of Protein PRRC2A OS=Homo sapiens GN=PRRC2A - [PRC2A_HUMAN]	4.27595	0.61	3	1	1	2	2144	227.7	9.49561
Q8NB46	Serine/threonine-protein phosphatase 6 regulatory ankyrin repeat subunit C OS=Homo sapiens GN=ANKRD52 PE=1 SV=3 - [ANR52_HUMAN]	4.22731	1.77	1	2	2	2	1076	115.004	6.48096
Q14244-5	Isoform 5 of Ensconsin OS=Homo sapiens GN=MAP7 - [MAP7_HUMAN]	4.0134	3.32	7	2	2	3	603	66.8977	9.51025
P49915-2	Isoform 2 of GMP synthase [glutamine-hydrolyzing] OS=Homo sapiens GN=GMPS - [GUAA_HUMAN]	3.91335	2.36	2	1	1	1	594	65.8875	7.47412
Q9UKA4	A-kinase anchor protein 11 OS=Homo sapiens GN=AKAP11 PE=1 SV=1 - [AKA11_HUMAN]	3.89926	0.89	1	2	2	2	1901	210.38	5.38916
P62424	60S ribosomal protein L7a OS=Homo sapiens GN=RPL7A PE=1 SV=2 - [RL7A_HUMAN]	3.87003	5.64	4	1	2	2	266	29.977	10.6089
I3L2C7	Gem-associated protein 4 OS=Homo sapiens GN=GEMIN4 PE=1 SV=1 - [I3L2C7_HUMAN]	3.71683	1.81	4	2	2	2	1047	118.745	6.18896
Q9P2R3	Ankyrin repeat and FYVE domain-containing protein 1 OS=Homo sapiens GN=ANKFY1 PE=1 SV=2 - [ANFY1_HUMAN]	3.70644	0.68	3	1	1	2	1169	128.318	6.1001
O75385	Serine/threonine-protein kinase ULK1 OS=Homo sapiens GN=ULK1 PE=1 SV=2 - [ULK1_HUMAN]	3.58595	2.67	4	3	3	3	1050	112.56	8.79248
Q6P2Q9	Pre-mRNA-processing-splicing factor 8 OS=Homo sapiens GN=PRPF8 PE=1 SV=2 - [PRP8_HUMAN]	3.5525	0.81	1	2	2	2	2335	273.427	8.83643
